# Supplementary material for: Polygenic scores in Familial breast cancer cases with and without pathogenic variants and the risk of contralateral breast cancer
Source: Breast Cancer Res. 2025 Sep 8;27:160. doi: 10.1186/s13058-025-02107-5 (PMC12418628; doi:10.1186/s13058-025-02107-5)
Supplement: Supplementary file 2 — Supplementary Material 2 [file 13058_2025_2107_MOESM2_ESM.xlsx]

## Sheet: Table S3
Table S3: Twist custom hybrid selection assay design - genes * Total length of the intended design target genomic regions ** Total length of the intended design target genomic regions that correspond to coding exons plus 20bp flanking introns of target transcripts *** Percent of the intended design target genomic regions that is directly covered by aligned probe sequences **** Percent of the inte…
Gene	Design target	Design target transcripts	Target length (bp)*	Coding exon length (bp)**	Target probe coverage***	Coding exon probe coverage****
APC	complete gene including introns and 5kb up- and downstream	NM_000038.5 NM_001127510.2 NM_001127511.2 NM_001354896.1 NM_001354906.1	117752	10052	0.847544	1
ATM	complete gene including introns and 5kb up- and downstream	NM_000051.3 NM_001351834.1 NM_001351835.1 NM_001351836.1	152797	11659	0.739118	1
AXIN2	complete gene including introns and 5kb up- and downstream	NM_004655.3	41793	2932	0.902041	1
BAP1	complete gene including introns and 5kb up- and downstream	NM_004656.3	18183	2870	0.92416	1
BARD1	complete gene including introns and 5kb up- and downstream	NM_000465.4	78291	2996	0.864058	1
BMPR1A	complete gene including introns and 5kb up- and downstream	NM_004329.2	72440	2039	0.78683	1
BRCA1	complete gene including introns and 5kb up- and downstream	NM_007294.3 NM_007300.3	89926	6834	0.558759	1
BRCA2	complete gene including introns and 5kb up- and downstream	NM_000059.3	93411	11297	0.766398	1
BRIP1	complete gene including introns and 5kb up- and downstream	NM_032043.2	111005	4510	0.770677	1
CDH1	complete gene including introns and 5kb up- and downstream	NM_001317185.1 NM_004360.4	53177	3289	0.643116	1
CDK4	exon 2 (known germline variants in CDK4 pathogenic for familial cutaneous melanoma are in exon 2)	NM_000075.3	277	277	1	1
CDKN2A	complete gene including introns and 5kb up- and downstream	NM_000077.4 NM_001195132.1 NM_001363763.2 NM_058195.3 NM_058197.4	28050	1112	0.872834	1
CHEK2	complete gene including introns and 5kb up- and downstream	NM_001005735.1 NM_001257387.1 NM_001349956.1 NM_007194.3 NM_145862.2	64646	2517	0.52854	1
CTNNB1	complete gene including introns and 5kb up- and downstream	NM_001098209.1 NM_001330729.1 NM_001904.3	36388	3114	0.924481	1
DPYD	coding exons and 20bp flanking introns/UTR	NM_000110.3 NM_001160301.1	4255	N/A	0.994125	N/A
ENG	complete gene including introns and 5kb up- and downstream	NM_000118.3 NM_001114753.2 NM_001278138.1	45986	2603	0.708259	1
EPCAM	complete gene including introns and 5kb up- and downstream	NM_002354.2	27586	1305	0.555064	1
FANCM	complete gene including introns and 5kb up- and downstream	NM_001308134.2 NM_020937.2	74199	7257	0.795267	1
FLCN	complete gene including introns and 5kb up- and downstream	NM_001353229.1 NM_001353230.1 NM_144606.6 NM_144997.6	33657	2432	0.686514	0.980674
GALNT12	complete gene including introns and 5kb up- and downstream	NM_024642.4	46368	2126	0.810645	1
GREM1	Upstream regulatory region (affected by duplications identified in some patients with hereditary colorectal cancer syndromes)	NM_001191322.1 NM_001368719.1 NM_013372.6	39820	N/A	0.853742	N/A
HOXB13	coding exons and 20bp flanking introns/UTR	NM_006361.5	1600	935	0.926875	1
MC1R	coding exons and 20bp flanking introns/UTR	NM_002386.3	2454	994	1	1
MET	coding exons and 20bp flanking introns/UTR	NM_000245.3 NM_001127500.2 NM_001324401.1	5521	5318	0.999819	0.999812
MITF	coding exons and 20bp flanking introns/UTR	NM_000248.3 NM_001184967.1 NM_001184968.1 NM_001354604.1 NM_001354607.1 NM_001354608.1 NM_006722.2 NM_198159.2 NM_198177.2	3566	2439	0.998878	0.99836
MLH1	complete gene including introns and 5kb up- and downstream	NM_000249.3 NM_001167617.2 NM_001258274.2 NM_001354619.1	67442	3041	0.764583	1
MLH3	complete gene including introns and 5kb up- and downstream	NM_001040108.1	44571	4842	0.76911	1
MSH2	complete gene including introns, 5kb downstream and 6.3kb upstream to cover the complete region between EPCAM and MSH2	NM_000251.2 NM_001258281.1	125821	3445	0.631508	1
MSH3	complete gene including introns and 5kb up- and downstream	NM_002439.4	144621	4374	0.794504	1
MSH6	complete gene including introns and 5kb up- and downstream	NM_000179.2 NM_001281494.1	33899	4483	0.690197	1
MUTYH	complete gene including introns and 5kb up- and downstream	NM_001048172.1 NM_001048174.1 NM_001128425.1 NM_001293191.1 NM_001293195.1	21285	2657	0.789523	1
NBN	complete gene including introns and 5kb up- and downstream	NM_001024688.2 NM_002485.4	59263	2905	0.880296	1
NTHL1	complete gene including introns and 5kb up- and downstream	NM_002528.7	18063	1278	0.807396	1
PALB2	complete gene including introns and 5kb up- and downstream	NM_024675.3	48019	4081	0.574772	1
PMS1	complete gene including introns and 5kb up- and downstream	NM_000534.4 NM_001321045.1 NM_001321047.1 NM_001321049.1	86255	3547	0.821065	0.966169
PMS2	complete gene including introns and 5kb up- and downstream	NM_000535.6 NM_001322005.1 NM_001322009.1 NM_001322015.1	45847	3266	0.310118	1
POLD1	complete gene including introns and 5kb up- and downstream	NM_001256849.1 NM_001308632.1 NM_002691.3	39404	4518	0.72683	1
POLE	complete gene including introns and 5kb up- and downstream	NM_006231.3	72948	8821	0.784518	1
POT1	complete gene including introns and 5kb up- and downstream	NM_015450.2	94671	2505	0.852098	1
PTEN	complete gene including introns and 5kb up- and downstream	NM_000314.6 NM_001304718.1	71681	2092	0.858721	1
RAD51C	complete gene including introns and 5kb up- and downstream	NM_002876.3 NM_058216.2	51770	1495	0.53589	1
RAD51D	complete gene including introns and 5kb up- and downstream	NM_001142571.1 NM_002878.3	29037	1606	0.676619	1
RNF43	complete gene including introns and 5kb up- and downstream	NM_001305544.2 NM_001305545.1 NM_017763.5	48710	4999	0.881831	1
RPS20	complete gene including introns and 5kb up- and downstream	NM_001023.4 NM_001146227.2	14964	1115	0.710372	1
SHROOM2	complete gene including introns and 5kb up- and downstream	NM_001320663.1 NM_001649.3	73060	5251	0.827868	1
SMAD4	complete gene including introns and 5kb up- and downstream	NM_005359.5	52119	2099	0.833765	1
STK11	complete gene including introns and 5kb up- and downstream	NM_000455.4	30725	1702	0.785972	1
TERT	promoter region (200 bases upstream of the TSS to the ATG start codon)	NM_198253.2	258	N/A	1	N/A
TP53	complete gene including introns and 5kb up- and downstream	NM_000546.5 NM_001126112.2 NM_001126113.2 NM_001126114.2 NM_001126115.1 NM_001126116.1 NM_001126117.1 NM_001126118.1	35732	1755	0.550487	1
VHL	complete gene including introns and 5kb up- and downstream	NM_000551.3 NM_001354723.2	19078	1981	0.54078	1

## Sheet: Table S4
Table S4: Twist custom hybrid selection assay design - variants 313 PRS variants from Mavaddat et al. 2019, table S7 63 variants for verification of sample identity and sex
Variant set	Name	Chromosome	Position(GRCh37)	dbSNP ID	Reference allele (GRCh37)	Effect allele
Mavaddat et al. 2019	1_7917076_G_A	1	7917076	rs707475	G	A
Mavaddat et al. 2019	1_10566215_A_G	1	10566215	rs616488	A	G
Mavaddat et al. 2019	1_18807339_T_C	1	18807339	rs2992756	T	C
Mavaddat et al. 2019	1_41380440_C_T	1	41380440	rs4233486	C	T
Mavaddat et al. 2019	1_41389220_T_C	1	41389220	rs114282204	T	C
Mavaddat et al. 2019	1_46670206_TC_T	1	46670206	rs144105764	TC	T
Mavaddat et al. 2019	1_51467096_CT_C	1	51467096	rs56168262	CT	C
Mavaddat et al. 2019	1_88156923_G_A	1	88156923	rs17426269	G	A
Mavaddat et al. 2019	1_88428199_C_A	1	88428199	rs2151842	C	A
Mavaddat et al. 2019	1_100880328_A_T	1	100880328	rs612683	A	T
Mavaddat et al. 2019	1_110198129_CAAA_C	1	110198129	rs4025939	CAAA	C
Mavaddat et al. 2019	1_114445880_G_A	1	114445880	rs7513707	G	A
Mavaddat et al. 2019	1_118141492_A_C	1	118141492	rs12406858	A	C
Mavaddat et al. 2019	1_120257110_T_C	1	120257110	rs637868	T	C
Mavaddat et al. 2019	1_121280613_A_G	1	121280613	rs11249433	A	G
Mavaddat et al. 2019	1_121287994_A_G	1	121287994	rs111458676	A	G
Mavaddat et al. 2019	1_145604302_C_CT	1	145604302	rs143384623	C	CT
Mavaddat et al. 2019	1_149906413_T_C	1	149906413	rs11205303	T	C
Mavaddat et al. 2019	1_155556971_G_A	1	155556971	rs12091730	G	A
Mavaddat et al. 2019	1_168171052_CA_C	1	168171052	rs139315904	CA	C
Mavaddat et al. 2019	1_172328767_T_TA	1	172328767	rs11463354	T	TA
Mavaddat et al. 2019	1_201437832_C_T	1	201437832	rs35383942	C	T
Mavaddat et al. 2019	1_202184600_C_T	1	202184600	rs6686987	C	T
Mavaddat et al. 2019	1_203770448_T_A	1	203770448	rs7514172	T	A
Mavaddat et al. 2019	1_204502514_T_TTCTGAAACAGGG	1	204502514	rs4252701	T	TTCTGAAACAGGG
Mavaddat et al. 2019	1_208076291_G_A	1	208076291	rs2785646	G	A
Mavaddat et al. 2019	1_217053815_T_G	1	217053815	rs2576261	T	G
Mavaddat et al. 2019	1_217220574_G_A	1	217220574	rs11117758	G	A
Mavaddat et al. 2019	1_220671050_C_T	1	220671050	rs11118563	C	T
Mavaddat et al. 2019	1_242034263_A_G	1	242034263	rs72755295	A	G
Mavaddat et al. 2019	2_10138983_T_C	2	10138983	rs78425380	T	C
Mavaddat et al. 2019	2_19315675_T_A	2	19315675	rs6743383	T	A
Mavaddat et al. 2019	2_25129473_A_G	2	25129473	rs6725517	A	G
Mavaddat et al. 2019	2_29179452_G_C	2	29179452	rs12472404	G	C
Mavaddat et al. 2019	2_29615233_T_C	2	29615233	rs4322799	T	C
Mavaddat et al. 2019	2_39699510_C_CT	2	39699510	rs553796823	C	CT
Mavaddat et al. 2019	2_70172587_G_A	2	70172587	rs6756513	G	A
Mavaddat et al. 2019	2_88358825_G_C	2	88358825	rs1036759	G	C
Mavaddat et al. 2019	2_121058254_A_G	2	121058254	rs6746250	A	G
Mavaddat et al. 2019	2_121089731_T_C	2	121089731	rs17625845	T	C
Mavaddat et al. 2019	2_121159205_G_A	2	121159205	rs10164550	G	A
Mavaddat et al. 2019	2_121246568_T_C	2	121246568	rs10179592	T	C
Mavaddat et al. 2019	2_172974566_C_G	2	172974566	rs17726078	C	G
Mavaddat et al. 2019	2_174212910_A_G	2	174212910	rs1550622	A	G
Mavaddat et al. 2019	2_192381934_C_T	2	192381934	rs2356656	C	T
Mavaddat et al. 2019	2_202204741_T_C	2	202204741	rs10197246	T	C
Mavaddat et al. 2019	2_217920769_G_T	2	217920769	rs4442975	G	T
Mavaddat et al. 2019	2_217955896_GA_G	2	217955896	rs572022984	GA	G
Mavaddat et al. 2019	2_218292158_C_G	2	218292158	rs11693806	C	G
Mavaddat et al. 2019	2_218714845_G_A	2	218714845	rs3791977	G	A
Mavaddat et al. 2019	2_241388857_C_A	2	241388857	rs4676356	C	A
Mavaddat et al. 2019	3_4742251_A_G	3	4742251	rs6762558	A	G
Mavaddat et al. 2019	3_27353716_C_A	3	27353716	rs552647	C	A
Mavaddat et al. 2019	3_27388664_C_G	3	27388664	rs62255657	C	G
Mavaddat et al. 2019	3_29294845_C_T	3	29294845	rs112476261	C	T
Mavaddat et al. 2019	3_30684907_C_T	3	30684907	rs17838698	C	T
Mavaddat et al. 2019	3_46888198_T_C	3	46888198	rs56387622	T	C
Mavaddat et al. 2019	3_49709912_C_CT	3	49709912	rs371314787	C	CT
Mavaddat et al. 2019	3_55970777_A_AT	3	55970777	rs138866686	A	AT
Mavaddat et al. 2019	3_59373745_C_T	3	59373745	rs2886671	C	T
Mavaddat et al. 2019	3_63887449_T_TTG	3	63887449	rs147250346	T	TTG
Mavaddat et al. 2019	3_71620370_T_G	3	71620370	rs9825432	T	G
Mavaddat et al. 2019	3_87037543_A_G	3	87037543	rs13066793	A	G
Mavaddat et al. 2019	3_99403877_G_A	3	99403877	rs639355	G	A
Mavaddat et al. 2019	3_141112859_CTT_C	3	141112859	rs34207738	CTT	C
Mavaddat et al. 2019	3_172285237_G_A	3	172285237	rs58058861	G	A
Mavaddat et al. 2019	3_189774456_C_T	3	189774456	rs9882792	C	T
Mavaddat et al. 2019	4_38784633_G_T	4	38784633	rs10012017	G	T
Mavaddat et al. 2019	4_84370124_TAA_TA	4	84370124	rs10718573	TA	T
Mavaddat et al. 2019	4_89240476_G_A	4	89240476	rs17014016	G	A
Mavaddat et al. 2019	4_92594859_TTCTTTC_T	4	92594859	rs55932301	TTCTTTC	T
Mavaddat et al. 2019	4_106069013_G_T	4	106069013	rs62331150	G	T
Mavaddat et al. 2019	4_126752992_A_AAT	4	126752992	rs34342489	A	AAT
Mavaddat et al. 2019	4_143467195_C_T	4	143467195	rs56039025	C	T
Mavaddat et al. 2019	4_151218296_CATATTT_C	4	151218296	rs56229710	CATATTT	C
Mavaddat et al. 2019	4_175842495_G_A	4	175842495	rs28436676	G	A
Mavaddat et al. 2019	4_175847436_C_A	4	175847436	rs62334414	C	A
Mavaddat et al. 2019	4_187503758_A_T	4	187503758	rs13147907	A	T
Mavaddat et al. 2019	5_345109_T_C	5	345109	rs62641919	T	C
Mavaddat et al. 2019	5_1279790_C_T	5	1279790	rs10069690	C	T
Mavaddat et al. 2019	5_1296255_A_AG	5	1296255	rs3215401	A	AG
Mavaddat et al. 2019	5_1353077_T_C	5	1353077	rs62329727	T	C
Mavaddat et al. 2019	5_2777029_G_A	5	2777029	rs4866496	G	A
Mavaddat et al. 2019	5_16231194_G_C	5	16231194	rs17611291	G	C
Mavaddat et al. 2019	5_32579616_TCA_T	5	32579616	rs35130031	TCA	T
Mavaddat et al. 2019	5_44508264_G_GT	5	44508264	rs138335056	G	GT
Mavaddat et al. 2019	5_44619502_A_G	5	44619502	rs187108781	A	G
Mavaddat et al. 2019	5_44649944_C_T	5	44649944	rs4613718	C	T
Mavaddat et al. 2019	5_44706498_A_G	5	44706498	rs10941679	A	G
Mavaddat et al. 2019	5_44853593_G_C	5	44853593	rs17343002	G	C
Mavaddat et al. 2019	5_52679539_C_CA	5	52679539	rs199562199	C	CA
Mavaddat et al. 2019	5_55662540_C_CT	5	55662540	rs113803968	C	CT
Mavaddat et al. 2019	5_55965167_C_T	5	55965167	rs889310	C	T
Mavaddat et al. 2019	5_56023083_T_G	5	56023083	rs16886165	T	G
Mavaddat et al. 2019	5_56042972_C_T	5	56042972	rs76250845	C	T
Mavaddat et al. 2019	5_56045081_T_C	5	56045081	rs11949391	T	C
Mavaddat et al. 2019	5_58241712_C_T	5	58241712	rs113778879	C	T
Mavaddat et al. 2019	5_71965007_G_A	5	71965007	rs3010266	G	A
Mavaddat et al. 2019	5_73234583_T_C	5	73234583	rs157557	T	C
Mavaddat et al. 2019	5_77155397_GT_G	5	77155397	rs144028731	GT	G
Mavaddat et al. 2019	5_79180995_G_GA	5	79180995	rs34525310	G	GA
Mavaddat et al. 2019	5_81512947_TA_T	5	81512947	rs146817970	TA	T
Mavaddat et al. 2019	5_90789470_G_A	5	90789470	rs332529	G	A
Mavaddat et al. 2019	5_104300273_G_T	5	104300273	rs17157372	G	T
Mavaddat et al. 2019	5_122478676_C_A	5	122478676	rs335160	C	A
Mavaddat et al. 2019	5_122705244_C_T	5	122705244	rs1428387	C	T
Mavaddat et al. 2019	5_131640536_A_G	5	131640536	rs6860806	A	G
Mavaddat et al. 2019	5_132407058_C_T	5	132407058	rs6596100	C	T
Mavaddat et al. 2019	5_158244083_C_T	5	158244083	rs1432679	C	T
Mavaddat et al. 2019	5_169591460_T_C	5	169591460	rs10074269	T	C
Mavaddat et al. 2019	5_173358154_G_A	5	173358154	rs6864691	G	A
Mavaddat et al. 2019	5_176134882_T_C	5	176134882	rs4868701	T	C
Mavaddat et al. 2019	6_13713366_G_C	6	13713366	rs418053	G	C
Mavaddat et al. 2019	6_16399557_C_T	6	16399557	rs3819405	C	T
Mavaddat et al. 2019	6_18783140_G_A	6	18783140	rs12211970	G	A
Mavaddat et al. 2019	6_20537845_CA_C	6	20537845	rs543824204	CA	C
Mavaddat et al. 2019	6_21923810_T_C	6	21923810	rs9358466	T	C
Mavaddat et al. 2019	6_27425644_G_C	6	27425644	rs34196306	G	C
Mavaddat et al. 2019	6_43227141_G_A	6	43227141	rs111342015	G	A
Mavaddat et al. 2019	6_82263549_AAT_A	6	82263549	rs5877762	AAT	A
Mavaddat et al. 2019	6_85912194_CAA_C	6	85912194	rs146519950	CAA	C
Mavaddat et al. 2019	6_87803819_T_C	6	87803819	rs73754909	T	C
Mavaddat et al. 2019	6_130341728_C_CT	6	130341728	rs55941023	C	CT
Mavaddat et al. 2019	6_149595505_T_C	6	149595505	rs2121348	T	C
Mavaddat et al. 2019	6_151949806_A_C	6	151949806	rs6913578	A	C
Mavaddat et al. 2019	6_151955914_A_G	6	151955914	rs60954078	A	G
Mavaddat et al. 2019	6_152022664_CAAAAAAA_C	6	152022664	rs57589542	CAAAAAAA	C
Mavaddat et al. 2019	6_152023191_G_A	6	152023191	rs851984	G	A
Mavaddat et al. 2019	6_152055978_A_T	6	152055978	rs6904031	A	T
Mavaddat et al. 2019	6_152432902_C_T	6	152432902	rs910416	C	T
Mavaddat et al. 2019	6_169006947_C_G	6	169006947	rs9364472	C	G
Mavaddat et al. 2019	6_170332621_T_C	6	170332621	rs6940159	T	C
Mavaddat et al. 2019	7_21940960_A_G	7	21940960	rs7971	A	G
Mavaddat et al. 2019	7_25569548_C_T	7	25569548	rs289997	C	T
Mavaddat et al. 2019	7_28869017_G_A	7	28869017	rs74765302	G	A
Mavaddat et al. 2019	7_55192256_A_C	7	55192256	rs13244925	A	C
Mavaddat et al. 2019	7_91459189_A_ATT	7	91459189	rs10644978	A	ATT
Mavaddat et al. 2019	7_94113799_T_C	7	94113799	rs17268829	T	C
Mavaddat et al. 2019	7_98005235_G_A	7	98005235	rs4439053	G	A
Mavaddat et al. 2019	7_99948655_T_G	7	99948655	rs111963714	T	G
Mavaddat et al. 2019	7_101552440_G_A	7	101552440	rs71559437	G	A
Mavaddat et al. 2019	7_102481842_T_C	7	102481842	rs7800548	T	C
Mavaddat et al. 2019	7_130656911_C_T	7	130656911	rs12706954	C	T
Mavaddat et al. 2019	7_130674481_G_A	7	130674481	rs68056147	G	A
Mavaddat et al. 2019	7_139943702_CT_C	7	139943702	rs5887960	CT	C
Mavaddat et al. 2019	7_144048902_G_T	7	144048902	rs62485509	G	T
Mavaddat et al. 2019	8_170692_T_C	8	170692	rs66823261	T	C
Mavaddat et al. 2019	8_17787610_CT_C	8	17787610	rs3988353	CT	C
Mavaddat et al. 2019	8_23447496_A_G	8	23447496	rs1028016	A	G
Mavaddat et al. 2019	8_23663653_C_A	8	23663653	rs310295	C	A
Mavaddat et al. 2019	8_29509616_A_C	8	29509616	rs9693444	A	C
Mavaddat et al. 2019	8_36858483_A_G	8	36858483	rs13365225	A	G
Mavaddat et al. 2019	8_76230943_A_G	8	76230943	rs1511243	A	G
Mavaddat et al. 2019	8_76333056_C_T	8	76333056	rs72658084	C	T
Mavaddat et al. 2019	8_76378165_G_T	8	76378165	rs1533366	G	T
Mavaddat et al. 2019	8_102483100_T_C	8	102483100	rs62517052	T	C
Mavaddat et al. 2019	8_106358620_A_T	8	106358620	rs12546444	A	T
Mavaddat et al. 2019	8_117209548_A_G	8	117209548	rs13267382	A	G
Mavaddat et al. 2019	8_120862186_A_G	8	120862186	rs62526620	A	G
Mavaddat et al. 2019	8_124563705_T_C	8	124563705	rs35542655	T	C
Mavaddat et al. 2019	8_124571581_G_A	8	124571581	rs12541094	G	A
Mavaddat et al. 2019	8_124739913_T_G	8	124739913	rs7842619	T	G
Mavaddat et al. 2019	8_128213561_C_CA	8	128213561	rs35961416	C	CA
Mavaddat et al. 2019	8_128370949_C_G	8	128370949	rs12550713	C	G
Mavaddat et al. 2019	8_128372172_A_G	8	128372172	rs10096351	A	G
Mavaddat et al. 2019	8_129199566_G_A	8	129199566	rs1016578	G	A
Mavaddat et al. 2019	8_143669254_A_G	8	143669254	rs7830152	A	G
Mavaddat et al. 2019	9_6880263_A_G	9	6880263	rs10975870	A	G
Mavaddat et al. 2019	9_21964882_CAAAA_C	9	21964882	rs3057314	CAAAA	C
Mavaddat et al. 2019	9_22041998_C_G	9	22041998	rs17694493	C	G
Mavaddat et al. 2019	9_36928288_T_C	9	36928288	rs4880038	T	C
Mavaddat et al. 2019	9_87782211_T_C	9	87782211	rs665889	T	C
Mavaddat et al. 2019	9_98362587_T_C	9	98362587	rs10120432	T	C
Mavaddat et al. 2019	9_110303808_TAA_T	9	110303808	rs60037937	TAA	T
Mavaddat et al. 2019	9_110837073_A_G	9	110837073	rs10816625	A	G
Mavaddat et al. 2019	9_110837176_C_T	9	110837176	rs13294895	C	T
Mavaddat et al. 2019	9_110849525_G_T	9	110849525	rs7848334	G	T
Mavaddat et al. 2019	9_110885479_C_T	9	110885479	rs630965	C	T
Mavaddat et al. 2019	9_119313486_A_G	9	119313486	rs1895062	A	G
Mavaddat et al. 2019	9_129424719_A_G	9	129424719	rs3861871	A	G
Mavaddat et al. 2019	9_136146597_C_T	9	136146597	rs550057	C	T
Mavaddat et al. 2019	10_5794652_A_G	10	5794652	rs55910451	A	G
Mavaddat et al. 2019	10_13892298_G_A	10	13892298	rs10796139	G	A
Mavaddat et al. 2019	10_22032942_A_G	10	22032942	rs7072776	A	G
Mavaddat et al. 2019	10_22477776_ACC_A	10	22477776	rs34362750	ACC	A
Mavaddat et al. 2019	10_22861490_A_C	10	22861490	rs10764337	A	C
Mavaddat et al. 2019	10_38523626_C_A	10	38523626	rs2384736	C	A
Mavaddat et al. 2019	10_64299890_A_G	10	64299890	rs10995201	A	G
Mavaddat et al. 2019	10_64819996_G_T	10	64819996	rs6479868	G	T
Mavaddat et al. 2019	10_71335574_C_T	10	71335574	rs111833376	C	T
Mavaddat et al. 2019	10_80851257_G_T	10	80851257	rs719338	G	T
Mavaddat et al. 2019	10_80886726_A_G	10	80886726	rs4980029	A	G
Mavaddat et al. 2019	10_95292187_CAA_C	10	95292187	rs59954380	CAA	C
Mavaddat et al. 2019	10_114777670_C_T	10	114777670	rs10885405	C	T
Mavaddat et al. 2019	10_115128491_T_C	10	115128491	rs12250948	T	C
Mavaddat et al. 2019	10_123095209_G_A	10	123095209	rs9421410	G	A
Mavaddat et al. 2019	10_123340107_A_G	10	123340107	rs45631580	A	G
Mavaddat et al. 2019	10_123340431_GC_G	10	123340431	rs35054928	GC	G
Mavaddat et al. 2019	10_123349324_A_T	10	123349324	rs45631563	A	T
Mavaddat et al. 2019	11_433617_T_C	11	433617	rs7394715	T	C
Mavaddat et al. 2019	11_803017_A_G	11	803017	rs6597981	A	G
Mavaddat et al. 2019	11_1895708_C_A	11	1895708	rs4980386	C	A
Mavaddat et al. 2019	11_18664241_T_G	11	18664241	rs10832963	T	G
Mavaddat et al. 2019	11_42844441_C_T	11	42844441	rs4472923	C	T
Mavaddat et al. 2019	11_44368892_G_A	11	44368892	rs10838267	G	A
Mavaddat et al. 2019	11_46318032_C_G	11	46318032	rs77047825	C	G
Mavaddat et al. 2019	11_65553492_C_A	11	65553492	rs12287832	C	A
Mavaddat et al. 2019	11_65572431_G_A	11	65572431	rs10896047	G	A
Mavaddat et al. 2019	11_69328130_A_T	11	69328130	rs35039974	A	T
Mavaddat et al. 2019	11_69330983_G_A	11	69330983	rs661204	G	A
Mavaddat et al. 2019	11_69331418_C_T	11	69331418	rs78540526	C	T
Mavaddat et al. 2019	11_103614438_T_G	11	103614438	rs7125780	T	G
Mavaddat et al. 2019	11_108267402_C_CA	11	108267402	rs199504893	C	CA
Mavaddat et al. 2019	11_111696440_T_C	11	111696440	rs610437	T	C
Mavaddat et al. 2019	11_116727936_A_T	11	116727936	rs625145	A	T
Mavaddat et al. 2019	11_122966626_A_G	11	122966626	rs7121616	A	G
Mavaddat et al. 2019	11_129243417_T_G	11	129243417	rs7939702	T	G
Mavaddat et al. 2019	11_129461016_A_G	11	129461016	rs11822830	A	G
Mavaddat et al. 2019	12_293626_A_G	12	293626	rs797736	A	G
Mavaddat et al. 2019	12_14413931_G_C	12	14413931	rs12422552	G	C
Mavaddat et al. 2019	12_28149568_C_T	12	28149568	rs788458	C	T
Mavaddat et al. 2019	12_28174817_C_T	12	28174817	rs7297051	C	T
Mavaddat et al. 2019	12_28347382_C_T	12	28347382	rs11049431	C	T
Mavaddat et al. 2019	12_29140260_G_A	12	29140260	rs1027113	G	A
Mavaddat et al. 2019	12_57146069_T_G	12	57146069	rs2277339	T	G
Mavaddat et al. 2019	12_70798355_A_T	12	70798355	rs2870876	A	T
Mavaddat et al. 2019	12_83064195_G_GA	12	83064195	rs111622698	G	GA
Mavaddat et al. 2019	12_85004551_C_T	12	85004551	rs10862899	C	T
Mavaddat et al. 2019	12_96027759_A_G	12	96027759	rs17356907	A	G
Mavaddat et al. 2019	12_103097887_C_T	12	103097887	rs7132703	C	T
Mavaddat et al. 2019	12_111600134_G_T	12	111600134	rs11065822	G	T
Mavaddat et al. 2019	12_115108136_T_C	12	115108136	rs1061657	T	C
Mavaddat et al. 2019	12_115796577_A_G	12	115796577	rs11067551	A	G
Mavaddat et al. 2019	12_115835836_T_C	12	115835836	rs2454399	T	C
Mavaddat et al. 2019	12_120832146_C_T	12	120832146	rs206966	C	T
Mavaddat et al. 2019	13_32839990_G_A	13	32839990	rs56404467	G	A
Mavaddat et al. 2019	13_32972626_A_T	13	32972626	rs11571833	A	T
Mavaddat et al. 2019	13_43501356_A_G	13	43501356	rs9315973	A	G
Mavaddat et al. 2019	13_73806982_T_C	13	73806982	rs12870942	T	C
Mavaddat et al. 2019	13_73960952_A_G	13	73960952	rs2181965	A	G
Mavaddat et al. 2019	14_37128564_C_A	14	37128564	rs34914085	C	A
Mavaddat et al. 2019	14_37228504_C_T	14	37228504	rs2253012	C	T
Mavaddat et al. 2019	14_68660428_T_C	14	68660428	rs2588809	T	C
Mavaddat et al. 2019	14_68979835_T_C	14	68979835	rs11624333	T	C
Mavaddat et al. 2019	14_91751788_TC_T	14	91751788	rs11341843	TC	T
Mavaddat et al. 2019	14_91841069_A_G	14	91841069	rs941764	A	G
Mavaddat et al. 2019	14_93070286_C_T	14	93070286	rs78440108	C	T
Mavaddat et al. 2019	14_105213978_T_G	14	105213978	rs4983544	T	G
Mavaddat et al. 2019	15_46680811_C_A	15	46680811	rs187010898	C	A
Mavaddat et al. 2019	15_50694306_A_G	15	50694306	rs4774565	A	G
Mavaddat et al. 2019	15_66630569_G_A	15	66630569	rs8042593	G	A
Mavaddat et al. 2019	15_67457698_A_G	15	67457698	rs35874463	A	G
Mavaddat et al. 2019	15_75750383_T_C	15	75750383	rs8035987	T	C
Mavaddat et al. 2019	15_91512267_G_T	15	91512267	rs2290202	G	T
Mavaddat et al. 2019	15_100905819_A_C	15	100905819	rs144767203	A	C
Mavaddat et al. 2019	16_4008542_CAAAAA_C	16	4008542	rs57920543	CAAAAA	C
Mavaddat et al. 2019	16_4106788_C_A	16	4106788	rs11076805	C	A
Mavaddat et al. 2019	16_6963972_C_G	16	6963972	rs12709163	C	G
Mavaddat et al. 2019	16_10706580_G_A	16	10706580	rs34872983	G	A
Mavaddat et al. 2019	16_23007047_G_T	16	23007047	rs75753503	G	T
Mavaddat et al. 2019	16_52538825_C_A	16	52538825	rs35668161	C	A
Mavaddat et al. 2019	16_52599188_C_T	16	52599188	rs4784227	C	T
Mavaddat et al. 2019	16_53809123_C_T	16	53809123	rs55872725	C	T
Mavaddat et al. 2019	16_53861139_C_T	16	53861139	rs6499648	C	T
Mavaddat et al. 2019	16_53861592_G_A	16	53861592	rs7184573	G	A
Mavaddat et al. 2019	16_54682064_G_A	16	54682064	rs28539243	G	A
Mavaddat et al. 2019	16_80648296_A_G	16	80648296	rs7500067	A	G
Mavaddat et al. 2019	16_85145977_T_C	16	85145977	rs9931038	T	C
Mavaddat et al. 2019	16_87086492_T_C	16	87086492	rs12449271	T	C
Mavaddat et al. 2019	17_29168077_G_T	17	29168077	rs79461387	G	T
Mavaddat et al. 2019	17_39251123_T_C	17	39251123	rs150537328	T	C
Mavaddat et al. 2019	17_40127060_T_C	17	40127060	rs11296	T	C
Mavaddat et al. 2019	17_40485239_G_T	17	40485239	rs17881320	G	T
Mavaddat et al. 2019	17_40744470_G_A	17	40744470	rs149370081	G	A
Mavaddat et al. 2019	17_43212339_C_CT	17	43212339	rs71363517	C	CT
Mavaddat et al. 2019	17_44283858_G_A	17	44283858	rs2668667	G	A
Mavaddat et al. 2019	17_53209774_A_C	17	53209774	rs2787486	A	C
Mavaddat et al. 2019	17_77781725_A_G	17	77781725	rs745570	A	G
Mavaddat et al. 2019	18_11696613_C_T	18	11696613	rs16976596	C	T
Mavaddat et al. 2019	18_20634253_C_T	18	20634253	rs11665269	C	T
Mavaddat et al. 2019	18_24125857_T_C	18	24125857	rs1111207	T	C
Mavaddat et al. 2019	18_24337424_C_G	18	24337424	rs527616	C	G
Mavaddat et al. 2019	18_24518050_AT_A	18	24518050	rs35369219	AT	A
Mavaddat et al. 2019	18_25407513_C_G	18	25407513	rs8092192	C	G
Mavaddat et al. 2019	18_29981526_G_A	18	29981526	rs72931898	G	A
Mavaddat et al. 2019	18_42411803_G_C	18	42411803	rs9954058	G	C
Mavaddat et al. 2019	18_42888797_T_C	18	42888797	rs9952980	T	C
Mavaddat et al. 2019	19_13249921_G_T	19	13249921	rs117922601	G	T
Mavaddat et al. 2019	19_17393925_C_A	19	17393925	rs56069439	C	A
Mavaddat et al. 2019	19_18569492_C_T	19	18569492	rs10164323	C	T
Mavaddat et al. 2019	19_19517054_C_CGGGCG	19	19517054	rs140702307	C	CGGGCG
Mavaddat et al. 2019	19_44283031_T_C	19	44283031	rs56681946	T	C
Mavaddat et al. 2019	19_46166073_T_C	19	46166073	rs4399645	T	C
Mavaddat et al. 2019	19_55816678_C_T	19	55816678	rs1172821	C	T
Mavaddat et al. 2019	20_5948227_G_A	20	5948227	rs16991615	G	A
Mavaddat et al. 2019	20_11379842_T_C	20	11379842	rs1154723	T	C
Mavaddat et al. 2019	20_41613706_C_G	20	41613706	rs6030585	C	G
Mavaddat et al. 2019	20_52296849_G_A	20	52296849	rs13039563	G	A
Mavaddat et al. 2019	21_16364756_T_G	21	16364756	rs2822999	T	G
Mavaddat et al. 2019	21_16566350_A_G	21	16566350	rs2823130	A	G
Mavaddat et al. 2019	21_16574455_C_A	21	16574455	rs2403907	C	A
Mavaddat et al. 2019	21_47762932_G_A	21	47762932	rs4818836	G	A
Mavaddat et al. 2019	22_19766137_C_T	22	19766137	rs9798754	C	T
Mavaddat et al. 2019	22_29121087_A_G	22	29121087	rs17879961	A	G
Mavaddat et al. 2019	22_29135543_G_A	22	29135543	rs5997390	G	A
Mavaddat et al. 2019	22_29203724_C_T	22	29203724	rs34134147	C	T
Mavaddat et al. 2019	22_29551872_A_G	22	29551872	rs132289	A	G
Mavaddat et al. 2019	22_38583315_AAAAG_AAAAGAAAG	22	38583315	rs60160206	A	AAAAG
Mavaddat et al. 2019	22_39343916_T_A	22	39343916	rs5750715	T	A
Mavaddat et al. 2019	22_40904707_CT_C	22	40904707	rs66987842	CT	C
Mavaddat et al. 2019	22_43433100_C_T	22	43433100	rs9611990	C	T
Mavaddat et al. 2019	22_45319953_G_A	22	45319953	rs112855987	G	A
Mavaddat et al. 2019	22_46283297_G_A	22	46283297	rs28512361	G	A
Sample ID verification, set of 51 SNPs	rs9434742	1	9324570	9324571
Sample ID verification, set of 51 SNPs	rs1065772	1	44072017	44072018
Sample ID verification, set of 51 SNPs	rs2296288	1	183072589	183072590
Sample ID verification, set of 51 SNPs	rs4804	1	212619338	212619339
Sample ID verification, set of 51 SNPs	rs1044973	2	85553783	85553784
Sample ID verification, set of 51 SNPs	rs1469375	2	235950186	235950187
Sample ID verification, set of 51 SNPs	rs2279077	3	48474248	48474249
Sample ID verification, set of 51 SNPs	rs11797	3	48508584	48508585
Sample ID verification, set of 51 SNPs	rs6855349	4	73956735	73956736
Sample ID verification, set of 51 SNPs	rs8654	5	96498782	96498783
Sample ID verification, set of 51 SNPs	rs42427	5	112176324	112176325
Sample ID verification, set of 51 SNPs	rs3734404	6	11213831	11213832
Sample ID verification, set of 51 SNPs	rs4871	6	26545631	26545632
Sample ID verification, set of 51 SNPs	rs16888055	6	56471994	56471995
Sample ID verification, set of 51 SNPs	rs648396	6	138413268	138413269
Sample ID verification, set of 51 SNPs	rs3734441	6	157405929	157405930
Sample ID verification, set of 51 SNPs	rs3752714	7	1542696	1542697
Sample ID verification, set of 51 SNPs	rs7953	7	77423573	77423574
Sample ID verification, set of 51 SNPs	rs2159158	7	151074295	151074296
Sample ID verification, set of 51 SNPs	rs710098	8	22432376	22432377
Sample ID verification, set of 51 SNPs	rs3812471	8	125498546	125498547
Sample ID verification, set of 51 SNPs	rs11789987	9	712598	712599
Sample ID verification, set of 51 SNPs	rs2229974	9	139391635	139391636
Sample ID verification, set of 51 SNPs	rs2250411	10	24833136	24833137
Sample ID verification, set of 51 SNPs	rs7300444	12	993929	993930
Sample ID verification, set of 51 SNPs	rs8716	12	48539481	48539482
Sample ID verification, set of 51 SNPs	rs5744857	12	133235999	133236000
Sample ID verification, set of 51 SNPs	rs14105	13	28239969	28239970
Sample ID verification, set of 51 SNPs	rs7797	14	34985644	34985645
Sample ID verification, set of 51 SNPs	rs10144418	14	55817707	55817708
Sample ID verification, set of 51 SNPs	rs501231	15	55653030	55653031
Sample ID verification, set of 51 SNPs	rs12906163	15	93567863	93567864
Sample ID verification, set of 51 SNPs	rs325400	15	100252804	100252805
Sample ID verification, set of 51 SNPs	rs26840	16	2285356	2285357
Sample ID verification, set of 51 SNPs	rs2075511	16	15818140	15818141
Sample ID verification, set of 51 SNPs	rs4077410	16	29998199	29998200
Sample ID verification, set of 51 SNPs	rs7195377	16	85009969	85009970
Sample ID verification, set of 51 SNPs	rs216193	17	2203452	2203453
Sample ID verification, set of 51 SNPs	rs507577	17	27869967	27869968
Sample ID verification, set of 51 SNPs	rs2070106	17	40125863	40125864
Sample ID verification, set of 51 SNPs	rs2230772	17	55183202	55183203
Sample ID verification, set of 51 SNPs	rs1037256	17	71197747	71197748
Sample ID verification, set of 51 SNPs	rs9302885	17	76799897	76799898
Sample ID verification, set of 51 SNPs	rs7255265	19	4818377	4818378
Sample ID verification, set of 51 SNPs	rs3745681	19	11303942	11303943
Sample ID verification, set of 51 SNPs	rs3764535	19	58929051	58929052
Sample ID verification, set of 51 SNPs	rs492702	20	48522584	48522585
Sample ID verification, set of 51 SNPs	rs2229741	21	16340288	16340289
Sample ID verification, set of 51 SNPs	rs4488761	22	18209612	18209613
Sample ID verification, set of 51 SNPs	rs4898	X	47444984	47444985
Sample ID verification, set of 51 SNPs	rs11010	X	102842040	102842041
Sample ID verification, set of 9 SNPs	rs6435847	2	215577147	215577148
Sample ID verification, set of 9 SNPs	rs3820727	2	215634992	215634993
Sample ID verification, set of 9 SNPs	rs3731239	9	21974217	21974218
Sample ID verification, set of 9 SNPs	rs624366	11	108154096	108154097
Sample ID verification, set of 9 SNPs	rs9567445	13	32799592	32799593
Sample ID verification, set of 9 SNPs	rs169562	13	32998361	32998362
Sample ID verification, set of 9 SNPs	rs4783676	16	68801076	68801077
Sample ID verification, set of 9 SNPs	rs405684	17	56777147	56777148
Sample ID verification, set of 9 SNPs	rs6005863	22	29156447	29156448
SNP for sex determination	AMELX_1|AMELX_1001	X	11316670	11316671
SNP for sex determination	AMELX_2|AMELX_2002	X	11316727	11316728
SNP for sex determination	ZFX_1|ZFX_1001	X	24228565	24228566
SNP for sex determination	ZFX_1|ZFX_1001	Y	2847106	2847107
SNP for sex determination	AMELX_2|AMELX_2002	Y	6736442	6736443
SNP for sex determination	AMELX_1|AMELX_1001	Y	6736499	6736500

## Sheet: Table S5
Table S5: Sequences of short adapter for hybrid selection assay and sequencing primers *:Phosphorothioate linkage; [Phos]:phosphorylation
Name	Sequence	Comment
Short adapter P7	[5Phos]GATCGGAAGAGCACACGTCTGAACTCCA
Short adapter P5	CTTTCCCTACACGACGCTCTTCCGATC*T
BDU_SEQ_READ1	ACACTCTTTCCCTACACGACGCTCTTCCGATCT	Read 1 sequencing primer for hybrid capture libraries
BDU_SEQ_READ2	GTGACTGGAGTTCAGACGTGTGCTCTTCCGATCT	Read 2 sequencing primer for hybrid capture libraries
BDU_SEQ_IND1	GATCGGAAGAGCACACGTCTGAACTCCAGTCAC	Index 1 sequencing primer for hybrid capture libraries
BDU_SEQ_IND2	GATCGGAAGAGCGTCGTGTAGGGAAAGAGTGT	Index 2 sequencing primer for hybrid capture libraries
MIPBC_SEQ_READ1	CATACGAGATCCGTAATCGGGAAGCTGAAG	Read 1 sequencing primer for smMIPs libraries
MIPBC_SEQ_READ2	ACACGCACGATCCGACGGTAGTGT	Read 2 sequencing primer for smMIPs libraries
MIPBC_SEQ_IND1	ACACTACCGTCGGATCGTGCGTGT	Index 1 sequencing primer for smMIPs libraries
MIPBC_SEQ_IND2	CTTCAGCTTCCCGATTACGGATCTCGTATG	Index 2 sequencing primer for smMIPs libraries

## Sheet: Table S6
Table S6: Sequences of indexing primer for hybrid selection assay
Name	Index no	Sequence 5' to 3'	Index sequence
BDU7001	index 1 (i7)	CAAGCAGAAGACGGCATACGAGATCCAAGTAGGTGACTGGAGTTCAGACGTGTGCTC	CCAAGTAG
BDU7002	index 1 (i7)	CAAGCAGAAGACGGCATACGAGATGTGTCCTTGTGACTGGAGTTCAGACGTGTGCTC	GTGTCCTT
BDU7003	index 1 (i7)	CAAGCAGAAGACGGCATACGAGATAGTGCATCGTGACTGGAGTTCAGACGTGTGCTC	AGTGCATC
BDU7004	index 1 (i7)	CAAGCAGAAGACGGCATACGAGATAACCAGAGGTGACTGGAGTTCAGACGTGTGCTC	AACCAGAG
BDU7005	index 1 (i7)	CAAGCAGAAGACGGCATACGAGATTCACTCGAGTGACTGGAGTTCAGACGTGTGCTC	TCACTCGA
BDU7006	index 1 (i7)	CAAGCAGAAGACGGCATACGAGATGCTACTCTGTGACTGGAGTTCAGACGTGTGCTC	GCTACTCT
BDU7007	index 1 (i7)	CAAGCAGAAGACGGCATACGAGATAGTTGTGCGTGACTGGAGTTCAGACGTGTGCTC	AGTTGTGC
BDU7008	index 1 (i7)	CAAGCAGAAGACGGCATACGAGATCACAGGAAGTGACTGGAGTTCAGACGTGTGCTC	CACAGGAA
BDU7009	index 1 (i7)	CAAGCAGAAGACGGCATACGAGATATCGCAACGTGACTGGAGTTCAGACGTGTGCTC	ATCGCAAC
BDU7010	index 1 (i7)	CAAGCAGAAGACGGCATACGAGATGAGCTCTAGTGACTGGAGTTCAGACGTGTGCTC	GAGCTCTA
BDU7011	index 1 (i7)	CAAGCAGAAGACGGCATACGAGATCCTTGGAAGTGACTGGAGTTCAGACGTGTGCTC	CCTTGGAA
BDU7012	index 1 (i7)	CAAGCAGAAGACGGCATACGAGATAGACCTTGGTGACTGGAGTTCAGACGTGTGCTC	AGACCTTG
BDU7013	index 1 (i7)	CAAGCAGAAGACGGCATACGAGATCGCAATGTGTGACTGGAGTTCAGACGTGTGCTC	CGCAATGT
BDU7014	index 1 (i7)	CAAGCAGAAGACGGCATACGAGATTAGCTGAGGTGACTGGAGTTCAGACGTGTGCTC	TAGCTGAG
BDU7015	index 1 (i7)	CAAGCAGAAGACGGCATACGAGATGTGAGACTGTGACTGGAGTTCAGACGTGTGCTC	GTGAGACT
BDU7016	index 1 (i7)	CAAGCAGAAGACGGCATACGAGATACCTAGACGTGACTGGAGTTCAGACGTGTGCTC	ACCTAGAC
BDU7017	index 1 (i7)	CAAGCAGAAGACGGCATACGAGATTAGGAGCTGTGACTGGAGTTCAGACGTGTGCTC	TAGGAGCT
BDU7018	index 1 (i7)	CAAGCAGAAGACGGCATACGAGATGCATCCTAGTGACTGGAGTTCAGACGTGTGCTC	GCATCCTA
BDU7019	index 1 (i7)	CAAGCAGAAGACGGCATACGAGATGTCAACAGGTGACTGGAGTTCAGACGTGTGCTC	GTCAACAG
BDU7020	index 1 (i7)	CAAGCAGAAGACGGCATACGAGATCAACGAGTGTGACTGGAGTTCAGACGTGTGCTC	CAACGAGT
BDU7021	index 1 (i7)	CAAGCAGAAGACGGCATACGAGATAGAGCAGAGTGACTGGAGTTCAGACGTGTGCTC	AGAGCAGA
BDU7022	index 1 (i7)	CAAGCAGAAGACGGCATACGAGATGTTCTTCGGTGACTGGAGTTCAGACGTGTGCTC	GTTCTTCG
BDU7023	index 1 (i7)	CAAGCAGAAGACGGCATACGAGATCACCAGTTGTGACTGGAGTTCAGACGTGTGCTC	CACCAGTT
BDU7024	index 1 (i7)	CAAGCAGAAGACGGCATACGAGATACAACAGCGTGACTGGAGTTCAGACGTGTGCTC	ACAACAGC
BDU7025	index 1 (i7)	CAAGCAGAAGACGGCATACGAGATGTACCACAGTGACTGGAGTTCAGACGTGTGCTC	GTACCACA
BDU7026	index 1 (i7)	CAAGCAGAAGACGGCATACGAGATAGCTAGTGGTGACTGGAGTTCAGACGTGTGCTC	AGCTAGTG
BDU7027	index 1 (i7)	CAAGCAGAAGACGGCATACGAGATCAGCATACGTGACTGGAGTTCAGACGTGTGCTC	CAGCATAC
BDU7028	index 1 (i7)	CAAGCAGAAGACGGCATACGAGATGATACCTGGTGACTGGAGTTCAGACGTGTGCTC	GATACCTG
BDU7029	index 1 (i7)	CAAGCAGAAGACGGCATACGAGATTCGAGAGTGTGACTGGAGTTCAGACGTGTGCTC	TCGAGAGT
BDU7030	index 1 (i7)	CAAGCAGAAGACGGCATACGAGATACCTTCGAGTGACTGGAGTTCAGACGTGTGCTC	ACCTTCGA
BDU7031	index 1 (i7)	CAAGCAGAAGACGGCATACGAGATGATGCTACGTGACTGGAGTTCAGACGTGTGCTC	GATGCTAC
BDU7032	index 1 (i7)	CAAGCAGAAGACGGCATACGAGATCTCCTAGTGTGACTGGAGTTCAGACGTGTGCTC	CTCCTAGT
BDU7033	index 1 (i7)	CAAGCAGAAGACGGCATACGAGATTCGCTATCGTGACTGGAGTTCAGACGTGTGCTC	TCGCTATC
BDU7034	index 1 (i7)	CAAGCAGAAGACGGCATACGAGATCATACGGAGTGACTGGAGTTCAGACGTGTGCTC	CATACGGA
BDU7035	index 1 (i7)	CAAGCAGAAGACGGCATACGAGATAGGTGTTGGTGACTGGAGTTCAGACGTGTGCTC	AGGTGTTG
BDU7036	index 1 (i7)	CAAGCAGAAGACGGCATACGAGATCCTTCCATGTGACTGGAGTTCAGACGTGTGCTC	CCTTCCAT
BDU7037	index 1 (i7)	CAAGCAGAAGACGGCATACGAGATGAAGACTGGTGACTGGAGTTCAGACGTGTGCTC	GAAGACTG
BDU7038	index 1 (i7)	CAAGCAGAAGACGGCATACGAGATGTCATCGTGTGACTGGAGTTCAGACGTGTGCTC	GTCATCGT
BDU7039	index 1 (i7)	CAAGCAGAAGACGGCATACGAGATACACCTCAGTGACTGGAGTTCAGACGTGTGCTC	ACACCTCA
BDU7040	index 1 (i7)	CAAGCAGAAGACGGCATACGAGATACAGCAAGGTGACTGGAGTTCAGACGTGTGCTC	ACAGCAAG
BDU7041	index 1 (i7)	CAAGCAGAAGACGGCATACGAGATATACGCAGGTGACTGGAGTTCAGACGTGTGCTC	ATACGCAG
BDU7042	index 1 (i7)	CAAGCAGAAGACGGCATACGAGATGCCTATGTGTGACTGGAGTTCAGACGTGTGCTC	GCCTATGT
BDU7043	index 1 (i7)	CAAGCAGAAGACGGCATACGAGATCAGACGTTGTGACTGGAGTTCAGACGTGTGCTC	CAGACGTT
BDU7044	index 1 (i7)	CAAGCAGAAGACGGCATACGAGATTATGGCACGTGACTGGAGTTCAGACGTGTGCTC	TATGGCAC
BDU7045	index 1 (i7)	CAAGCAGAAGACGGCATACGAGATAGCCAACTGTGACTGGAGTTCAGACGTGTGCTC	AGCCAACT
BDU7046	index 1 (i7)	CAAGCAGAAGACGGCATACGAGATCCGATGTAGTGACTGGAGTTCAGACGTGTGCTC	CCGATGTA
BDU7047	index 1 (i7)	CAAGCAGAAGACGGCATACGAGATCTACAAGGGTGACTGGAGTTCAGACGTGTGCTC	CTACAAGG
BDU7048	index 1 (i7)	CAAGCAGAAGACGGCATACGAGATCACACATCGTGACTGGAGTTCAGACGTGTGCTC	CACACATC
BDU7049	index 1 (i7)	CAAGCAGAAGACGGCATACGAGATTGGATGGTGTGACTGGAGTTCAGACGTGTGCTC	TGGATGGT
BDU7050	index 1 (i7)	CAAGCAGAAGACGGCATACGAGATCATCCAAGGTGACTGGAGTTCAGACGTGTGCTC	CATCCAAG
BDU7051	index 1 (i7)	CAAGCAGAAGACGGCATACGAGATACAGTTCGGTGACTGGAGTTCAGACGTGTGCTC	ACAGTTCG
BDU7052	index 1 (i7)	CAAGCAGAAGACGGCATACGAGATCTCGACTTGTGACTGGAGTTCAGACGTGTGCTC	CTCGACTT
BDU7053	index 1 (i7)	CAAGCAGAAGACGGCATACGAGATACGTCCAAGTGACTGGAGTTCAGACGTGTGCTC	ACGTCCAA
BDU7054	index 1 (i7)	CAAGCAGAAGACGGCATACGAGATGTACGATCGTGACTGGAGTTCAGACGTGTGCTC	GTACGATC
BDU7055	index 1 (i7)	CAAGCAGAAGACGGCATACGAGATGAGAGTACGTGACTGGAGTTCAGACGTGTGCTC	GAGAGTAC
BDU7056	index 1 (i7)	CAAGCAGAAGACGGCATACGAGATAACTCGGAGTGACTGGAGTTCAGACGTGTGCTC	AACTCGGA
BDU7057	index 1 (i7)	CAAGCAGAAGACGGCATACGAGATTGGAAGCAGTGACTGGAGTTCAGACGTGTGCTC	TGGAAGCA
BDU7058	index 1 (i7)	CAAGCAGAAGACGGCATACGAGATCATTCGTCGTGACTGGAGTTCAGACGTGTGCTC	CATTCGTC
BDU7059	index 1 (i7)	CAAGCAGAAGACGGCATACGAGATGCCAGAATGTGACTGGAGTTCAGACGTGTGCTC	GCCAGAAT
BDU7060	index 1 (i7)	CAAGCAGAAGACGGCATACGAGATGTGGTATGGTGACTGGAGTTCAGACGTGTGCTC	GTGGTATG
BDU7061	index 1 (i7)	CAAGCAGAAGACGGCATACGAGATACTGGTGTGTGACTGGAGTTCAGACGTGTGCTC	ACTGGTGT
BDU7062	index 1 (i7)	CAAGCAGAAGACGGCATACGAGATCTATCCACGTGACTGGAGTTCAGACGTGTGCTC	CTATCCAC
BDU7063	index 1 (i7)	CAAGCAGAAGACGGCATACGAGATGAACGTGAGTGACTGGAGTTCAGACGTGTGCTC	GAACGTGA
BDU7064	index 1 (i7)	CAAGCAGAAGACGGCATACGAGATCTCGTTCTGTGACTGGAGTTCAGACGTGTGCTC	CTCGTTCT
BDU7065	index 1 (i7)	CAAGCAGAAGACGGCATACGAGATAGATCGTCGTGACTGGAGTTCAGACGTGTGCTC	AGATCGTC
BDU7066	index 1 (i7)	CAAGCAGAAGACGGCATACGAGATGATGGAGTGTGACTGGAGTTCAGACGTGTGCTC	GATGGAGT
BDU7067	index 1 (i7)	CAAGCAGAAGACGGCATACGAGATCAGGTTCAGTGACTGGAGTTCAGACGTGTGCTC	CAGGTTCA
BDU7068	index 1 (i7)	CAAGCAGAAGACGGCATACGAGATCTTAGGACGTGACTGGAGTTCAGACGTGTGCTC	CTTAGGAC
BDU7069	index 1 (i7)	CAAGCAGAAGACGGCATACGAGATACGTATGGGTGACTGGAGTTCAGACGTGTGCTC	ACGTATGG
BDU7070	index 1 (i7)	CAAGCAGAAGACGGCATACGAGATCAACACAGGTGACTGGAGTTCAGACGTGTGCTC	CAACACAG
BDU7071	index 1 (i7)	CAAGCAGAAGACGGCATACGAGATTCCGATCAGTGACTGGAGTTCAGACGTGTGCTC	TCCGATCA
BDU7072	index 1 (i7)	CAAGCAGAAGACGGCATACGAGATCTAACCTGGTGACTGGAGTTCAGACGTGTGCTC	CTAACCTG
BDU7073	index 1 (i7)	CAAGCAGAAGACGGCATACGAGATTCGTCTGAGTGACTGGAGTTCAGACGTGTGCTC	TCGTCTGA
BDU7074	index 1 (i7)	CAAGCAGAAGACGGCATACGAGATGAACGAAGGTGACTGGAGTTCAGACGTGTGCTC	GAACGAAG
BDU7075	index 1 (i7)	CAAGCAGAAGACGGCATACGAGATAGTGACCTGTGACTGGAGTTCAGACGTGTGCTC	AGTGACCT
BDU7076	index 1 (i7)	CAAGCAGAAGACGGCATACGAGATCTGATGAGGTGACTGGAGTTCAGACGTGTGCTC	CTGATGAG
BDU7077	index 1 (i7)	CAAGCAGAAGACGGCATACGAGATACCGGTTAGTGACTGGAGTTCAGACGTGTGCTC	ACCGGTTA
BDU7078	index 1 (i7)	CAAGCAGAAGACGGCATACGAGATCAACTGACGTGACTGGAGTTCAGACGTGTGCTC	CAACTGAC
BDU7079	index 1 (i7)	CAAGCAGAAGACGGCATACGAGATGATCAAGGGTGACTGGAGTTCAGACGTGTGCTC	GATCAAGG
BDU7080	index 1 (i7)	CAAGCAGAAGACGGCATACGAGATTTCGCCATGTGACTGGAGTTCAGACGTGTGCTC	TTCGCCAT
BDU7081	index 1 (i7)	CAAGCAGAAGACGGCATACGAGATCTTCCTTCGTGACTGGAGTTCAGACGTGTGCTC	CTTCCTTC
BDU7082	index 1 (i7)	CAAGCAGAAGACGGCATACGAGATACAAGACGGTGACTGGAGTTCAGACGTGTGCTC	ACAAGACG
BDU7083	index 1 (i7)	CAAGCAGAAGACGGCATACGAGATTATGCGGTGTGACTGGAGTTCAGACGTGTGCTC	TATGCGGT
BDU7084	index 1 (i7)	CAAGCAGAAGACGGCATACGAGATGTCCTTGAGTGACTGGAGTTCAGACGTGTGCTC	GTCCTTGA
BDU7085	index 1 (i7)	CAAGCAGAAGACGGCATACGAGATACATGCCAGTGACTGGAGTTCAGACGTGTGCTC	ACATGCCA
BDU7086	index 1 (i7)	CAAGCAGAAGACGGCATACGAGATGATCAGACGTGACTGGAGTTCAGACGTGTGCTC	GATCAGAC
BDU7087	index 1 (i7)	CAAGCAGAAGACGGCATACGAGATTGGTGAAGGTGACTGGAGTTCAGACGTGTGCTC	TGGTGAAG
BDU7088	index 1 (i7)	CAAGCAGAAGACGGCATACGAGATACACCGATGTGACTGGAGTTCAGACGTGTGCTC	ACACCGAT
BDU7089	index 1 (i7)	CAAGCAGAAGACGGCATACGAGATAATCGCTGGTGACTGGAGTTCAGACGTGTGCTC	AATCGCTG
BDU7090	index 1 (i7)	CAAGCAGAAGACGGCATACGAGATTGATAGGCGTGACTGGAGTTCAGACGTGTGCTC	TGATAGGC
BDU7091	index 1 (i7)	CAAGCAGAAGACGGCATACGAGATCAGGTAAGGTGACTGGAGTTCAGACGTGTGCTC	CAGGTAAG
BDU7092	index 1 (i7)	CAAGCAGAAGACGGCATACGAGATGTCAGTCAGTGACTGGAGTTCAGACGTGTGCTC	GTCAGTCA
BDU7093	index 1 (i7)	CAAGCAGAAGACGGCATACGAGATACGCTTCTGTGACTGGAGTTCAGACGTGTGCTC	ACGCTTCT
BDU7094	index 1 (i7)	CAAGCAGAAGACGGCATACGAGATTGAGCTGTGTGACTGGAGTTCAGACGTGTGCTC	TGAGCTGT
BDU7095	index 1 (i7)	CAAGCAGAAGACGGCATACGAGATTACTGCTCGTGACTGGAGTTCAGACGTGTGCTC	TACTGCTC
BDU7096	index 1 (i7)	CAAGCAGAAGACGGCATACGAGATTAGCCATGGTGACTGGAGTTCAGACGTGTGCTC	TAGCCATG
BDU5001	Index 2 (i5)	AATGATACGGCGACCACCGAGATCTACACCTGGAGTAACACTCTTTCCCTACACGACGCTC	CTGGAGTA
BDU5002	Index 2 (i5)	AATGATACGGCGACCACCGAGATCTACACTGTTGTGGACACTCTTTCCCTACACGACGCTC	TGTTGTGG
BDU5003	Index 2 (i5)	AATGATACGGCGACCACCGAGATCTACACACACCAGTACACTCTTTCCCTACACGACGCTC	ACACCAGT
BDU5004	Index 2 (i5)	AATGATACGGCGACCACCGAGATCTACACGCAATTCGACACTCTTTCCCTACACGACGCTC	GCAATTCG
BDU5005	Index 2 (i5)	AATGATACGGCGACCACCGAGATCTACACCGTAGGTTACACTCTTTCCCTACACGACGCTC	CGTAGGTT
BDU5006	Index 2 (i5)	AATGATACGGCGACCACCGAGATCTACACTACGCCTTACACTCTTTCCCTACACGACGCTC	TACGCCTT
BDU5007	Index 2 (i5)	AATGATACGGCGACCACCGAGATCTACACACGTTCAGACACTCTTTCCCTACACGACGCTC	ACGTTCAG
BDU5008	Index 2 (i5)	AATGATACGGCGACCACCGAGATCTACACTTCAGGAGACACTCTTTCCCTACACGACGCTC	TTCAGGAG
BDU5009	Index 2 (i5)	AATGATACGGCGACCACCGAGATCTACACCACAAGTCACACTCTTTCCCTACACGACGCTC	CACAAGTC
BDU5010	Index 2 (i5)	AATGATACGGCGACCACCGAGATCTACACAGGCTTCTACACTCTTTCCCTACACGACGCTC	AGGCTTCT
BDU5011	Index 2 (i5)	AATGATACGGCGACCACCGAGATCTACACCCTTGTAGACACTCTTTCCCTACACGACGCTC	CCTTGTAG
BDU5012	Index 2 (i5)	AATGATACGGCGACCACCGAGATCTACACGTAGCATCACACTCTTTCCCTACACGACGCTC	GTAGCATC
BDU5013	Index 2 (i5)	AATGATACGGCGACCACCGAGATCTACACAAGTCGAGACACTCTTTCCCTACACGACGCTC	AAGTCGAG
BDU5014	Index 2 (i5)	AATGATACGGCGACCACCGAGATCTACACTGCGTAGAACACTCTTTCCCTACACGACGCTC	TGCGTAGA
BDU5015	Index 2 (i5)	AATGATACGGCGACCACCGAGATCTACACAATGGACGACACTCTTTCCCTACACGACGCTC	AATGGACG
BDU5016	Index 2 (i5)	AATGATACGGCGACCACCGAGATCTACACTCGTGGATACACTCTTTCCCTACACGACGCTC	TCGTGGAT
BDU5017	Index 2 (i5)	AATGATACGGCGACCACCGAGATCTACACCTGTGTTGACACTCTTTCCCTACACGACGCTC	CTGTGTTG
BDU5018	Index 2 (i5)	AATGATACGGCGACCACCGAGATCTACACGAGCTCAAACACTCTTTCCCTACACGACGCTC	GAGCTCAA
BDU5019	Index 2 (i5)	AATGATACGGCGACCACCGAGATCTACACACTGAGGTACACTCTTTCCCTACACGACGCTC	ACTGAGGT
BDU5020	Index 2 (i5)	AATGATACGGCGACCACCGAGATCTACACTGATACGCACACTCTTTCCCTACACGACGCTC	TGATACGC
BDU5021	Index 2 (i5)	AATGATACGGCGACCACCGAGATCTACACTACACGCTACACTCTTTCCCTACACGACGCTC	TACACGCT
BDU5022	Index 2 (i5)	AATGATACGGCGACCACCGAGATCTACACGACTTAGGACACTCTTTCCCTACACGACGCTC	GACTTAGG
BDU5023	Index 2 (i5)	AATGATACGGCGACCACCGAGATCTACACTCACGTTCACACTCTTTCCCTACACGACGCTC	TCACGTTC
BDU5024	Index 2 (i5)	AATGATACGGCGACCACCGAGATCTACACACCGCATAACACTCTTTCCCTACACGACGCTC	ACCGCATA
BDU5025	Index 2 (i5)	AATGATACGGCGACCACCGAGATCTACACAGCAGATGACACTCTTTCCCTACACGACGCTC	AGCAGATG
BDU5026	Index 2 (i5)	AATGATACGGCGACCACCGAGATCTACACGAATCCGAACACTCTTTCCCTACACGACGCTC	GAATCCGA
BDU5027	Index 2 (i5)	AATGATACGGCGACCACCGAGATCTACACCCTCAGTTACACTCTTTCCCTACACGACGCTC	CCTCAGTT
BDU5028	Index 2 (i5)	AATGATACGGCGACCACCGAGATCTACACCTGGTTCTACACTCTTTCCCTACACGACGCTC	CTGGTTCT
BDU5029	Index 2 (i5)	AATGATACGGCGACCACCGAGATCTACACTGGTACAGACACTCTTTCCCTACACGACGCTC	TGGTACAG
BDU5030	Index 2 (i5)	AATGATACGGCGACCACCGAGATCTACACGTTAAGGCACACTCTTTCCCTACACGACGCTC	GTTAAGGC
BDU5031	Index 2 (i5)	AATGATACGGCGACCACCGAGATCTACACCAAGGTCTACACTCTTTCCCTACACGACGCTC	CAAGGTCT
BDU5032	Index 2 (i5)	AATGATACGGCGACCACCGAGATCTACACGTGCCATAACACTCTTTCCCTACACGACGCTC	GTGCCATA
BDU5033	Index 2 (i5)	AATGATACGGCGACCACCGAGATCTACACCTTGGATGACACTCTTTCCCTACACGACGCTC	CTTGGATG
BDU5034	Index 2 (i5)	AATGATACGGCGACCACCGAGATCTACACACCATCCAACACTCTTTCCCTACACGACGCTC	ACCATCCA
BDU5035	Index 2 (i5)	AATGATACGGCGACCACCGAGATCTACACTGGTAGCTACACTCTTTCCCTACACGACGCTC	TGGTAGCT
BDU5036	Index 2 (i5)	AATGATACGGCGACCACCGAGATCTACACGATCGTACACACTCTTTCCCTACACGACGCTC	GATCGTAC
BDU5037	Index 2 (i5)	AATGATACGGCGACCACCGAGATCTACACTTGACAGGACACTCTTTCCCTACACGACGCTC	TTGACAGG
BDU5038	Index 2 (i5)	AATGATACGGCGACCACCGAGATCTACACAGAGGTTGACACTCTTTCCCTACACGACGCTC	AGAGGTTG
BDU5039	Index 2 (i5)	AATGATACGGCGACCACCGAGATCTACACCACGTTGTACACTCTTTCCCTACACGACGCTC	CACGTTGT
BDU5040	Index 2 (i5)	AATGATACGGCGACCACCGAGATCTACACTCGCATTGACACTCTTTCCCTACACGACGCTC	TCGCATTG
BDU5041	Index 2 (i5)	AATGATACGGCGACCACCGAGATCTACACCGAACTGTACACTCTTTCCCTACACGACGCTC	CGAACTGT
BDU5042	Index 2 (i5)	AATGATACGGCGACCACCGAGATCTACACTATCAGCGACACTCTTTCCCTACACGACGCTC	TATCAGCG
BDU5043	Index 2 (i5)	AATGATACGGCGACCACCGAGATCTACACGCGTCATTACACTCTTTCCCTACACGACGCTC	GCGTCATT
BDU5044	Index 2 (i5)	AATGATACGGCGACCACCGAGATCTACACACTAGGAGACACTCTTTCCCTACACGACGCTC	ACTAGGAG
BDU5045	Index 2 (i5)	AATGATACGGCGACCACCGAGATCTACACATGGTTGCACACTCTTTCCCTACACGACGCTC	ATGGTTGC
BDU5046	Index 2 (i5)	AATGATACGGCGACCACCGAGATCTACACAACGTGGAACACTCTTTCCCTACACGACGCTC	AACGTGGA
BDU5047	Index 2 (i5)	AATGATACGGCGACCACCGAGATCTACACTTCCAAGGACACTCTTTCCCTACACGACGCTC	TTCCAAGG
BDU5048	Index 2 (i5)	AATGATACGGCGACCACCGAGATCTACACCATGGCTAACACTCTTTCCCTACACGACGCTC	CATGGCTA
BDU5049	Index 2 (i5)	AATGATACGGCGACCACCGAGATCTACACTCCGTATGACACTCTTTCCCTACACGACGCTC	TCCGTATG
BDU5050	Index 2 (i5)	AATGATACGGCGACCACCGAGATCTACACGATAGCGAACACTCTTTCCCTACACGACGCTC	GATAGCGA
BDU5051	Index 2 (i5)	AATGATACGGCGACCACCGAGATCTACACCTGCGTATACACTCTTTCCCTACACGACGCTC	CTGCGTAT
BDU5052	Index 2 (i5)	AATGATACGGCGACCACCGAGATCTACACACATTGCGACACTCTTTCCCTACACGACGCTC	ACATTGCG
BDU5053	Index 2 (i5)	AATGATACGGCGACCACCGAGATCTACACAGCACTTCACACTCTTTCCCTACACGACGCTC	AGCACTTC
BDU5054	Index 2 (i5)	AATGATACGGCGACCACCGAGATCTACACATGGAAGGACACTCTTTCCCTACACGACGCTC	ATGGAAGG
BDU5055	Index 2 (i5)	AATGATACGGCGACCACCGAGATCTACACTACCAGGAACACTCTTTCCCTACACGACGCTC	TACCAGGA
BDU5056	Index 2 (i5)	AATGATACGGCGACCACCGAGATCTACACACGGTCTTACACTCTTTCCCTACACGACGCTC	ACGGTCTT
BDU5057	Index 2 (i5)	AATGATACGGCGACCACCGAGATCTACACATCGATCGACACTCTTTCCCTACACGACGCTC	ATCGATCG
BDU5058	Index 2 (i5)	AATGATACGGCGACCACCGAGATCTACACTCAAGGACACACTCTTTCCCTACACGACGCTC	TCAAGGAC
BDU5059	Index 2 (i5)	AATGATACGGCGACCACCGAGATCTACACTGTCCAGAACACTCTTTCCCTACACGACGCTC	TGTCCAGA
BDU5060	Index 2 (i5)	AATGATACGGCGACCACCGAGATCTACACCGGTTGTTACACTCTTTCCCTACACGACGCTC	CGGTTGTT
BDU5061	Index 2 (i5)	AATGATACGGCGACCACCGAGATCTACACGATGCACTACACTCTTTCCCTACACGACGCTC	GATGCACT
BDU5062	Index 2 (i5)	AATGATACGGCGACCACCGAGATCTACACCTAGGTGAACACTCTTTCCCTACACGACGCTC	CTAGGTGA
BDU5063	Index 2 (i5)	AATGATACGGCGACCACCGAGATCTACACAACTGGTGACACTCTTTCCCTACACGACGCTC	AACTGGTG
BDU5064	Index 2 (i5)	AATGATACGGCGACCACCGAGATCTACACCGGCTAATACACTCTTTCCCTACACGACGCTC	CGGCTAAT
BDU5065	Index 2 (i5)	AATGATACGGCGACCACCGAGATCTACACATGCACGAACACTCTTTCCCTACACGACGCTC	ATGCACGA
BDU5066	Index 2 (i5)	AATGATACGGCGACCACCGAGATCTACACCCTTGATCACACTCTTTCCCTACACGACGCTC	CCTTGATC
BDU5067	Index 2 (i5)	AATGATACGGCGACCACCGAGATCTACACGAAGAGGTACACTCTTTCCCTACACGACGCTC	GAAGAGGT
BDU5068	Index 2 (i5)	AATGATACGGCGACCACCGAGATCTACACTGACTTCGACACTCTTTCCCTACACGACGCTC	TGACTTCG
BDU5069	Index 2 (i5)	AATGATACGGCGACCACCGAGATCTACACGACAAGAGACACTCTTTCCCTACACGACGCTC	GACAAGAG
BDU5070	Index 2 (i5)	AATGATACGGCGACCACCGAGATCTACACAGCTCCTAACACTCTTTCCCTACACGACGCTC	AGCTCCTA
BDU5071	Index 2 (i5)	AATGATACGGCGACCACCGAGATCTACACTTCGCAGTACACTCTTTCCCTACACGACGCTC	TTCGCAGT
BDU5072	Index 2 (i5)	AATGATACGGCGACCACCGAGATCTACACGCTGGATTACACTCTTTCCCTACACGACGCTC	GCTGGATT
BDU5073	Index 2 (i5)	AATGATACGGCGACCACCGAGATCTACACCAAGCAGTACACTCTTTCCCTACACGACGCTC	CAAGCAGT
BDU5074	Index 2 (i5)	AATGATACGGCGACCACCGAGATCTACACACCTTCTCACACTCTTTCCCTACACGACGCTC	ACCTTCTC
BDU5075	Index 2 (i5)	AATGATACGGCGACCACCGAGATCTACACTTAGGTCGACACTCTTTCCCTACACGACGCTC	TTAGGTCG
BDU5076	Index 2 (i5)	AATGATACGGCGACCACCGAGATCTACACCGCTAGTAACACTCTTTCCCTACACGACGCTC	CGCTAGTA
BDU5077	Index 2 (i5)	AATGATACGGCGACCACCGAGATCTACACGAGACGATACACTCTTTCCCTACACGACGCTC	GAGACGAT
BDU5078	Index 2 (i5)	AATGATACGGCGACCACCGAGATCTACACTCCAATCGACACTCTTTCCCTACACGACGCTC	TCCAATCG
BDU5079	Index 2 (i5)	AATGATACGGCGACCACCGAGATCTACACACTCCATCACACTCTTTCCCTACACGACGCTC	ACTCCATC
BDU5080	Index 2 (i5)	AATGATACGGCGACCACCGAGATCTACACCGATAGAGACACTCTTTCCCTACACGACGCTC	CGATAGAG
BDU5081	Index 2 (i5)	AATGATACGGCGACCACCGAGATCTACACATGACGTCACACTCTTTCCCTACACGACGCTC	ATGACGTC
BDU5082	Index 2 (i5)	AATGATACGGCGACCACCGAGATCTACACTCTCGCAAACACTCTTTCCCTACACGACGCTC	TCTCGCAA
BDU5083	Index 2 (i5)	AATGATACGGCGACCACCGAGATCTACACGCTGTTGTACACTCTTTCCCTACACGACGCTC	GCTGTTGT
BDU5084	Index 2 (i5)	AATGATACGGCGACCACCGAGATCTACACGACGAATGACACTCTTTCCCTACACGACGCTC	GACGAATG
BDU5085	Index 2 (i5)	AATGATACGGCGACCACCGAGATCTACACTGAAGACGACACTCTTTCCCTACACGACGCTC	TGAAGACG
BDU5086	Index 2 (i5)	AATGATACGGCGACCACCGAGATCTACACAGCTTGAGACACTCTTTCCCTACACGACGCTC	AGCTTGAG
BDU5087	Index 2 (i5)	AATGATACGGCGACCACCGAGATCTACACAAGAGCCAACACTCTTTCCCTACACGACGCTC	AAGAGCCA
BDU5088	Index 2 (i5)	AATGATACGGCGACCACCGAGATCTACACCTCCATGTACACTCTTTCCCTACACGACGCTC	CTCCATGT
BDU5089	Index 2 (i5)	AATGATACGGCGACCACCGAGATCTACACTCTGAGAGACACTCTTTCCCTACACGACGCTC	TCTGAGAG
BDU5090	Index 2 (i5)	AATGATACGGCGACCACCGAGATCTACACCGACCATTACACTCTTTCCCTACACGACGCTC	CGACCATT
BDU5091	Index 2 (i5)	AATGATACGGCGACCACCGAGATCTACACCTCATTGCACACTCTTTCCCTACACGACGCTC	CTCATTGC
BDU5092	Index 2 (i5)	AATGATACGGCGACCACCGAGATCTACACCAGTTCTGACACTCTTTCCCTACACGACGCTC	CAGTTCTG
BDU5093	Index 2 (i5)	AATGATACGGCGACCACCGAGATCTACACACCTGACTACACTCTTTCCCTACACGACGCTC	ACCTGACT
BDU5094	Index 2 (i5)	AATGATACGGCGACCACCGAGATCTACACGAGCAGTAACACTCTTTCCCTACACGACGCTC	GAGCAGTA
BDU5095	Index 2 (i5)	AATGATACGGCGACCACCGAGATCTACACACAGCTCAACACTCTTTCCCTACACGACGCTC	ACAGCTCA
BDU5096	Index 2 (i5)	AATGATACGGCGACCACCGAGATCTACACGATGTGTGACACTCTTTCCCTACACGACGCTC	GATGTGTG

## Sheet: Table S7
Table S7: Sequences of indexing primer for smMIPS assays
Name	Index no	Sequence 5' to 3'	Index sequence
BDC7001	index 1 (i7)	CAAGCAGAAGACGGCATACGAGATAGAAGCCTACACGCACGATCCGACGGTAGTGT	AGAAGCCT
BDC7002	index 1 (i7)	CAAGCAGAAGACGGCATACGAGATGTCGATTGACACGCACGATCCGACGGTAGTGT	GTCGATTG
BDC7003	index 1 (i7)	CAAGCAGAAGACGGCATACGAGATTCGATGACACACGCACGATCCGACGGTAGTGT	TCGATGAC
BDC7004	index 1 (i7)	CAAGCAGAAGACGGCATACGAGATCAACCGTAACACGCACGATCCGACGGTAGTGT	CAACCGTA
BDC7005	index 1 (i7)	CAAGCAGAAGACGGCATACGAGATTCTTACGGACACGCACGATCCGACGGTAGTGT	TCTTACGG
BDC7006	index 1 (i7)	CAAGCAGAAGACGGCATACGAGATCGCTGATAACACGCACGATCCGACGGTAGTGT	CGCTGATA
BDC7007	index 1 (i7)	CAAGCAGAAGACGGCATACGAGATGATCTCAGACACGCACGATCCGACGGTAGTGT	GATCTCAG
BDC7008	index 1 (i7)	CAAGCAGAAGACGGCATACGAGATAAGGAAGGACACGCACGATCCGACGGTAGTGT	AAGGAAGG
BDC7009	index 1 (i7)	CAAGCAGAAGACGGCATACGAGATAACACGCTACACGCACGATCCGACGGTAGTGT	AACACGCT
BDC7010	index 1 (i7)	CAAGCAGAAGACGGCATACGAGATCTCACCAAACACGCACGATCCGACGGTAGTGT	CTCACCAA
BDC7011	index 1 (i7)	CAAGCAGAAGACGGCATACGAGATAGGCTGAAACACGCACGATCCGACGGTAGTGT	AGGCTGAA
BDC7012	index 1 (i7)	CAAGCAGAAGACGGCATACGAGATCACTGTAGACACGCACGATCCGACGGTAGTGT	CACTGTAG
BDC5001	Index 2 (i5)	AATGATACGGCGACCACCGAGATCTACACATATGCGCCATACGAGATCCGTAATCGGGAAGCTGAAG	ATATGCGC
BDC5002	Index 2 (i5)	AATGATACGGCGACCACCGAGATCTACACTCCGTGAACATACGAGATCCGTAATCGGGAAGCTGAAG	TCCGTGAA
BDC5003	Index 2 (i5)	AATGATACGGCGACCACCGAGATCTACACGATCCATGCATACGAGATCCGTAATCGGGAAGCTGAAG	GATCCATG
BDC5004	Index 2 (i5)	AATGATACGGCGACCACCGAGATCTACACCGCAATCTCATACGAGATCCGTAATCGGGAAGCTGAAG	CGCAATCT
BDC5005	Index 2 (i5)	AATGATACGGCGACCACCGAGATCTACACTGAGCTAGCATACGAGATCCGTAATCGGGAAGCTGAAG	TGAGCTAG
BDC5006	Index 2 (i5)	AATGATACGGCGACCACCGAGATCTACACCTTCACCACATACGAGATCCGTAATCGGGAAGCTGAAG	CTTCACCA
BDC5007	Index 2 (i5)	AATGATACGGCGACCACCGAGATCTACACGATTGCTCCATACGAGATCCGTAATCGGGAAGCTGAAG	GATTGCTC
BDC5008	Index 2 (i5)	AATGATACGGCGACCACCGAGATCTACACCGACGTTACATACGAGATCCGTAATCGGGAAGCTGAAG	CGACGTTA
BDC5009	Index 2 (i5)	AATGATACGGCGACCACCGAGATCTACACTCACAGCACATACGAGATCCGTAATCGGGAAGCTGAAG	TCACAGCA
BDC5010	Index 2 (i5)	AATGATACGGCGACCACCGAGATCTACACAACGTCTGCATACGAGATCCGTAATCGGGAAGCTGAAG	AACGTCTG
BDC5011	Index 2 (i5)	AATGATACGGCGACCACCGAGATCTACACCTCAGAGTCATACGAGATCCGTAATCGGGAAGCTGAAG	CTCAGAGT
BDC5012	Index 2 (i5)	AATGATACGGCGACCACCGAGATCTACACTGTGGTACCATACGAGATCCGTAATCGGGAAGCTGAAG	TGTGGTAC
BDC5013	Index 2 (i5)	AATGATACGGCGACCACCGAGATCTACACCAGTCCAACATACGAGATCCGTAATCGGGAAGCTGAAG	CAGTCCAA
BDC5014	Index 2 (i5)	AATGATACGGCGACCACCGAGATCTACACGAATCGTGCATACGAGATCCGTAATCGGGAAGCTGAAG	GAATCGTG
BDC5015	Index 2 (i5)	AATGATACGGCGACCACCGAGATCTACACAGTGTTGGCATACGAGATCCGTAATCGGGAAGCTGAAG	AGTGTTGG
BDC5016	Index 2 (i5)	AATGATACGGCGACCACCGAGATCTACACAGTCGCTTCATACGAGATCCGTAATCGGGAAGCTGAAG	AGTCGCTT
BDC5017	Index 2 (i5)	AATGATACGGCGACCACCGAGATCTACACTGCTTCCACATACGAGATCCGTAATCGGGAAGCTGAAG	TGCTTCCA
BDC5018	Index 2 (i5)	AATGATACGGCGACCACCGAGATCTACACATGCCTGTCATACGAGATCCGTAATCGGGAAGCTGAAG	ATGCCTGT
BDC5019	Index 2 (i5)	AATGATACGGCGACCACCGAGATCTACACGAAGGAAGCATACGAGATCCGTAATCGGGAAGCTGAAG	GAAGGAAG
BDC5020	Index 2 (i5)	AATGATACGGCGACCACCGAGATCTACACAGTTCGTCCATACGAGATCCGTAATCGGGAAGCTGAAG	AGTTCGTC
BDC5021	Index 2 (i5)	AATGATACGGCGACCACCGAGATCTACACCTCAGCTACATACGAGATCCGTAATCGGGAAGCTGAAG	CTCAGCTA
BDC5022	Index 2 (i5)	AATGATACGGCGACCACCGAGATCTACACGATTACCGCATACGAGATCCGTAATCGGGAAGCTGAAG	GATTACCG
BDC5023	Index 2 (i5)	AATGATACGGCGACCACCGAGATCTACACTCAGGCTTCATACGAGATCCGTAATCGGGAAGCTGAAG	TCAGGCTT
BDC5024	Index 2 (i5)	AATGATACGGCGACCACCGAGATCTACACTGCCATTCCATACGAGATCCGTAATCGGGAAGCTGAAG	TGCCATTC

## Sheet: Table S8
Table S8. smMIPs custom assay design * GRCh37 reference genome coordinates ** NNNN in sequence are the 4 nt long random single molecule tags
Gene or variant set	smMIP name	Chromosome	Probe strand	Extension probe start*	Extension probe end*	Ligation probe start*	Ligation probe end*	smMIP sequence**	Extension probe sequence	Ligation probe sequence
APC	APC_1_0007	5	-	112043198	112043216	112043037	112043058	GCCGAGTCTCAGTTGCAGCACTNNNNCTTCAGCTTCCCGATATCCGACGGTAGTGTNNNNGGAGGTGGGAAGACTACAA	GGAGGTGGGAAGACTACAA	GCCGAGTCTCAGTTGCAGCACT
APC	APC_1_0001	5	+	112043049	112043071	112043172	112043189	CCAGCAACACCTCTCACGNNNNCTTCAGCTTCCCGATATCCGACGGTAGTGTNNNNGAGACTCGGCTGCCTAGGCAGCA	GAGACTCGGCTGCCTAGGCAGCA	CCAGCAACACCTCTCACG
APC	APC_1_0008	5	-	112043264	112043279	112043112	112043138	CGCAGGCGCAATGGGTGCTGCGCTCCGNNNNCTTCAGCTTCCCGATATCCGACGGTAGTGTNNNNCAGCGGCTAGGCTTCC	CAGCGGCTAGGCTTCC	CGCAGGCGCAATGGGTGCTGCGCTCCG
APC	APC_1_0002	5	+	112043144	112043161	112043297	112043320	GGCTCAGGCCCGGGAGCTGCGGACNNNNCTTCAGCTTCCCGATATCCGACGGTAGTGTNNNNCAGGCTCTAGTCTCCGGG	CAGGCTCTAGTCTCCGGG	GGCTCAGGCCCGGGAGCTGCGGAC
APC	APC_1_0009	5	-	112043350	112043374	112043229	112043246	CCCTTGCTACTTGCCCTCNNNNCTTCAGCTTCCCGATATCCGACGGTAGTGTNNNNCTTCCTCACCAACAGCCAACAACAG	CTTCCTCACCAACAGCCAACAACAG	CCCTTGCTACTTGCCCTC
APC	APC_1_0003	5	+	112043243	112043258	112043398	112043421	GGGCCTCGGCGCCCCCTATGTACGNNNNCTTCAGCTTCCCGATATCCGACGGTAGTGTNNNNAGGGGGCGGGGTGTGG	AGGGGGCGGGGTGTGG	GGGCCTCGGCGCCCCCTATGTACG
APC	APC_1_0010	5	-	112043452	112043467	112043310	112043333	CGAGCCAACCTCGGTCCGCAGCTCNNNNCTTCAGCTTCCCGATATCCGACGGTAGTGTNNNNGGTACAGAAGCGGGCA	GGTACAGAAGCGGGCA	CGAGCCAACCTCGGTCCGCAGCTC
APC	APC_1_0004	5	+	112043337	112043352	112043488	112043512	GGAGCACCGGCGGCAGCAGGAGCTGNNNNCTTCAGCTTCCCGATATCCGACGGTAGTGTNNNNCTGTTCCCAGGTACTG	CTGTTCCCAGGTACTG	GGAGCACCGGCGGCAGCAGGAGCTG
APC	APC_1_0011	5	-	112043574	112043589	112043417	112043440	GGACCCGAGCCCAGGGAGGCGTACNNNNCTTCAGCTTCCCGATATCCGACGGTAGTGTNNNNCCTCACTCACCTGCCA	CCTCACTCACCTGCCA	GGACCCGAGCCCAGGGAGGCGTAC
APC	APC_1_0005	5	+	112043430	112043454	112043558	112043575	CCACTGGGCGAGCGTCTGNNNNCTTCAGCTTCCCGATATCCGACGGTAGTGTNNNNGGCTCGGGTCCGGTCGCCCCTTTGC	GGCTCGGGTCCGGTCGCCCCTTTGC	CCACTGGGCGAGCGTCTG
APC	APC_1_0006	5	+	112043514	112043535	112043637	112043654	CCGCCGCTGCTCGGGACCNNNNCTTCAGCTTCCCGATATCCGACGGTAGTGTNNNNGTCCGGCAGGAGACGAAGAGCC	GTCCGGCAGGAGACGAAGAGCC	CCGCCGCTGCTCGGGACC
APC	APC_1_0012	5	-	112043695	112043712	112043538	112043559	GGCCAGAAGTACGAGCGCCGCCNNNNCTTCAGCTTCCCGATATCCGACGGTAGTGTNNNNAGGGGAGAGGGTGAGACA	AGGGGAGAGGGTGAGACA	GGCCAGAAGTACGAGCGCCGCC
APC	APC_2_0003	5	-	112073539	112073554	112073394	112073419	GGCACAGGGCCCCGCCCAACCGCACANNNNCTTCAGCTTCCCGATATCCGACGGTAGTGTNNNNGCCACATGTCGGTCAC	GCCACATGTCGGTCAC	GGCACAGGGCCCCGCCCAACCGCACA
APC	APC_2_0001	5	+	112073422	112073445	112073563	112073580	TGCAGCCCGCCAGGGTGTNNNNCTTCAGCTTCCCGATATCCGACGGTAGTGTNNNNACTGCGGAGTGCGGGTCGGGAAGC	ACTGCGGAGTGCGGGTCGGGAAGC	TGCAGCCCGCCAGGGTGT
APC	APC_2_0004	5	-	112073625	112073641	112073481	112073506	CGACGGGAATGGGGAGCGCCCTGGTCNNNNCTTCAGCTTCCCGATATCCGACGGTAGTGTNNNNTGGTGGCTCCAGCACCT	TGGTGGCTCCAGCACCT	CGACGGGAATGGGGAGCGCCCTGGTC
APC	APC_2_0002	5	+	112073509	112073531	112073652	112073669	TGCTGCGGGGGGAGGGGGNNNNCTTCAGCTTCCCGATATCCGACGGTAGTGTNNNNAGCCCGCCGATTGGCTGGGTGTG	AGCCCGCCGATTGGCTGGGTGTG	TGCTGCGGGGGGAGGGGG
APC	APC_2_0005	5	-	112073727	112073742	112073582	112073608	CGGCAGCACCTCCATTCTGTCTCCAGTNNNNCTTCAGCTTCCCGATATCCGACGGTAGTGTNNNNTTGGCATGCTGCAGTG	TTGGCATGCTGCAGTG	CGGCAGCACCTCCATTCTGTCTCCAGT
APC	APC_3_0003	5	-	112074116	112074131	112073968	112073996	CGCCATGAATATGCTCCATTCTTTGTTGTNNNNCTTCAGCTTCCCGATATCCGACGGTAGTGTNNNNCAGTAGCTCTTTCCAC	CAGTAGCTCTTTCCAC	CGCCATGAATATGCTCCATTCTTTGTTGT
APC	APC_3_0001	5	+	112074002	112074018	112074147	112074171	GGAGGAGGCAGGTACTGCAGAGCGTNNNNCTTCAGCTTCCCGATATCCGACGGTAGTGTNNNNCAAAAGCTCTACCCCAT	CAAAAGCTCTACCCCAT	GGAGGAGGCAGGTACTGCAGAGCGT
APC	APC_3_0002	5	+	112074050	112074072	112074197	112074216	ACTGGTCACCAGTAGTGTGCNNNNCTTCAGCTTCCCGATATCCGACGGTAGTGTNNNNGACACATGCATTGGTGGCCAAAA	GACACATGCATTGGTGGCCAAAA	ACTGGTCACCAGTAGTGTGC
APC	APC_3_0004	5	-	112074233	112074257	112074088	112074105	TCAGCCATCTGCAGCGGTNNNNCTTCAGCTTCCCGATATCCGACGGTAGTGTNNNNCCTGTTCACAGGGAGTTTACTTAGA	CCTGTTCACAGGGAGTTTACTTAGA	TCAGCCATCTGCAGCGGT
APC	APC_4_0003	5	-	112090642	112090666	112090504	112090523	TGGCTGCTTGTTTTTAAAGANNNNCTTCAGCTTCCCGATATCCGACGGTAGTGTNNNNGCTCTTGTCGAAGATTTGAGTTCTC	GCTCTTGTCGAAGATTTGAGTTCTC	TGGCTGCTTGTTTTTAAAGA
APC	APC_4_0001	5	+	112090522	112090537	112090657	112090685	CGACAAGAGCTAGAAGATAATTCCAATCANNNNCTTCAGCTTCCCGATATCCGACGGTAGTGTNNNNCACTAAATTTTTTAGT	CACTAAATTTTTTAGT	CGACAAGAGCTAGAAGATAATTCCAATCA
APC	APC_4_0004	5	-	112090738	112090758	112090609	112090630	CCTCAACTTGCTTTAACAACTGNNNNCTTCAGCTTCCCGATATCCGACGGTAGTGTNNNNTGGATAAACTACAATTAAAAG	TGGATAAACTACAATTAAAAG	CCTCAACTTGCTTTAACAACTG
APC	APC_4_0002	5	+	112090627	112090646	112090756	112090778	CCATTTTTATTCAGTATTCCCTCNNNNCTTCAGCTTCCCGATATCCGACGGTAGTGTNNNNGAGGCACTGAAGATGGAGAA	GAGGCACTGAAGATGGAGAA	CCATTTTTATTCAGTATTCCCTC
APC	APC_4_0005	5	-	112090814	112090839	112090690	112090708	CCTCAGTTTCCAGTTTTGTNNNNCTTCAGCTTCCCGATATCCGACGGTAGTGTNNNNACATATTATTGCTTAATTTAAAATAC	ACATATTATTGCTTAATTTAAAATAC	CCTCAGTTTCCAGTTTTGT
APC	APC_5_0001	5	+	112101950	112101969	112102077	112102101	GGACAGATTGATTTATTAGAGCGTCNNNNCTTCAGCTTCCCGATATCCGACGGTAGTGTNNNNTGTCAAGAAATACAGAATCA	TGTCAAGAAATACAGAATCA	GGACAGATTGATTTATTAGAGCGTC
APC	APC_5_0003	5	-	112102106	112102128	112101971	112101992	AAATTCTAAATAACTTCAAGACNNNNCTTCAGCTTCCCGATATCCGACGGTAGTGTNNNNAAACACCTTTTTAAAATCTACCT	AAACACCTTTTTAAAATCTACCT	AAATTCTAAATAACTTCAAGAC
APC	APC_5_0002	5	+	112102009	112102024	112102144	112102172	AGCTCAAATTGTCATCTTTAGGTGTGTAGNNNNCTTCAGCTTCCCGATATCCGACGGTAGTGTNNNNGTTCTTTTTAACAGGA	GTTCTTTTTAACAGGA	AGCTCAAATTGTCATCTTTAGGTGTGTAG
APC	APC_5_0004	5	-	112102175	112102194	112102045	112102068	CCATAGCTTCATCTTCAATACTTCNNNNCTTCAGCTTCCCGATATCCGACGGTAGTGTNNNNTCGAGAGAAGCTGTACTTGG	TCGAGAGAAGCTGTACTTGG	CCATAGCTTCATCTTCAATACTTC
APC	APC_6_0004	5	-	112102957	112102972	112102819	112102843	AGCAGTCTAAAATATTCTTAATGTTNNNNCTTCAGCTTCCCGATATCCGACGGTAGTGTNNNNCAGATCCTTCCCGGCT	CAGATCCTTCCCGGCT	AGCAGTCTAAAATATTCTTAATGTT
APC	APC_6_0001	5	+	112102839	112102855	112102965	112102992	AGGATCTGTATCAAGCCGTTCTGGAGAGNNNNCTTCAGCTTCCCGATATCCGACGGTAGTGTNNNNCTGCTTAAAGCAATTGT	CTGCTTAAAGCAATTGT	AGGATCTGTATCAAGCCGTTCTGGAGAG
APC	APC_6_0005	5	-	112103057	112103072	112102916	112102943	AGGGACATTTTTGACCGCAGTTTTACTCNNNNCTTCAGCTTCCCGATATCCGACGGTAGTGTNNNNTCTTCTAAATATCCAG	TCTTCTAAATATCCAG	AGGGACATTTTTGACCGCAGTTTTACTC
APC	APC_6_0002	5	+	112102938	112102954	112103067	112103089	AGAAGAACTTGAGAAAGAGAGGTNNNNCTTCAGCTTCCCGATATCCGACGGTAGTGTNNNNGTCCCTCCGTTCTTATG	GTCCCTCCGTTCTTATG	AGAAGAACTTGAGAAAGAGAGGT
APC	APC_6_0006	5	-	112103117	112103137	112102984	112103002	CAGGACTGCACTCTCCAGANNNNCTTCAGCTTCCCGATATCCGACGGTAGTGTNNNNCAATAAACTGGAGTACACAAG	CAATAAACTGGAGTACACAAG	CAGGACTGCACTCTCCAGA
APC	APC_6_0003	5	+	112103040	112103055	112103174	112103200	AGTAGGTGATAGCTAACACTTAGAGCANNNNCTTCAGCTTCCCGATATCCGACGGTAGTGTNNNNTGGAAGCAGAGAAAGT	TGGAAGCAGAGAAAGT	AGTAGGTGATAGCTAACACTTAGAGCA
APC	APC_7_0003	5	-	112111386	112111401	112111246	112111271	AGAAGAGCAATACTTACATCAGTTGTNNNNCTTCAGCTTCCCGATATCCGACGGTAGTGTNNNNAGTGAGATTCTGAAGT	AGTGAGATTCTGAAGT	AGAAGAGCAATACTTACATCAGTTGT
APC	APC_7_0001	5	+	112111265	112111280	112111391	112111418	AGAATCTCACTAAAAGAATAGATAGTCTNNNNCTTCAGCTTCCCGATATCCGACGGTAGTGTNNNNCTCTTCTGCAGTCTTT	CTCTTCTGCAGTCTTT	AGAATCTCACTAAAAGAATAGATAGTCT
APC	APC_7_0004	5	-	112111471	112111491	112111340	112111363	CCTTTTCTTCTTTGTCAAGATCAGNNNNCTTCAGCTTCCCGATATCCGACGGTAGTGTNNNNACTTTAAAATATCAAGTTATT	ACTTTAAAATATCAAGTTATT	CCTTTTCTTCTTTGTCAAGATCAG
APC	APC_7_0002	5	+	112111360	112111375	112111489	112111517	AGTACCTAGGTAATCCATTAAAATTCAGGNNNNCTTCAGCTTCCCGATATCCGACGGTAGTGTNNNNAAGGAAAAAGACTGGT	AAGGAAAAAGACTGGT	AGTACCTAGGTAATCCATTAAAATTCAGG
APC	APC_8_0003	5	-	112116545	112116560	112116401	112116429	AGCAAAAAAGCATATAAGAACCAATAAAGNNNNCTTCAGCTTCCCGATATCCGACGGTAGTGTNNNNTCTTCCATCGCAACTC	TCTTCCATCGCAACTC	AGCAAAAAAGCATATAAGAACCAATAAAG
APC	APC_8_0001	5	+	112116433	112116448	112116567	112116595	AGGTACCTGCCAGGATATGGAAAAACGAGNNNNCTTCAGCTTCCCGATATCCGACGGTAGTGTNNNNACTGATTAACGTAAAT	ACTGATTAACGTAAAT	AGGTACCTGCCAGGATATGGAAAAACGAG
APC	APC_8_0004	5	-	112116633	112116648	112116496	112116523	CCAATTGCCTTCTGGTCATATCTGTTTGNNNNCTTCAGCTTCCCGATATCCGACGGTAGTGTNNNNTTCCTAATAGCTCTTC	TTCCTAATAGCTCTTC	CCAATTGCCTTCTGGTCATATCTGTTTG
APC	APC_8_0002	5	+	112116529	112116544	112116662	112116690	AGCTCTGTTAATATTGATTAAATTTTATTNNNNCTTCAGCTTCCCGATATCCGACGGTAGTGTNNNNGAAGCAAGGCAAATCA	GAAGCAAGGCAAATCA	AGCTCTGTTAATATTGATTAAATTTTATT
APC	APC_9_0003	5	-	112128181	112128201	112128051	112128074	TGGCTACCACTTAAAAGCTCAGGGNNNNCTTCAGCTTCCCGATATCCGACGGTAGTGTNNNNAAAAGCTGTCGTATACGAAGT	AAAAGCTGTCGTATACGAAGT	TGGCTACCACTTAAAAGCTCAGGG
APC	APC_9_0001	5	+	112128075	112128090	112128204	112128232	AGTCCCAAGCAACAGAAGCAGAGGTTAGTNNNNCTTCAGCTTCCCGATATCCGACGGTAGTGTNNNNTAGTATGATTATTTCT	TAGTATGATTATTTCT	AGTCCCAAGCAACAGAAGCAGAGGTTAGT
APC	APC_9_0004	5	-	112128263	112128278	112128116	112128144	CGCTAAAATAAAACAAGAAACCTAATTAGNNNNCTTCAGCTTCCCGATATCCGACGGTAGTGTNNNNCAGAATAACTACCTAT	CAGAATAACTACCTAT	CGCTAAAATAAAACAAGAAACCTAATTAG
APC	APC_9_0002	5	+	112128154	112128169	112128284	112128312	AGAAAACATGTATAATTTAATGTGACACCNNNNCTTCAGCTTCCCGATATCCGACGGTAGTGTNNNNCAGAATTCAGCAAATC	CAGAATTCAGCAAATC	AGAAAACATGTATAATTTAATGTGACACC
APC	APC_10_0003	5	-	112137040	112137055	112136897	112136923	AGCCCAAGGCTTTTTTTCTTTTTTTGCNNNNCTTCAGCTTCCCGATATCCGACGGTAGTGTNNNNTTGATTTCTCCCACTC	TTGATTTCTCCCACTC	AGCCCAAGGCTTTTTTTCTTTTTTTGC
APC	APC_10_0001	5	+	112136924	112136945	112137063	112137082	ACTTCTGGTAATGGTCAGGTNNNNCTTCAGCTTCCCGATATCCGACGGTAGTGTNNNNAAGAAAGCCTACACCATTTTTG	AAGAAAGCCTACACCATTTTTG	ACTTCTGGTAATGGTCAGGT
APC	APC_10_0004	5	-	112137104	112137122	112136964	112136989	TTCTGAGATGACCTCTGTTAAGATGGNNNNCTTCAGCTTCCCGATATCCGACGGTAGTGTNNNNATTTAAATAATTTTAAAAA	ATTTAAATAATTTTAAAAA	TTCTGAGATGACCTCTGTTAAGATGG
APC	APC_10_0002	5	+	112136992	112137007	112137126	112137150	AGAAAAGTATGAAGCAAGATGGTTCNNNNCTTCAGCTTCCCGATATCCGACGGTAGTGTNNNNAGCATGAAACCGGCTC	AGCATGAAACCGGCTC	AGAAAAGTATGAAGCAAGATGGTTC
APC	APC_11_0004	5	-	112145888	112145904	112145755	112145782	GTATCAGTTAACGATCTTTTCTCTCTTGNNNNCTTCAGCTTCCCGATATCCGACGGTAGTGTNNNNTTCTCTTTGATCTTAGG	TTCTCTTTGATCTTAGG	GTATCAGTTAACGATCTTTTCTCTCTTG
APC	APC_11_0001	5	+	112145776	112145792	112145907	112145931	GGAGAGAGAAAGGATCCAGAGCACANNNNCTTCAGCTTCCCGATATCCGACGGTAGTGTNNNNCTGATACAGACTATAAG	CTGATACAGACTATAAG	GGAGAGAGAAAGGATCCAGAGCACA
APC	APC_11_0005	5	-	112145973	112145993	112145844	112145864	GGCTCCTTCCCATCAGCATTCNNNNCTTCAGCTTCCCGATATCCGACGGTAGTGTNNNNTCGCCACCTTTTGCTGTGACA	TCGCCACCTTTTGCTGTGACA	GGCTCCTTCCCATCAGCATTC
APC	APC_11_0002	5	+	112145874	112145890	112146019	112146043	GGTTCTGGTTAGCAAGAAGTTGAGGNNNNCTTCAGCTTCCCGATATCCGACGGTAGTGTNNNNGAGAGTTGAAGATCCCT	GAGAGTTGAAGATCCCT	GGTTCTGGTTAGCAAGAAGTTGAGG
APC	APC_11_0006	5	-	112146050	112146070	112145921	112145944	CCATCCCTTTAGATGTGCTCTGGANNNNCTTCAGCTTCCCGATATCCGACGGTAGTGTNNNNAGAAAAAATAGCCAACAGACA	AGAAAAAATAGCCAACAGACA	CCATCCCTTTAGATGTGCTCTGGA
APC	APC_11_0003	5	+	112145955	112145970	112146087	112146115	AGTTATATGCAGTAAGAGAAGAAGAGCCANNNNCTTCAGCTTCCCGATATCCGACGGTAGTGTNNNNGGAGGAGGGGAACTCT	GGAGGAGGGGAACTCT	AGTTATATGCAGTAAGAGAAGAAGAGCCA
APC	APC_12_0003	5	-	112151246	112151261	112151102	112151130	ATGTTAAGGTACTCCAAATGAAGTGTCTGNNNNCTTCAGCTTCCCGATATCCGACGGTAGTGTNNNNGAGGTGCAGAGTGTGT	GAGGTGCAGAGTGTGT	ATGTTAAGGTACTCCAAATGAAGTGTCTG
APC	APC_12_0001	5	+	112151134	112151149	112151264	112151292	AGGCTGACAAGTCATCTGGGAACCAAGGTNNNNCTTCAGCTTCCCGATATCCGACGGTAGTGTNNNNGTTATCTGTATTTACC	GTTATCTGTATTTACC	AGGCTGACAAGTCATCTGGGAACCAAGGT
APC	APC_12_0004	5	-	112151321	112151336	112151176	112151200	AGTTGAACCCTAAAAATTAAGCACANNNNCTTCAGCTTCCCGATATCCGACGGTAGTGTNNNNAAAGTAGTCATGGCAT	AAAGTAGTCATGGCAT	AGTTGAACCCTAAAAATTAAGCACA
APC	APC_12_0002	5	+	112151202	112151217	112151337	112151361	GCTAAGACATTCTTGGCCAGGTGCANNNNCTTCAGCTTCCCGATATCCGACGGTAGTGTNNNNCACGAATGGACCATGA	CACGAATGGACCATGA	GCTAAGACATTCTTGGCCAGGTGCA
APC	APC_13_0006	5	-	112154730	112154745	112154577	112154605	ACCAATTAAGTGATGAATGGGATATTTACNNNNCTTCAGCTTCCCGATATCCGACGGTAGTGTNNNNCTAGACATAGCTAGCA	CTAGACATAGCTAGCA	ACCAATTAAGTGATGAATGGGATATTTAC
APC	APC_13_0001	5	+	112154604	112154619	112154734	112154761	AGCTATGTCTAGCTCCCAAGACAGCTGTNNNNCTTCAGCTTCCCGATATCCGACGGTAGTGTNNNNGTTTTTGGCTTTTGGA	GTTTTTGGCTTTTGGA	AGCTATGTCTAGCTCCCAAGACAGCTGT
APC	APC_13_0007	5	-	112154809	112154825	112154670	112154694	AGCATTGACAACAATGAATACACCANNNNCTTCAGCTTCCCGATATCCGACGGTAGTGTNNNNCTTTGTCATTGCCATGT	CTTTGTCATTGCCATGT	AGCATTGACAACAATGAATACACCA
APC	APC_13_0002	5	+	112154708	112154723	112154849	112154875	CGGGGCAGTAAAGAGGCTCGGGCCAGGNNNNCTTCAGCTTCCCGATATCCGACGGTAGTGTNNNNAAGGATGATATGTCGC	AAGGATGATATGTCGC	CGGGGCAGTAAAGAGGCTCGGGCCAGG
APC	APC_13_0008	5	-	112154923	112154939	112154772	112154798	TGAGGAGAGGAAGACATCCAGACTGTCNNNNCTTCAGCTTCCCGATATCCGACGGTAGTGTNNNNTTTCACGCCTGCCTCTC	TTTCACGCCTGCCTCTC	TGAGGAGAGGAAGACATCCAGACTGTC
APC	APC_13_0003	5	+	112154815	112154838	112154947	112154965	CCTTCATCTTTTGGAACAGNNNNCTTCAGCTTCCCGATATCCGACGGTAGTGTNNNNCAATGACAAAGACTCTGTATTGTT	CAATGACAAAGACTCTGTATTGTT	CCTTCATCTTTTGGAACAG
APC	APC_13_0009	5	-	112155023	112155039	112154890	112154912	GCTGTGAGTGAATGATGTTGTGGNNNNCTTCAGCTTCCCGATATCCGACGGTAGTGTNNNNGGATTTTTGTCCTGGTC	GGATTTTTGTCCTGGTC	GCTGTGAGTGAATGATGTTGTGG
APC	APC_13_0004	5	+	112154908	112154932	112155038	112155057	CCAAGTATGTTCTCTATAGTNNNNCTTCAGCTTCCCGATATCCGACGGTAGTGTNNNNACAGCCTGATGACAAGAGAGGCAGG	ACAGCCTGATGACAAGAGAGGCAGG	CCAAGTATGTTCTCTATAGT
APC	APC_13_0010	5	-	112155099	112155119	112154970	112154992	CCAACAGGTTTCACAGTAAGCGCNNNNCTTCAGCTTCCCGATATCCGACGGTAGTGTNNNNAACTAAACATGTTTTCTGTTT	AACTAAACATGTTTTCTGTTT	CCAACAGGTTTCACAGTAAGCGC
APC	APC_13_0005	5	+	112154998	112155013	112155137	112155164	ACTAAGAGGAGAAAATTCATATCAGCCANNNNCTTCAGCTTCCCGATATCCGACGGTAGTGTNNNNGCAGGAAGCTCATGAA	GCAGGAAGCTCATGAA	ACTAAGAGGAGAAAATTCATATCAGCCA
APC	APC_14_0003	5	-	112157650	112157665	112157500	112157528	ACTTTAAAAATATGCAGGGATCACTAATANNNNCTTCAGCTTCCCGATATCCGACGGTAGTGTNNNNTGCTCTTCATCAAATG	TGCTCTTCATCAAATG	ACTTTAAAAATATGCAGGGATCACTAATA
APC	APC_14_0001	5	+	112157543	112157558	112157667	112157695	AGACATGCAATGAATGAACTAGGTAAGACNNNNCTTCAGCTTCCCGATATCCGACGGTAGTGTNNNNTGCTCTTCAAATAACA	TGCTCTTCAAATAACA	AGACATGCAATGAATGAACTAGGTAAGAC
APC	APC_14_0002	5	+	112157588	112157603	112157717	112157743	AGACAATTACTGGTGGATTTTTAAATCNNNNCTTCAGCTTCCCGATATCCGACGGTAGTGTNNNNTTCAGTGCCAGCTCCT	TTCAGTGCCAGCTCCT	AGACAATTACTGGTGGATTTTTAAATC
APC	APC_14_0004	5	-	112157741	112157756	112157596	112157621	ACAGATCTGATGTTCAACAGGAGCTGNNNNCTTCAGCTTCCCGATATCCGACGGTAGTGTNNNNGAATTTCTACCATGAT	GAATTTCTACCATGAT	ACAGATCTGATGTTCAACAGGAGCTG
APC	APC_15_0002	5	-	112159050	112159068	112158919	112158944	AATGTCTCAGTCCTAGTCTACAATCCNNNNCTTCAGCTTCCCGATATCCGACGGTAGTGTNNNNCTGCTCCTCACCTGAAAGC	CTGCTCCTCACCTGAAAGC	AATGTCTCAGTCCTAGTCTACAATCC
APC	APC_15_0001	5	+	112158948	112158973	112159080	112159097	TGGGGGTGTGACTGCTGGNNNNCTTCAGCTTCCCGATATCCGACGGTAGTGTNNNNCATCTGGATTTCAAAATAAAACCTAG	CATCTGGATTTCAAAATAAAACCTAG	TGGGGGTGTGACTGCTGG
APC	APC_15_0003	5	-	112159129	112159153	112159004	112159022	CCCCGGGTAGCCTTCCTACNNNNCTTCAGCTTCCCGATATCCGACGGTAGTGTNNNNCAGTGCAAATCTGGAGGTGAGGAGT	CAGTGCAAATCTGGAGGTGAGGAGT	CCCCGGGTAGCCTTCCTAC
APC	APC_16_0003	5	-	112162857	112162872	112162709	112162737	AACTTAAATACTAGGAAAAAAAAACTCAANNNNCTTCAGCTTCCCGATATCCGACGGTAGTGTNNNNGTGGTCATTAGTAAGC	GTGGTCATTAGTAAGC	AACTTAAATACTAGGAAAAAAAAACTCAA
APC	APC_16_0001	5	+	112162738	112162753	112162874	112162902	ACAGTATTACACTAAGACGATATGCTGGANNNNCTTCAGCTTCCCGATATCCGACGGTAGTGTNNNNACCAACTTGGTACCAG	ACCAACTTGGTACCAG	ACAGTATTACACTAAGACGATATGCTGGA
APC	APC_16_0004	5	-	112162932	112162954	112162805	112162826	TCTGCAATGGCCTGTAGTCCCCNNNNCTTCAGCTTCCCGATATCCGACGGTAGTGTNNNNAAAAACATACCTTGTTGGCTACA	AAAAACATACCTTGTTGGCTACA	TCTGCAATGGCCTGTAGTCCCC
APC	APC_16_0002	5	+	112162837	112162852	112162972	112163000	AGATAGCTCAGGTATGAGTTAATTTACTTNNNNCTTCAGCTTCCCGATATCCGACGGTAGTGTNNNNGTGGACTGTGAAATGT	GTGGACTGTGAAATGT	AGATAGCTCAGGTATGAGTTAATTTACTT
APC	APC_16_0005	5	-	112163035	112163060	112162911	112162928	CCAAAAGTCAAGTTTGTCNNNNCTTCAGCTTCCCGATATCCGACGGTAGTGTNNNNCAGTCATTGTTTAATGAGGAGAGTGA	CAGTCATTGTTTAATGAGGAGAGTGA	CCAAAAGTCAAGTTTGTC
APC	APC_17_0003	5	-	112163680	112163695	112163539	112163567	TTTTTGGCTACTAAATGTCTAATTCAGTTNNNNCTTCAGCTTCCCGATATCCGACGGTAGTGTNNNNAGTCTTCACTTTCAGA	AGTCTTCACTTTCAGA	TTTTTGGCTACTAAATGTCTAATTCAGTT
APC	APC_17_0001	5	+	112163570	112163585	112163699	112163726	AGCAGGTACTATTTAGAATTTCACCTGTNNNNCTTCAGCTTCCCGATATCCGACGGTAGTGTNNNNAAGCTTGGCTTCAAGT	AAGCTTGGCTTCAAGT	AGCAGGTACTATTTAGAATTTCACCTGT
APC	APC_17_0002	5	+	112163618	112163633	112163745	112163770	TCTTTGAGGCAGGGTCTCACTCTGTCNNNNCTTCAGCTTCCCGATATCCGACGGTAGTGTNNNNATTTACAGGCTACGCT	ATTTACAGGCTACGCT	TCTTTGAGGCAGGGTCTCACTCTGTC
APC	APC_17_0004	5	-	112163781	112163799	112163643	112163663	AGTGCTCTCATGCAGCCTTTCNNNNCTTCAGCTTCCCGATATCCGACGGTAGTGTNNNNGATTGCACAACTGCCCTCT	GATTGCACAACTGCCCTCT	AGTGCTCTCATGCAGCCTTTC
APC	APC_18_0001	5	+	112164478	112164493	112164608	112164633	AGACGTTGCGAGAAGTTGGAAGTGTGNNNNCTTCAGCTTCCCGATATCCGACGGTAGTGTNNNNCTGCTAGCATTAAAAA	CTGCTAGCATTAAAAA	AGACGTTGCGAGAAGTTGGAAGTGTG
APC	APC_18_0003	5	-	112164639	112164654	112164494	112164521	ACATAAAATCATACTAGTTGCTTTTTTGNNNNCTTCAGCTTCCCGATATCCGACGGTAGTGTNNNNAGCACATTCCATCAAT	AGCACATTCCATCAAT	ACATAAAATCATACTAGTTGCTTTTTTG
APC	APC_18_0002	5	+	112164572	112164596	112164709	112164728	TGTTTGGCTTTTTTTTGCTGNNNNCTTCAGCTTCCCGATATCCGACGGTAGTGTNNNNGGAATTTGTCTTGGCGAGCAGATGT	GGAATTTGTCTTGGCGAGCAGATGT	TGTTTGGCTTTTTTTTGCTG
APC	APC_18_0004	5	-	112164731	112164746	112164586	112164612	CGTCTTTTTACTATTTACATCTGCTCGNNNNCTTCAGCTTCCCGATATCCGACGGTAGTGTNNNNCTCATGGCTAAAAGAA	CTCATGGCTAAAAGAA	CGTCTTTTTACTATTTACATCTGCTCG
APC	APC_19_0004	5	-	112170726	112170741	112170576	112170604	TTGTCTCTCATTAACTTCTATGTTACTGANNNNCTTCAGCTTCCCGATATCCGACGGTAGTGTNNNNGTGCACCATCTACAGC	GTGCACCATCTACAGC	TTGTCTCTCATTAACTTCTATGTTACTGA
APC	APC_19_0001	5	+	112170600	112170615	112170731	112170757	AGATGGTGCACTTGCATTTTTGGTTGGNNNNCTTCAGCTTCCCGATATCCGACGGTAGTGTNNNNGACAAATTCCAACTCT	GACAAATTCCAACTCT	AGATGGTGCACTTGCATTTTTGGTTGG
APC	APC_19_0005	5	-	112170821	112170836	112170681	112170704	AGTGCAATGTGCTGACAAATTCCANNNNCTTCAGCTTCCCGATATCCGACGGTAGTGTNNNNGCTGGACACATTCCGT	GCTGGACACATTCCGT	AGTGCAATGTGCTGACAAATTCCA
APC	APC_19_0002	5	+	112170703	112170718	112170834	112170862	AGCTTGATAGCTACAAATGAGGACCACAGNNNNCTTCAGCTTCCCGATATCCGACGGTAGTGTNNNNCTGAGAATAAAGCTGA	CTGAGAATAAAGCTGA	AGCTTGATAGCTACAAATGAGGACCACAG
APC	APC_19_0003	5	+	112170766	112170781	112170906	112170933	ACTCTCAAAAAGACCTAATTGTAAGCAANNNNCTTCAGCTTCCCGATATCCGACGGTAGTGTNNNNCTTACCGGAGCCAGAC	CTTACCGGAGCCAGAC	ACTCTCAAAAAGACCTAATTGTAAGCAA
APC	APC_19_0006	5	-	112170923	112170938	112170775	112170803	TTCAATAATGGCTAAAGTGTTTGTCTGGCNNNNCTTCAGCTTCCCGATATCCGACGGTAGTGTNNNNAAACATTGCTTACAAT	AAACATTGCTTACAAT	TTCAATAATGGCTAAAGTGTTTGTCTGGC
APC	APC_20_0001	5	+	112173196	112173219	112173328	112173345	TGCATGTGGAACTTTGTGNNNNCTTCAGCTTCCCGATATCCGACGGTAGTGTNNNNGTTACTGCATACACATTGTGACCT	GTTACTGCATACACATTGTGACCT	TGCATGTGGAACTTTGTG
APC	APC_20_0070	5	-	112173330	112173348	112173199	112173219	AGGTCACAATGTGTATGCAGTNNNNCTTCAGCTTCCCGATATCCGACGGTAGTGTNNNNTTCCACAAAGTTCCACATG	TTCCACAAAGTTCCACATG	AGGTCACAATGTGTATGCAGT
APC	APC_20_0071	5	-	112173411	112173426	112173268	112173296	AGTGTTGTAATAAAGTTTGTAGACAGTTGNNNNCTTCAGCTTCCCGATATCCGACGGTAGTGTNNNNTGAATGAGGTTCTTGA	TGAATGAGGTTCTTGA	AGTGTTGTAATAAAGTTTGTAGACAGTTG
APC	APC_20_0002	5	+	112173302	112173317	112173432	112173456	AGCACAAAATGATTGCTATGGGAAGNNNNCTTCAGCTTCCCGATATCCGACGGTAGTGTNNNNTCTCATAGTTTGACAA	TCTCATAGTTTGACAA	AGCACAAAATGATTGCTATGGGAAG
APC	APC_20_0072	5	-	112173519	112173534	112173373	112173399	GCCCCCATGTCCCATAATGCTTCCTGGNNNNCTTCAGCTTCCCGATATCCGACGGTAGTGTNNNNCTTGAGCCAGGAGACA	CTTGAGCCAGGAGACA	GCCCCCATGTCCCATAATGCTTCCTGG
APC	APC_20_0003	5	+	112173395	112173421	112173527	112173544	GGCTCAAGCTTGCCATCTNNNNCTTCAGCTTCCCGATATCCGACGGTAGTGTNNNNGGGGCAGTTAGCATGCTCAAGAACCTC	GGGGCAGTTAGCATGCTCAAGAACCTC	GGCTCAAGCTTGCCATCT
APC	APC_20_0073	5	-	112173614	112173640	112173489	112173506	CCTTGTACTTCGCAGGCCNNNNCTTCAGCTTCCCGATATCCGACGGTAGTGTNNNNTGCCTTGGGACTTAAATTGTCTATATT	TGCCTTGGGACTTAAATTGTCTATATT	CCTTGTACTTCGCAGGCC
APC	APC_20_0004	5	+	112173501	112173516	112173629	112173652	AGTCCCAAGGCATCTCATCGTAGTNNNNCTTCAGCTTCCCGATATCCGACGGTAGTGTNNNNACAAGGATGCCAATAT	ACAAGGATGCCAATAT	AGTCCCAAGGCATCTCATCGTAGT
APC	APC_20_0074	5	-	112173710	112173725	112173572	112173596	AGTGCTGAGCATCTAATTCTGCTTCNNNNCTTCAGCTTCCCGATATCCGACGGTAGTGTNNNNCTGACCTATTATCATC	CTGACCTATTATCATC	AGTGCTGAGCATCTAATTCTGCTTC
APC	APC_20_0005	5	+	112173600	112173618	112173737	112173759	ACTGGCAACATGACTGTCCTTTCNNNNCTTCAGCTTCCCGATATCCGACGGTAGTGTNNNNCAGAAACTTTTGACAATAT	CAGAAACTTTTGACAATAT	ACTGGCAACATGACTGTCCTTTC
APC	APC_20_0075	5	-	112173814	112173829	112173672	112173699	GTGTCAAAAACATAATCACCATAGAGACNNNNCTTCAGCTTCCCGATATCCGACGGTAGTGTNNNNAGAACGAGAACTATCT	AGAACGAGAACTATCT	GTGTCAAAAACATAATCACCATAGAGAC
APC	APC_20_0006	5	+	112173710	112173726	112173839	112173861	AGAAGTTTGGAGAGAGAACGCGGNNNNCTTCAGCTTCCCGATATCCGACGGTAGTGTNNNNGATGATAATAGGTCAGA	GATGATAATAGGTCAGA	AGAAGTTTGGAGAGAGAACGCGG
APC	APC_20_0076	5	-	112173930	112173946	112173777	112173803	TTGATGAAGAGGAGCTGGGTAACACTGNNNNCTTCAGCTTCCCGATATCCGACGGTAGTGTNNNNGGCTGCAGTGGTGGAGA	GGCTGCAGTGGTGGAGA	TTGATGAAGAGGAGCTGGGTAACACTG
APC	APC_20_0007	5	+	112173804	112173828	112173936	112173953	CCACTGCAGCCCAGATTGNNNNCTTCAGCTTCCCGATATCCGACGGTAGTGTNNNNGAGGAAGCTTAGATAGTTCTCGTTC	GAGGAAGCTTAGATAGTTCTCGTTC	CCACTGCAGCCCAGATTG
APC	APC_20_0008	5	+	112173899	112173925	112174031	112174048	TGTGTGACAGATGAGAGANNNNCTTCAGCTTCCCGATATCCGACGGTAGTGTNNNNCCAGGAACTTCTTCAAAGCGAGGTTTG	CCAGGAACTTCTTCAAAGCGAGGTTTG	TGTGTGACAGATGAGAGA
APC	APC_20_0077	5	-	112174031	112174050	112173900	112173919	TCGCTTTGAAGAAGTTCCTGNNNNCTTCAGCTTCCCGATATCCGACGGTAGTGTNNNNTTTCTCTCATCTGTCACACA	TTTCTCTCATCTGTCACACA	TCGCTTTGAAGAAGTTCCTG
APC	APC_20_0009	5	+	112173997	112174019	112174125	112174146	GGACATGTTCTATGCCTTATGCNNNNCTTCAGCTTCCCGATATCCGACGGTAGTGTNNNNAGACAGAAGTTCTGGGTCTACCA	AGACAGAAGTTCTGGGTCTACCA	GGACATGTTCTATGCCTTATGC
APC	APC_20_0078	5	-	112174131	112174147	112173998	112174020	GTGGTAGACCCAGAACTTCTGTCNNNNCTTCAGCTTCCCGATATCCGACGGTAGTGTNNNNGGCATAAGGCATAGAAC	GGCATAAGGCATAGAAC	GTGGTAGACCCAGAACTTCTGTC
APC	APC_20_0079	5	-	112174218	112174238	112174089	112174112	CCGACTTAGTGAAATTGTAAGTGTNNNNCTTCAGCTTCCCGATATCCGACGGTAGTGTNNNNTCGAGGGTTTCATTTGACCTC	TCGAGGGTTTCATTTGACCTC	CCGACTTAGTGAAATTGTAAGTGT
APC	APC_20_0010	5	+	112174095	112174114	112174221	112174245	GTCAAATGAAACCCTCGATTGAATCNNNNCTTCAGCTTCCCGATATCCGACGGTAGTGTNNNNACAATTTCACTAAGTCGGAA	ACAATTTCACTAAGTCGGAA	GTCAAATGAAACCCTCGATTGAATC
APC	APC_20_0011	5	+	112174159	112174185	112174291	112174308	CCCAGCCGACCTAGCCCANNNNCTTCAGCTTCCCGATATCCGACGGTAGTGTNNNNCAAGAGATCTTCAAATGATAGTTTAAA	CAAGAGATCTTCAAATGATAGTTTAAA	CCCAGCCGACCTAGCCCA
APC	APC_20_0080	5	-	112174331	112174346	112174179	112174207	ACCATCACTACTACTGACACTATTTAAACNNNNCTTCAGCTTCCCGATATCCGACGGTAGTGTNNNNCATCATTATCATCCAT	CATCATTATCATCCAT	ACCATCACTACTACTGACACTATTTAAAC
APC	APC_20_0012	5	+	112174265	112174280	112174392	112174418	AGCAGTTGAACTCTGGAAGGCAAAGTCNNNNCTTCAGCTTCCCGATATCCGACGGTAGTGTNNNNAGTAAGTTTTGCAGTT	AGTAAGTTTTGCAGTT	AGCAGTTGAACTCTGGAAGGCAAAGTC
APC	APC_20_0081	5	-	112174422	112174440	112174291	112174316	GTATTTTATGGGCTAGGTCGGCTGGGNNNNCTTCAGCTTCCCGATATCCGACGGTAGTGTNNNNGCCCATCTTTCATTCTGTG	GCCCATCTTTCATTCTGTG	GTATTTTATGGGCTAGGTCGGCTGGG
APC	APC_20_0013	5	+	112174355	112174370	112174487	112174513	AGACAATCAAGGAATCAAAGTACAACTNNNNCTTCAGCTTCCCGATATCCGACGGTAGTGTNNNNGATACACCAATAAATT	GATACACCAATAAATT	AGACAATCAAGGAATCAAAGTACAACT
APC	APC_20_0082	5	-	112174527	112174547	112174393	112174411	CCTTCCAGAGTTCAACTGCNNNNCTTCAGCTTCCCGATATCCGACGGTAGTGTNNNNGTTTATCATCAGTGCTCTCAG	GTTTATCATCAGTGCTCTCAG	CCTTCCAGAGTTCAACTGC
APC	APC_20_0014	5	+	112174458	112174476	112174584	112174607	GTGTTTCTCCATACAGGTCACGGGNNNNCTTCAGCTTCCCGATATCCGACGGTAGTGTNNNNTAGAAGATGAAATAAAACA	TAGAAGATGAAATAAAACA	GTGTTTCTCCATACAGGTCACGGG
APC	APC_20_0083	5	-	112174622	112174637	112174488	112174513	AGTTGTACTTTGATTCCTTGATTGTCNNNNCTTCAGCTTCCCGATATCCGACGGTAGTGTNNNNCCACTCGATTTGTTTC	CCACTCGATTTGTTTC	AGTTGTACTTTGATTCCTTGATTGTC
APC	APC_20_0015	5	+	112174555	112174573	112174680	112174704	GTCAAGAAGATGACTATGAAGATGANNNNCTTCAGCTTCCCGATATCCGACGGTAGTGTNNNNGTTCCAACCACATTTTGGA	GTTCCAACCACATTTTGGA	GTCAAGAAGATGACTATGAAGATGA
APC	APC_20_0084	5	-	112174727	112174742	112174584	112174610	CTCCCCGTGACCTGTATGGAGAAACACNNNNCTTCAGCTTCCCGATATCCGACGGTAGTGTNNNNCTTCTTCAGAGTAACG	CTTCTTCAGAGTAACG	CTCCCCGTGACCTGTATGGAGAAACAC
APC	APC_20_0016_SNP_b	5	+	112174629	112174644	112174756	112174781	AGAAGAAAGACCAACAAATTATAGCANNNNCTTCAGCTTCCCGATATCCGACGGTAGTGTNNNNATCGAGTGGGTTCTAA	ATCGAGTGGGTTCTAA	AGAAGAAAGACCAACAAATTATAGCA
APC	APC_20_0016_SNP_a	5	+	112174629	112174644	112174756	112174781	AGAAGAGAGACCAACAAATTATAGCANNNNCTTCAGCTTCCCGATATCCGACGGTAGTGTNNNNATCGAGTGGGTTCTAA	ATCGAGTGGGTTCTAA	AGAAGAGAGACCAACAAATTATAGCA
APC	APC_20_0085	5	-	112174807	112174826	112174677	112174701	TCTTCATAGTCATCTTCTTGACACANNNNCTTCAGCTTCCCGATATCCGACGGTAGTGTNNNNAATCAATAGGCTGATCCACA	AATCAATAGGCTGATCCACA	TCTTCATAGTCATCTTCTTGACACA
APC	APC_20_0017	5	+	112174721	112174745	112174853	112174870	CCTTCATCACAGAAACAGNNNNCTTCAGCTTCCCGATATCCGACGGTAGTGTNNNNAGTGAACGTTACTCTGAAGAAGAAC	AGTGAACGTTACTCTGAAGAAGAAC	CCTTCATCACAGAAACAG
APC	APC_20_0086_SNP_a	5	-	112174882	112174908	112174754	112174771	TGTTGGTCTCTCTTCTTCNNNNCTTCAGCTTCCCGATATCCGACGGTAGTGTNNNNCTGCTTTGTCCAGATGAACTCTTTGAG	CTGCTTTGTCCAGATGAACTCTTTGAG	TGTTGGTCTCTCTTCTTC
APC	APC_20_0086_SNP_b	5	-	112174882	112174908	112174754	112174771	TGTTGGTCTTTCTTCTTCNNNNCTTCAGCTTCCCGATATCCGACGGTAGTGTNNNNCTGCTTTGTCCAGATGAACTCTTTGAG	CTGCTTTGTCCAGATGAACTCTTTGAG	TGTTGGTCTTTCTTCTTC
APC	APC_20_0018	5	+	112174813	112174836	112174947	112174967	CCACACCTTCATCTAATGCCANNNNCTTCAGCTTCCCGATATCCGACGGTAGTGTNNNNTCAGCCTATTGATTATAGTTTAAA	TCAGCCTATTGATTATAGTTTAAA	CCACACCTTCATCTAATGCCA
APC	APC_20_0087	5	-	112175001	112175021	112174853	112174871	ACTGTTTCTGTGATGAAGGNNNNCTTCAGCTTCCCGATATCCGACGGTAGTGTNNNNGAGGCTGACCACTTCTACTCT	GAGGCTGACCACTTCTACTCT	ACTGTTTCTGTGATGAAGG
APC	APC_20_0019	5	+	112174921	112174936	112175055	112175081	ACCAAGAAACAATACAGACTTATTGTGNNNNCTTCAGCTTCCCGATATCCGACGGTAGTGTNNNNTATGTCTTCAAGCAGT	TATGTCTTCAAGCAGT	ACCAAGAAACAATACAGACTTATTGTG
APC	APC_20_0088	5	-	112175099	112175121	112174972	112174990	TGGATGGAGCTGATTCTGCNNNNCTTCAGCTTCCCGATATCCGACGGTAGTGTNNNNAATGAACTACATCTTGAAAAACA	AATGAACTACATCTTGAAAAACA	TGGATGGAGCTGATTCTGC
APC	APC_20_0020	5	+	112175024	112175044	112175163	112175181	AGACGACACAGGAAGCAGANNNNCTTCAGCTTCCCGATATCCGACGGTAGTGTNNNNAAGGCTGCCACTTGCAAAGTT	AAGGCTGCCACTTGCAAAGTT	AGACGACACAGGAAGCAGA
APC	APC_20_0089	5	-	112175171	112175188	112175039	112175064	GTTTCTTGGTTAATAGAAGAAACTTTNNNNCTTCAGCTTCCCGATATCCGACGGTAGTGTNNNNAGCAGAATCTGCTTCCTG	AGCAGAATCTGCTTCCTG	GTTTCTTGGTTAATAGAAGAAACTTT
APC	APC_20_0021	5	+	112175132	112175152	112175266	112175284	AGTGTCACAGCACCCTAGANNNNCTTCAGCTTCCCGATATCCGACGGTAGTGTNNNNTCATCAGCTGAAGATGAAATA	TCATCAGCTGAAGATGAAATA	AGTGTCACAGCACCCTAGA
APC	APC_20_0090	5	-	112175264	112175287	112175138	112175158	ACATCCTATTTCATCTTCAGCNNNNCTTCAGCTTCCCGATATCCGACGGTAGTGTNNNNGGTTCTAGGGTGCTGTGACACTGC	GGTTCTAGGGTGCTGTGACACTGC	ACATCCTATTTCATCTTCAGC
APC	APC_20_0091	5	-	112175350	112175365	112175216	112175239	AGCTGACCTAGTTCCAATCTTTTCNNNNCTTCAGCTTCCCGATATCCGACGGTAGTGTNNNNCGCTCCTGAAGAAAAT	CGCTCCTGAAGAAAAT	AGCTGACCTAGTTCCAATCTTTTC
APC	APC_20_0022	5	+	112175224	112175239	112175349	112175373	AATTTTCTTCAGGAGCGAAATCTCCNNNNCTTCAGCTTCCCGATATCCGACGGTAGTGTNNNNTGGAACTAGGTCAGCT	TGGAACTAGGTCAGCT	AATTTTCTTCAGGAGCGAAATCTCC
APC	APC_20_0023	5	+	112175319	112175338	112175448	112175468	GATGTACTTCTGTCAGTTCACNNNNCTTCAGCTTCCCGATATCCGACGGTAGTGTNNNNCTTCAGAATCAGCCAGGCAC	CTTCAGAATCAGCCAGGCAC	GATGTACTTCTGTCAGTTCAC
APC	APC_20_0092	5	-	112175460	112175486	112175322	112175339	TGTGCCTGGCTGATTCTGNNNNCTTCAGCTTCCCGATATCCGACGGTAGTGTNNNNGACTCTCAAAACTATCAAGTGAACTGA	GACTCTCAAAACTATCAAGTGAACTGA	TGTGCCTGGCTGATTCTG
APC	APC_20_0024	5	+	112175418	112175437	112175568	112175587	GCCCTGGACAAACCATGCCANNNNCTTCAGCTTCCCGATATCCGACGGTAGTGTNNNNATGTTCAGGAGACCCCACTC	ATGTTCAGGAGACCCCACTC	GCCCTGGACAAACCATGCCA
APC	APC_20_0093	5	-	112175569	112175591	112175430	112175449	TCTGCTAAACATGAGTGGGGNNNNCTTCAGCTTCCCGATATCCGACGGTAGTGTNNNNTTGGTGGCATGGTTTGTCCAGGG	TTGGTGGCATGGTTTGTCCAGGG	TCTGCTAAACATGAGTGGGG
APC	APC_20_0025	5	+	112175526	112175541	112175659	112175687	AGCACCTACTGCTGAAAAGAGAGAGAGTGNNNNCTTCAGCTTCCCGATATCCGACGGTAGTGTNNNNGAATGGTAAGTGGCAT	GAATGGTAAGTGGCAT	AGCACCTACTGCTGAAAAGAGAGAGAGTG
APC	APC_20_0094	5	-	112175667	112175683	112175534	112175558	GATCACTGGGGCTTATAATGCCACTNNNNCTTCAGCTTCCCGATATCCGACGGTAGTGTNNNNCTCTCTCTTTTCAGCAG	CTCTCTCTTTTCAGCAG	GATCACTGGGGCTTATAATGCCACT
APC	APC_20_0026_SNP_b	5	+	112175596	112175621	112175728	112175745	CCAGGTTCTTCCAGATGCNNNNCTTCAGCTTCCCGATATCCGACGGTAGTGTNNNNAAGTAAAACACCTCCACCACCACCTC	AAGTAAAACACCTCCACCACCACCTC	CCAGGTTCTTCCAGATGC
APC	APC_20_0026_SNP_a	5	+	112175596	112175621	112175728	112175745	CCAGGTTCTTCCAGATGCNNNNCTTCAGCTTCCCGATATCCGACGGTAGTGTNNNNAAGTAAAACACCTCCACCACCTCCTC	AAGTAAAACACCTCCACCACCTCCTC	CCAGGTTCTTCCAGATGC
APC	APC_20_0095	5	-	112175771	112175786	112175620	112175646	ACTTCTCGCTTGGTTTGAGCTGTTTGANNNNCTTCAGCTTCCCGATATCCGACGGTAGTGTNNNNCATCTGGAGTACTTTC	CATCTGGAGTACTTTC	ACTTCTCGCTTGGTTTGAGCTGTTTGA
APC	APC_20_0027	5	+	112175693	112175715	112175821	112175842	CCTCGATGAGCCATTTATACAGNNNNCTTCAGCTTCCCGATATCCGACGGTAGTGTNNNNAAGCAAGCTGCAGTAAATGCTGC	AAGCAAGCTGCAGTAAATGCTGC	CCTCGATGAGCCATTTATACAG
APC	APC_20_0096	5	-	112175865	112175881	112175732	112175759	GTAATAAAGTATCAGCATCTGGAAGAACNNNNCTTCAGCTTCCCGATATCCGACGGTAGTGTNNNNTTCCTGAACTGGAGGCA	TTCCTGAACTGGAGGCA	GTAATAAAGTATCAGCATCTGGAAGAAC
APC	APC_20_0028	5	+	112175795	112175810	112175920	112175947	AGAATCAAATGAAAACCAAGAGAAAGAGNNNNCTTCAGCTTCCCGATATCCGACGGTAGTGTNNNNTGTTCATCCAGCCTGA	TGTTCATCCAGCCTGA	AGAATCAAATGAAAACCAAGAGAAAGAG
APC	APC_20_0097	5	-	112175961	112175977	112175825	112175852	CCACATCTTTCTGTATAAATGGCTCATCNNNNCTTCAGCTTCCCGATATCCGACGGTAGTGTNNNNGTCCTTTTCAGAATCAA	GTCCTTTTCAGAATCAA	CCACATCTTTCTGTATAAATGGCTCATC
APC	APC_20_0029	5	+	112175894	112175909	112176030	112176057	TTTCTGCCATGCCAACAAAGTCATCACGNNNNCTTCAGCTTCCCGATATCCGACGGTAGTGTNNNNAATGAAACAGAATCAG	AATGAAACAGAATCAG	TTTCTGCCATGCCAACAAAGTCATCACG
APC	APC_20_0098	5	-	112176056	112176082	112175933	112175950	TGCCTCTTTCTCTTGGTTNNNNCTTCAGCTTCCCGATATCCGACGGTAGTGTNNNNAGTCTGGGCTGGCTTTTTTGCTTTACG	AGTCTGGGCTGGCTTTTTTGCTTTACG	TGCCTCTTTCTCTTGGTT
APC	APC_20_0030	5	+	112175984	112176010	112176116	112176133	CCAAGTCAGCTGCCTGTGNNNNCTTCAGCTTCCCGATATCCGACGGTAGTGTNNNNGATGATTCAGATGATGATGATATTGAA	GATGATTCAGATGATGATGATATTGAA	CCAAGTCAGCTGCCTGTG
APC	APC_20_0099	5	-	112176129	112176144	112175987	112176015	AGTATTTCAATATCATCATCATCTGAATCNNNNCTTCAGCTTCCCGATATCCGACGGTAGTGTNNNNAGAAGTTTGTACACAG	AGAAGTTTGTACACAG	AGTATTTCAATATCATCATCATCTGAATC
APC	APC_20_0031	5	+	112176081	112176105	112176218	112176235	TGTGTTGAAGGGACACCTNNNNCTTCAGCTTCCCGATATCCGACGGTAGTGTNNNNCTGCTTCAAAATTACCTCCACCTGT	CTGCTTCAAAATTACCTCCACCTGT	TGTGTTGAAGGGACACCT
APC	APC_20_0100	5	-	112176229	112176252	112176099	112176118	TGGTTTCCTTGCCACAGGTGNNNNCTTCAGCTTCCCGATATCCGACGGTAGTGTNNNNGCTGTGGAAAAGTTTATAGGTGTC	GCTGTGGAAAAGTTTATAGGTGTC	TGGTTTCCTTGCCACAGGTG
APC	APC_20_0032	5	+	112176171	112176187	112176298	112176324	AGCTGCTGGAGAAGGAGTTAGAGGAGGNNNNCTTCAGCTTCCCGATATCCGACGGTAGTGTNNNNAAAAGCATGTTAGTTTT	AAAAGCATGTTAGTTTT	AGCTGCTGGAGAAGGAGTTAGAGGAGG
APC	APC_20_0101	5	-	112176330	112176345	112176189	112176215	ACACCCGTGGCATATCATCCCCCGGTGNNNNCTTCAGCTTCCCGATATCCGACGGTAGTGTNNNNTCAAATTCACCTGACT	TCAAATTCACCTGACT	ACACCCGTGGCATATCATCCCCCGGTG
APC	APC_20_0033	5	+	112176272	112176287	112176405	112176431	CCTCATCTGTAACCATACCTGAATTGGNNNNCTTCAGCTTCCCGATATCCGACGGTAGTGTNNNNACAATCGAATCCCCTC	ACAATCGAATCCCCTC	CCTCATCTGTAACCATACCTGAATTGG
APC	APC_20_0102	5	-	112176433	112176448	112176287	112176315	ACTCCTTCTCCAGCAGCTAACTCATTTGGNNNNCTTCAGCTTCCCGATATCCGACGGTAGTGTNNNNCTCTGCTTTATTGTCA	CTCTGCTTTATTGTCA	ACTCCTTCTCCAGCAGCTAACTCATTTGG
APC	APC_20_0034	5	+	112176370	112176394	112176501	112176519	GTCACAAGCCTTTCCGTGTNNNNCTTCAGCTTCCCGATATCCGACGGTAGTGTNNNNAGGCAGAAGTACAGATGAGGCTCAA	AGGCAGAAGTACAGATGAGGCTCAA	GTCACAAGCCTTTCCGTGT
APC	APC_20_0103	5	-	112176530	112176545	112176396	112176422	GTATGGTTACAGATGAGGTTTTTCCTCNNNNCTTCAGCTTCCCGATATCCGACGGTAGTGTNNNNGCTGGACCTGGTCCAT	GCTGGACCTGGTCCAT	GTATGGTTACAGATGAGGTTTTTCCTC
APC	APC_20_0035	5	+	112176470	112176485	112176600	112176625	AGAAACCAACTTCACCAGTAAAACCTNNNNCTTCAGCTTCCCGATATCCGACGGTAGTGTNNNNTGCATTAATTCTGCTA	TGCATTAATTCTGCTA	AGAAACCAACTTCACCAGTAAAACCT
APC	APC_20_0104	5	-	112176641	112176656	112176494	112176519	ACACGGAAAGGCTTGTGACTTTTCCCNNNNCTTCAGCTTCCCGATATCCGACGGTAGTGTNNNNCACGTGTCCTATATTC	CACGTGTCCTATATTC	ACACGGAAAGGCTTGTGACTTTTCCC
APC	APC_20_0036	5	+	112176563	112176586	112176692	112176712	GCTGAGAGAGTTTTCTCAGACNNNNCTTCAGCTTCCCGATATCCGACGGTAGTGTNNNNTCTGCACCCAACAAAAATCAGTTA	TCTGCACCCAACAAAAATCAGTTA	GCTGAGAGAGTTTTCTCAGAC
APC	APC_20_0105	5	-	112176722	112176740	112176589	112176614	GTGAAGTTGGTTTCTTTTTCTTACCANNNNCTTCAGCTTCCCGATATCCGACGGTAGTGTNNNNTCAAATTCTGTTTCTTTGA	TCAAATTCTGTTTCTTTGA	GTGAAGTTGGTTTCTTTTTCTTACCA
APC	APC_20_0037	5	+	112176664	112176681	112176790	112176813	AGTCAGAGGAAGTTTTGCTTTTGANNNNCTTCAGCTTCCCGATATCCGACGGTAGTGTNNNNAAATGCAGACTCAAAAAA	AAATGCAGACTCAAAAAA	AGTCAGAGGAAGTTTTGCTTTTGA
APC	APC_20_0106	5	-	112176824	112176849	112176691	112176709	TGAGAAAACTCTCTCAGCANNNNCTTCAGCTTCCCGATATCCGACGGTAGTGTNNNNGGAGTTCCTTCAATAGGCGTGTAATG	GGAGTTCCTTCAATAGGCGTGTAATG	TGAGAAAACTCTCTCAGCA
APC	APC_20_0038	5	+	112176763	112176778	112176893	112176921	GATGATGATGATGTTGACCTTTCCAGGGANNNNCTTCAGCTTCCCGATATCCGACGGTAGTGTNNNNTGATAAGCTCCCAAAT	TGATAAGCTCCCAAAT	GATGATGATGATGTTGACCTTTCCAGGGA
APC	APC_20_0107	5	-	112176915	112176933	112176784	112176809	AAGCAAAACTTCCTCTGACTCTATCTNNNNCTTCAGCTTCCCGATATCCGACGGTAGTGTNNNNAATTCAGCCTTTTCCCTGG	AATTCAGCCTTTTCCCTGG	AAGCAAAACTTCCTCTGACTCTATCT
APC	APC_20_0039	5	+	112176860	112176882	112176993	112177011	CCTCCAACCAACAATCAGCNNNNCTTCAGCTTCCCGATATCCGACGGTAGTGTNNNNTCACGAAATGATTCTTTGAGTTC	TCACGAAATGATTCTTTGAGTTC	CCTCCAACCAACAATCAGC
APC	APC_20_0108	5	-	112176996	112177011	112176862	112176885	AGAGAACTCAAAGAATCATTTCGTNNNNCTTCAGCTTCCCGATATCCGACGGTAGTGTNNNNGCTGATTGTTGGTTGG	GCTGATTGTTGGTTGG	AGAGAACTCAAAGAATCATTTCGT
APC	APC_20_0040	5	+	112176959	112176982	112177091	112177108	CCCCAGTCATCCAAAGACNNNNCTTCAGCTTCCCGATATCCGACGGTAGTGTNNNNTCAGAGGCTAAAGTTACCAGCCAC	TCAGAGGCTAAAGTTACCAGCCAC	CCCCAGTCATCCAAAGAC
APC	APC_20_0109	5	-	112177101	112177127	112176968	112176985	TGTGTGGCTGGTAACTTTNNNNCTTCAGCTTCCCGATATCCGACGGTAGTGTNNNNCTGCCCCTCTGTCTGGTATGTCTTTGG	CTGCCCCTCTGTCTGGTATGTCTTTGG	TGTGTGGCTGGTAACTTT
APC	APC_20_0041	5	+	112177061	112177080	112177191	112177210	CCTCTCTGAGTTCTCTCAGTNNNNCTTCAGCTTCCCGATATCCGACGGTAGTGTNNNNAAACCCATACTTCAGAAACA	AAACCCATACTTCAGAAACA	CCTCTCTGAGTTCTCTCAGT
APC	APC_20_0110	5	-	112177197	112177215	112177066	112177090	AAAAGTGGATTGTTTCTGAAGTATGNNNNCTTCAGCTTCCCGATATCCGACGGTAGTGTNNNNATGTCACTGAGAGAACTCA	ATGTCACTGAGAGAACTCA	AAAAGTGGATTGTTTCTGAAGTATG
APC	APC_20_0111	5	-	112177267	112177284	112177135	112177156	AGCAAAATTCTGTAACTTTTCANNNNCTTCAGCTTCCCGATATCCGACGGTAGTGTNNNNTCTCCCTGTGAGTCAGGG	TCTCCCTGTGAGTCAGGG	AGCAAAATTCTGTAACTTTTCA
APC	APC_20_0042	5	+	112177155	112177170	112177282	112177308	AGAACCAAGTAAACCTCAAGCATCAGGNNNNCTTCAGCTTCCCGATATCCGACGGTAGTGTNNNNCTATTGAAAATACTCC	CTATTGAAAATACTCC	AGAACCAAGTAAACCTCAAGCATCAGG
APC	APC_20_0112	5	-	112177358	112177375	112177226	112177249	AGGTTCATTTTCTTTATTGTTGTTNNNNCTTCAGCTTCCCGATATCCGACGGTAGTGTNNNNACTGAGAGAACTGTTTCT	ACTGAGAGAACTGTTTCT	AGGTTCATTTTCTTTATTGTTGTT
APC	APC_20_0043	5	+	112177247	112177271	112177393	112177411	TGAAGATGACCTGTTGCAGNNNNCTTCAGCTTCCCGATATCCGACGGTAGTGTNNNNCCTATCAAAGAGACTGAGCCCCCTG	CCTATCAAAGAGACTGAGCCCCCTG	TGAAGATGACCTGTTGCAG
APC	APC_20_0113	5	-	112177471	112177488	112177323	112177347	ACTGGGGTATCTTCAACATGAAATGNNNNCTTCAGCTTCCCGATATCCGACGGTAGTGTNNNNCTGGGACTATGTTTTTCA	CTGGGACTATGTTTTTCA	ACTGGGGTATCTTCAACATGAAATG
APC	APC_20_0044	5	+	112177367	112177382	112177495	112177519	GGGTGGCATATTAGGTGAAGATCTGNNNNCTTCAGCTTCCCGATATCCGACGGTAGTGTNNNNTCTCTCAGTTCTCTTA	TCTCTCAGTTCTCTTA	GGGTGGCATATTAGGTGAAGATCTG
APC	APC_20_0114	5	-	112177568	112177583	112177434	112177458	AGTCTTGAAGGCTTTTTCTTTTTTGNNNNCTTCAGCTTCCCGATATCCGACGGTAGTGTNNNNTTTCTGAATCAGGGGA	TTTCTGAATCAGGGGA	AGTCTTGAAGGCTTTTTCTTTTTTG
APC	APC_20_0045	5	+	112177453	112177468	112177587	112177615	TTGATTGGAAAGCTATTCAGGAAGGTGCANNNNCTTCAGCTTCCCGATATCCGACGGTAGTGTNNNNAAGACTCAAGGGTGAT	AAGACTCAAGGGTGAT	TTGATTGGAAAGCTATTCAGGAAGGTGCA
APC	APC_20_0115	5	-	112177667	112177690	112177535	112177555	TGAATCTGGTCTCTGTATATCNNNNCTTCAGCTTCCCGATATCCGACGGTAGTGTNNNNATCTGAATCAGACGAAGCTTGTCT	ATCTGAATCAGACGAAGCTTGTCT	TGAATCTGGTCTCTGTATATC
APC	APC_20_0046	5	+	112177561	112177576	112177687	112177712	AGATTCCATCCTTTCCCTGAAATCAGNNNNCTTCAGCTTCCCGATATCCGACGGTAGTGTNNNNTGGTCTATCCCCTGAT	TGGTCTATCCCCTGAT	AGATTCCATCCTTTCCCTGAAATCAG
APC	APC_20_0116	5	-	112177763	112177786	112177637	112177656	GCAGCAGCAGCAGCTTGATGNNNNCTTCAGCTTCCCGATATCCGACGGTAGTGTNNNNTGGGCCTTTATTACTTGTAAAGGG	TGGGCCTTTATTACTTGTAAAGGG	GCAGCAGCAGCAGCTTGATG
APC	APC_20_0047	5	+	112177658	112177676	112177783	112177807	CCCACGAATTCTAAAACCAGGGGAGNNNNCTTCAGCTTCCCGATATCCGACGGTAGTGTNNNNTGTTTATCTAGACAAGCTT	TGTTTATCTAGACAAGCTT	CCCACGAATTCTAAAACCAGGGGAG
APC	APC_20_0117	5	-	112177859	112177874	112177719	112177747	AGGTGTAAGATGAAATGGTGATCCCAGAGNNNNCTTCAGCTTCCCGATATCCGACGGTAGTGTNNNNAAACTTTTTTTCCTCC	AAACTTTTTTTCCTCC	AGGTGTAAGATGAAATGGTGATCCCAGAG
APC	APC_20_0048	5	+	112177748	112177763	112177880	112177908	AGTTTGATTACTGGAAAAGTTCGATCTAANNNNCTTCAGCTTCCCGATATCCGACGGTAGTGTNNNNGATCAAGAAGAAAAAC	GATCAAGAAGAAAAAC	AGTTTGATTACTGGAAAAGTTCGATCTAA
APC	APC_20_0118	5	-	112177933	112177948	112177799	112177825	AGTTTCCAATGTACTTTTCTCCCCTGGNNNNCTTCAGCTTCCCGATATCCGACGGTAGTGTNNNNTGCTTGAAGGGGCTGT	TGCTTGAAGGGGCTGT	AGTTTCCAATGTACTTTTCTCCCCTGG
APC	APC_20_0049	5	+	112177849	112177864	112177973	112178000	AGGACAATGATTCATATTCCAGGAGTTCNNNNCTTCAGCTTCCCGATATCCGACGGTAGTGTNNNNAGGAATCAAAGGAGGA	AGGAATCAAAGGAGGA	AGGACAATGATTCATATTCCAGGAGTTC
APC	APC_20_0119	5	-	112178017	112178032	112177881	112177906	AGATCGAACTTTTCCAGTAATCAAACNNNNCTTCAGCTTCCCGATATCCGACGGTAGTGTNNNNAGAAACAGGACTTGTA	AGAAACAGGACTTGTA	AGATCGAACTTTTCCAGTAATCAAAC
APC	APC_20_0050	5	+	112177942	112177962	112178071	112178091	CCCTAGTGAAGGTCAAACAGCNNNNCTTCAGCTTCCCGATATCCGACGGTAGTGTNNNNTCAAGCAAACATGCCTTCAAT	TCAAGCAAACATGCCTTCAAT	CCCTAGTGAAGGTCAAACAGC
APC	APC_20_0120	5	-	112178116	112178132	112177977	112178001	CGAACTCCTGGAATATGAATCATTGNNNNCTTCAGCTTCCCGATATCCGACGGTAGTGTNNNNCTGATTTCACAGATGGC	CTGATTTCACAGATGGC	CGAACTCCTGGAATATGAATCATTG
APC	APC_20_0051	5	+	112178042	112178057	112178167	112178191	AGGTGGGTCAAGTAAAGCACCTTCTNNNNCTTCAGCTTCCCGATATCCGACGGTAGTGTNNNNCCACCCCTTAAGACTC	CCACCCCTTAAGACTC	AGGTGGGTCAAGTAAAGCACCTTCT
APC	APC_20_0121	5	-	112178216	112178233	112178084	112178105	TAGGAGAAGTGGTGGCTGTTTGNNNNCTTCAGCTTCCCGATATCCGACGGTAGTGTNNNNCTGGGCAGGTCTTGAAGG	CTGGGCAGGTCTTGAAGG	TAGGAGAAGTGGTGGCTGTTTG
APC	APC_20_0052	5	+	112178131	112178155	112178261	112178280	CCTGGCCGAAACTCAATTTCNNNNCTTCAGCTTCCCGATATCCGACGGTAGTGTNNNNAGAATTAAGCCCTGTTGCCAGGCAG	AGAATTAAGCCCTGTTGCCAGGCAG	CCTGGCCGAAACTCAATTTC
APC	APC_20_0122	5	-	112178317	112178334	112178182	112178203	AGATCCTGATCTAGAAGGTGCTNNNNCTTCAGCTTCCCGATATCCGACGGTAGTGTNNNNGTCCTTGGAAGTTGAGAT	GTCCTTGGAAGTTGAGAT	AGATCCTGATCTAGAAGGTGCT
APC	APC_20_0053	5	+	112178231	112178246	112178361	112178386	AGTCCTCAGGTTCTGGAAAAATGTCANNNNCTTCAGCTTCCCGATATCCGACGGTAGTGTNNNNCAGCAACCATTAAGTA	CAGCAACCATTAAGTA	AGTCCTCAGGTTCTGGAAAAATGTCA
APC	APC_20_0123	5	-	112178414	112178429	112178280	112178305	AGGACTTATTCCATTTCTACCAGGGGNNNNCTTCAGCTTCCCGATATCCGACGGTAGTGTNNNNTGGTAAGGTTCTGTTG	TGGTAAGGTTCTGTTG	AGGACTTATTCCATTTCTACCAGGGG
APC	APC_20_0054	5	+	112178330	112178350	112178465	112178484	CCAAGAAGTGAGTCTGCCTCNNNNCTTCAGCTTCCCGATATCCGACGGTAGTGTNNNNAGGACATCATCCCCTAGTACT	AGGACATCATCCCCTAGTACT	CCAAGAAGTGAGTCTGCCTC
APC	APC_20_0124	5	-	112178507	112178522	112178358	112178384	ACATTTTTCCAGAACCTGAGGACTTAGNNNNCTTCAGCTTCCCGATATCCGACGGTAGTGTNNNNTGGCTCCATTACCATT	TGGCTCCATTACCATT	ACATTTTTCCAGAACCTGAGGACTTAG
APC	APC_20_0055	5	+	112178439	112178454	112178564	112178589	AGTGGAAGTGAATCTGATAGATCAGANNNNCTTCAGCTTCCCGATATCCGACGGTAGTGTNNNNGTTTATCCAAGAATGC	GTTTATCCAAGAATGC	AGTGGAAGTGAATCTGATAGATCAGA
APC	APC_20_0125	5	-	112178602	112178621	112178472	112178491	TCCTTTGGAGGCAGACTCACNNNNCTTCAGCTTCCCGATATCCGACGGTAGTGTNNNNTGAAAGTTGACTGGCGTACT	TGAAAGTTGACTGGCGTACT	TCCTTTGGAGGCAGACTCAC
APC	APC_20_0056	5	+	112178535	112178553	112178661	112178684	AGGAATCTGCTTCATTTGAATCTCNNNNCTTCAGCTTCCCGATATCCGACGGTAGTGTNNNNAACTTTCTAGAATGTCTTC	AACTTTCTAGAATGTCTTC	AGGAATCTGCTTCATTTGAATCTC
APC	APC_20_0126	5	-	112178710	112178725	112178565	112178591	TTTCTGATCTATCAGATTCACTTCCACNNNNCTTCAGCTTCCCGATATCCGACGGTAGTGTNNNNCTGGGACCTAGTGGGA	CTGGGACCTAGTGGGA	TTTCTGATCTATCAGATTCACTTCCAC
APC	APC_20_0057	5	+	112178628	112178649	112178756	112178777	CCTGATATGTCTCTATCCACACNNNNCTTCAGCTTCCCGATATCCGACGGTAGTGTNNNNAAGCTCCAAGCCCAACCTTAAG	AAGCTCCAAGCCCAACCTTAAG	CCTGATATGTCTCTATCCACAC
APC	APC_20_0127	5	-	112178809	112178826	112178677	112178698	AGATGATGGAGAAAGAGATTCANNNNCTTCAGCTTCCCGATATCCGACGGTAGTGTNNNNCTGAGATTAGGTGGGAGT	CTGAGATTAGGTGGGAGT	AGATGATGGAGAAAGAGATTCA
APC	APC_20_0058	5	+	112178727	112178745	112178864	112178886	CGCCATGATATTGCACGGTCTCANNNNCTTCAGCTTCCCGATATCCGACGGTAGTGTNNNNCACAAACTCCAGTTTTAAG	CACAAACTCCAGTTTTAAG	CGCCATGATATTGCACGGTCTCA
APC	APC_20_0128	5	-	112178925	112178944	112178775	112178794	AGCCTGAACAGACGAATGTGNNNNCTTCAGCTTCCCGATATCCGACGGTAGTGTNNNNGTGCTCACGTTTCCAGGTTC	GTGCTCACGTTTCCAGGTTC	AGCCTGAACAGACGAATGTG
APC	APC_20_0059	5	+	112178836	112178853	112178962	112178985	CCTTCCTCGAGTAAGCACTTGGAGNNNNCTTCAGCTTCCCGATATCCGACGGTAGTGTNNNNAGAGTATAATGATGGAAG	AGAGTATAATGATGGAAG	CCTTCCTCGAGTAAGCACTTGGAG
APC	APC_20_0129	5	-	112179023	112179038	112178889	112178914	GATTGGAAGTCTAGAAGGACTTTCAGNNNNCTTCAGCTTCCCGATATCCGACGGTAGTGTNNNNTTTCACTGGATTCTGA	TTTCACTGGATTCTGA	GATTGGAAGTCTAGAAGGACTTTCAG
APC	APC_20_0060	5	+	112178935	112178951	112179062	112179084	CATGTGAACTCTATTTCAGGAACNNNNCTTCAGCTTCCCGATATCCGACGGTAGTGTNNNNACGTGAGCACAGCAAAC	ACGTGAGCACAGCAAAC	CATGTGAACTCTATTTCAGGAAC
APC	APC_20_0130	5	-	112179114	112179130	112178981	112179006	GAAGATGAACTTCCAGTTCTTCTCCANNNNCTTCAGCTTCCCGATATCCGACGGTAGTGTNNNNTCTCCATGTTCCTTTTG	TCTCCATGTTCCTTTTG	GAAGATGAACTTCCAGTTCTTCTCCA
APC	APC_20_0061	5	+	112179035	112179051	112179164	112179188	AGTACTTCTCAGACCGTTTCCTCAGNNNNCTTCAGCTTCCCGATATCCGACGGTAGTGTNNNNGAAAAAGCAAAAAGTGA	GAAAAAGCAAAAAGTGA	AGTACTTCTCAGACCGTTTCCTCAG
APC	APC_20_0131	5	-	112179195	112179211	112179062	112179089	GTTTGGTTCCTGAAATAGAGTTCACATGNNNNCTTCAGCTTCCCGATATCCGACGGTAGTGTNNNNTGATTCAGCACCATTTG	TGATTCAGCACCATTTG	GTTTGGTTCCTGAAATAGAGTTCACATG
APC	APC_20_0062	5	+	112179127	112179149	112179263	112179284	TGGGTGAGAATTGAGGACTGTCNNNNCTTCAGCTTCCCGATATCCGACGGTAGTGTNNNNGAGAAAAATAAAAGAAAATGAAT	GAGAAAAATAAAAGAAAATGAAT	TGGGTGAGAATTGAGGACTGTC
APC	APC_20_0132	5	-	112179296	112179311	112179158	112179184	GGAAACGGTCTGAGAAGTACTATTTGTNNNNCTTCAGCTTCCCGATATCCGACGGTAGTGTNNNNATCTTCCAGATCTAGG	ATCTTCCAGATCTAGG	GGAAACGGTCTGAGAAGTACTATTTGT
APC	APC_20_0063	5	+	112179200	112179226	112179332	112179349	CCGGTGATTGACAGTGTTNNNNCTTCAGCTTCCCGATATCCGACGGTAGTGTNNNNGGTGCTGAATCAAAGACTCTAATTTAT	GGTGCTGAATCAAAGACTCTAATTTAT	CCGGTGATTGACAGTGTT
APC	APC_20_0133	5	-	112179416	112179436	112179267	112179285	GGACAGTCCTCAATTCTCANNNNCTTCAGCTTCCCGATATCCGACGGTAGTGTNNNNGGTACGCATGGGAACACTGCC	GGTACGCATGGGAACACTGCC	GGACAGTCCTCAATTCTCA
APC	APC_20_0064	5	+	112179295	112179321	112179429	112179446	TGCGTACCGTGGGTTTGGNNNNCTTCAGCTTCCCGATATCCGACGGTAGTGTNNNNTCCTAGATCTGGAAGATCTCCCACAGG	TCCTAGATCTGGAAGATCTCCCACAGG	TGCGTACCGTGGGTTTGG
APC	APC_20_0134	5	-	112179501	112179517	112179368	112179395	CCTGATTATCTTTTGAATCTTTAATGTTNNNNCTTCAGCTTCCCGATATCCGACGGTAGTGTNNNNTTGTCCTGGTTTTATCT	TTGTCCTGGTTTTATCT	CCTGATTATCTTTTGAATCTTTAATGTT
APC	APC_20_0065	5	+	112179392	112179418	112179524	112179541	CCTGTCCCTGTATCAGAGNNNNCTTCAGCTTCCCGATATCCGACGGTAGTGTNNNNCAGGCAAAACAAAATGTGGGTAATGGC	CAGGCAAAACAAAATGTGGGTAATGGC	CCTGTCCCTGTATCAGAG
APC	APC_20_0135	5	-	112179613	112179635	112179470	112179490	TTGGTCAGGGGCATCCACCTGNNNNCTTCAGCTTCCCGATATCCGACGGTAGTGTNNNNTCACTCTGGCAGCAACAGTCCCA	TCACTCTGGCAGCAACAGTCCCA	TTGGTCAGGGGCATCCACCTG
APC	APC_20_0066	5	+	112179487	112179513	112179619	112179636	TGTTGCTGCCAGAGTGACNNNNCTTCAGCTTCCCGATATCCGACGGTAGTGTNNNNCCAAAAAGGAACTGAGATAAAACCAGG	CCAAAAAGGAACTGAGATAAAACCAGG	TGTTGCTGCCAGAGTGAC
APC	APC_20_0136	5	-	112179720	112179746	112179585	112179602	TGTGTTTGCTTGAGCTGCNNNNCTTCAGCTTCCCGATATCCGACGGTAGTGTNNNNTGGAATCTCGCTTCTTTGTGTTGTTAT	TGGAATCTCGCTTCTTTGTGTTGTTAT	TGTGTTTGCTTGAGCTGC
APC	APC_20_0067	5	+	112179589	112179608	112179716	112179740	GTGAATAACAACACAAAGAAGCGAGNNNNCTTCAGCTTCCCGATATCCGACGGTAGTGTNNNNCTCAAGCAAACACAGTTCAC	CTCAAGCAAACACAGTTCAC	GTGAATAACAACACAAAGAAGCGAG
APC	APC_20_0068	5	+	112179690	112179705	112179825	112179851	AGAGAGGAAGAATGAAACTAAGAAAATNNNNCTTCAGCTTCCCGATATCCGACGGTAGTGTNNNNCTCGGCCATCTCAGAT	CTCGGCCATCTCAGAT	AGAGAGGAAGAATGAAACTAAGAAAAT
APC	APC_20_0137	5	-	112179822	112179848	112179692	112179709	TGGGATCTGAGATGGCCGNNNNCTTCAGCTTCCCGATATCCGACGGTAGTGTNNNNTTCTTAGTTTCATTCTTCCTCTCTTTT	TTCTTAGTTTCATTCTTCCTCTCTTTT	TGGGATCTGAGATGGCCG
APC	APC_20_0069	5	+	112179749	112179765	112179877	112179899	AGACATTTTGTTTCAAATGAAACNNNNCTTCAGCTTCCCGATATCCGACGGTAGTGTNNNNACTGACAGCACAGAATC	ACTGACAGCACAGAATC	AGACATTTTGTTTCAAATGAAAC
APC	APC_20_0138	5	-	112179877	112179899	112179749	112179767	TGGATTCTGTGCTGTCAGTNNNNCTTCAGCTTCCCGATATCCGACGGTAGTGTNNNNGTTTCATTTGAAACAAAATGTCT	GTTTCATTTGAAACAAAATGTCT	TGGATTCTGTGCTGTCAGT
ATM	ATM_1_0008	11	-	108093550	108093576	108093418	108093435	CCTTTCTTTCTCTGGCGGNNNNCTTCAGCTTCCCGATATCCGACGGTAGTGTNNNNCTTCGGCTCGGGCTCCGGGGCTCTCAC	CTTCGGCTCGGGCTCCGGGGCTCTCAC	CCTTTCTTTCTCTGGCGG
ATM	ATM_1_0009	11	-	108093649	108093664	108093504	108093530	CGTCCTCCCCGCCCTCCTCATCCCCGCNNNNCTTCAGCTTCCCGATATCCGACGGTAGTGTNNNNACACTGCCCCAAAACA	ACACTGCCCCAAAACA	CGTCCTCCCCGCCCTCCTCATCCCCGC
ATM	ATM_1_0010	11	-	108093728	108093754	108093596	108093613	CCACCAATGGCCAGCGACNNNNCTTCAGCTTCCCGATATCCGACGGTAGTGTNNNNGCCCACTTCTGGAGGAAGAAGCAACGC	GCCCACTTCTGGAGGAAGAAGCAACGC	CCACCAATGGCCAGCGAC
ATM	ATM_1_0011	11	-	108093814	108093829	108093671	108093697	CGCATCCAGTATCACGCGGTCTCCGCGNNNNCTTCAGCTTCCCGATATCCGACGGTAGTGTNNNNCACGGCTTCTTTTCTC	CACGGCTTCTTTTCTC	CGCATCCAGTATCACGCGGTCTCCGCG
ATM	ATM_1_0012	11	-	108093888	108093913	108093755	108093773	CCCTGCGTGACTGCCCAGCNNNNCTTCAGCTTCCCGATATCCGACGGTAGTGTNNNNCACTGCACTCGGAAGGTCAAAGTAGT	CACTGCACTCGGAAGGTCAAAGTAGT	CCCTGCGTGACTGCCCAGC
ATM	ATM_1_0013	11	-	108093983	108093998	108093839	108093864	CGCAGATCCCGACTCCTCTCGCCTCCNNNNCTTCAGCTTCCCGATATCCGACGGTAGTGTNNNNTGGCGGTCTGGGGAGA	TGGCGGTCTGGGGAGA	CGCAGATCCCGACTCCTCTCGCCTCC
ATM	ATM_2_0004	11	-	108094253	108094268	108094110	108094135	AGGAGGCAGGGTTCAATTCAGGGCGTNNNNCTTCAGCTTCCCGATATCCGACGGTAGTGTNNNNGCGAGGCTGAAGTTGA	GCGAGGCTGAAGTTGA	AGGAGGCAGGGTTCAATTCAGGGCGT
ATM	ATM_2_0005	11	-	108094334	108094349	108094186	108094214	CGAGAGAGAGATCAAAAGATGACTAGTCANNNNCTTCAGCTTCCCGATATCCGACGGTAGTGTNNNNTCACAAGACAGTAGAG	TCACAAGACAGTAGAG	CGAGAGAGAGATCAAAAGATGACTAGTCA
ATM	ATM_2_0006	11	-	108094410	108094436	108094286	108094303	CCAGCCGTATGATTCCAGNNNNCTTCAGCTTCCCGATATCCGACGGTAGTGTNNNNCACTGTAGTTGTCTTATCTGTACCTGG	CACTGTAGTTGTCTTATCTGTACCTGG	CCAGCCGTATGATTCCAG
ATM	ATM_2_0007	11	-	108094503	108094518	108094351	108094378	ACCACAGGTCAAGATTATCTCACTTATCNNNNCTTCAGCTTCCCGATATCCGACGGTAGTGTNNNNTAGTCTCAGGCTGAGT	TAGTCTCAGGCTGAGT	ACCACAGGTCAAGATTATCTCACTTATC
ATM	ATM_3_0003	11	-	108095555	108095575	108095426	108095449	GTCAGGGAACATATATCTCAGAGGNNNNCTTCAGCTTCCCGATATCCGACGGTAGTGTNNNNGCAGGGTGACAATAAACAAGT	GCAGGGTGACAATAAACAAGT	GTCAGGGAACATATATCTCAGAGG
ATM	ATM_3_0004	11	-	108095619	108095639	108095490	108095513	CCTCTGAGGAAACAAAAACACAGTNNNNCTTCAGCTTCCCGATATCCGACGGTAGTGTNNNNATAGCTAGACAAATAATGAAC	ATAGCTAGACAAATAATGAAC	CCTCTGAGGAAACAAAAACACAGT
ATM	ATM_5_0005	11	-	108098375	108098391	108098242	108098264	AGAAAGAGGTGTGAAAAAATGTGNNNNCTTCAGCTTCCCGATATCCGACGGTAGTGTNNNNGACGGCAGCAGATAAGC	GACGGCAGCAGATAAGC	AGAAAGAGGTGTGAAAAAATGTG
ATM	ATM_5_0006	11	-	108098485	108098503	108098337	108098362	ACTAGACTCATGGTTCACAATTTCAGNNNNCTTCAGCTTCCCGATATCCGACGGTAGTGTNNNNTCTGAAAATAAAAAGGAAA	TCTGAAAATAAAAAGGAAA	ACTAGACTCATGGTTCACAATTTCAG
ATM	ATM_5_0007	11	-	108098560	108098575	108098417	108098445	TTGAATTTAAGTAATTTACTACCTTTCGTNNNNCTTCAGCTTCCCGATATCCGACGGTAGTGTNNNNAATCTGAATGCCGATC	AATCTGAATGCCGATC	TTGAATTTAAGTAATTTACTACCTTTCGT
ATM	ATM_5_0008	11	-	108098652	108098672	108098523	108098546	GTTTCAGGATCTCGAATCAGGCGCNNNNCTTCAGCTTCCCGATATCCGACGGTAGTGTNNNNCAGAAATAAATATGAAAGAGA	CAGAAATAAATATGAAAGAGA	GTTTCAGGATCTCGAATCAGGCGC
ATM	ATM_6_0003	11	-	108099966	108099981	108099821	108099848	TTTCAAAAGCTGTTCATGCCATCACAAANNNNCTTCAGCTTCCCGATATCCGACGGTAGTGTNNNNCTTGTGTTGAGGCTGA	CTTGTGTTGAGGCTGA	TTTCAAAAGCTGTTCATGCCATCACAAA
ATM	ATM_6_0004	11	-	108100040	108100060	108099911	108099934	GTTTCTTTCTGAATATATTTCTGTNNNNCTTCAGCTTCCCGATATCCGACGGTAGTGTNNNNCATCACTTACTTCTGTTTGCA	CATCACTTACTTCTGTTTGCA	GTTTCTTTCTGAATATATTTCTGT
ATM	ATM_6_0005	11	-	108100139	108100160	108100010	108100032	TGAAGTATTTGACCAAACTACTGNNNNCTTCAGCTTCCCGATATCCGACGGTAGTGTNNNNAGAACAAACTTATGCAACAGTT	AGAACAAACTTATGCAACAGTT	TGAAGTATTTGACCAAACTACTG
ATM	ATM_7_0004	11	-	108106464	108106487	108106328	108106348	AAGACACTTGGAATGGCAACTNNNNCTTCAGCTTCCCGATATCCGACGGTAGTGTNNNNCAATCAGCTCCGTAAATAGCACCA	CAATCAGCTCCGTAAATAGCACCA	AAGACACTTGGAATGGCAACT
ATM	ATM_7_0005	11	-	108106540	108106555	108106400	108106426	AGAGTTCTTGACATTTTAGCCTAGGTGNNNNCTTCAGCTTCCCGATATCCGACGGTAGTGTNNNNACTGTTGCTGAGATAT	ACTGTTGCTGAGATAT	AGAGTTCTTGACATTTTAGCCTAGGTG
ATM	ATM_7_0006	11	-	108106654	108106669	108106513	108106536	ACACCAGTATTTTCTCACAGAAAGNNNNCTTCAGCTTCCCGATATCCGACGGTAGTGTNNNNAACTGTCAGGTCACTT	AACTGTCAGGTCACTT	ACACCAGTATTTTCTCACAGAAAG
ATM	ATM_8_0004	11	-	108114727	108114744	108114595	108114621	GTTACAATTTAACTTAAATATTCCATANNNNCTTCAGCTTCCCGATATCCGACGGTAGTGTNNNNCACTAAAACTCTATGAAC	CACTAAAACTCTATGAAC	GTTACAATTTAACTTAAATATTCCATA
ATM	ATM_8_0005	11	-	108114823	108114845	108114696	108114716	GGTTTCAGATAGAGCCTGAAGNNNNCTTCAGCTTCCCGATATCCGACGGTAGTGTNNNNCTCGCACACTGAATAGCCTTGGA	CTCGCACACTGAATAGCCTTGGA	GGTTTCAGATAGAGCCTGAAG
ATM	ATM_8_0006	11	-	108114882	108114907	108114755	108114773	CCTTTGGTAACAGCATGAANNNNCTTCAGCTTCCCGATATCCGACGGTAGTGTNNNNACATGGTCTTGCAAGATCAAAAGTAT	ACATGGTCTTGCAAGATCAAAAGTAT	CCTTTGGTAACAGCATGAA
ATM	ATM_9_0004	11	-	108115589	108115606	108115451	108115472	ACAAACTGTACAAACTGAACAGNNNNCTTCAGCTTCCCGATATCCGACGGTAGTGTNNNNACACTCGAATTCGAAAGT	ACACTCGAATTCGAAAGT	ACAAACTGTACAAACTGAACAG
ATM	ATM_9_0005	11	-	108115679	108115694	108115535	108115563	AGTAAGAGCTGCTAAGATATGATTTAGACNNNNCTTCAGCTTCCCGATATCCGACGGTAGTGTNNNNTCAATAATGACTTCTT	TCAATAATGACTTCTT	AGTAAGAGCTGCTAAGATATGATTTAGAC
ATM	ATM_9_0006	11	-	108115758	108115775	108115626	108115652	GTCCAAATATAAAGCAAAGTGGGAAGANNNNCTTCAGCTTCCCGATATCCGACGGTAGTGTNNNNACAGTAAACATTTCCTTT	ACAGTAAACATTTCCTTT	GTCCAAATATAAAGCAAAGTGGGAAGA
ATM	ATM_9_0007	11	-	108115854	108115869	108115719	108115743	GGTTTTGGCTCCTTTCGGATGATGGNNNNCTTCAGCTTCCCGATATCCGACGGTAGTGTNNNNTCAACCAGAGAAATCC	TCAACCAGAGAAATCC	GGTTTTGGCTCCTTTCGGATGATGG
ATM	ATM_10_0004	11	-	108117748	108117763	108117606	108117634	AGCTCCCACAAAATTATTCAGCTGTCAAGNNNNCTTCAGCTTCCCGATATCCGACGGTAGTGTNNNNTGACTTATCTCATTCA	TGACTTATCTCATTCA	AGCTCCCACAAAATTATTCAGCTGTCAAG
ATM	ATM_10_0005	11	-	108117837	108117852	108117692	108117719	ACTTCTCCATTTTGTTGATTCATAAGCANNNNCTTCAGCTTCCCGATATCCGACGGTAGTGTNNNNGGTGACAGATATCTGC	GGTGACAGATATCTGC	ACTTCTCCATTTTGTTGATTCATAAGCA
ATM	ATM_10_0006	11	-	108117927	108117942	108117782	108117810	CGGCAATATTACGAAATCCTGAAGAATACNNNNCTTCAGCTTCCCGATATCCGACGGTAGTGTNNNNGAACACAGGTTTTAAA	GAACACAGGTTTTAAA	CGGCAATATTACGAAATCCTGAAGAATAC
ATM	ATM_11_0004	11	-	108119711	108119728	108119578	108119604	TCGCTGTTGTTGCCCAGGTTGGAGTGGNNNNCTTCAGCTTCCCGATATCCGACGGTAGTGTNNNNACTAGATTCTCTTTGTGT	ACTAGATTCTCTTTGTGT	TCGCTGTTGTTGCCCAGGTTGGAGTGG
ATM	ATM_11_0005	11	-	108119811	108119826	108119677	108119700	GATTGAGAAATCTCCAAGGATCTGNNNNCTTCAGCTTCCCGATATCCGACGGTAGTGTNNNNGGCACAAGATCAAAAT	GGCACAAGATCAAAAT	GATTGAGAAATCTCCAAGGATCTG
ATM	ATM_11_0006	11	-	108119908	108119923	108119769	108119793	AGGTGATCTTTTATTACTTCCCAGCNNNNCTTCAGCTTCCCGATATCCGACGGTAGTGTNNNNCTGGTTGAGATGAAAG	CTGGTTGAGATGAAAG	AGGTGATCTTTTATTACTTCCCAGC
ATM	ATM_12_0006	11	-	108121500	108121515	108121348	108121376	ACTAAAAGGAAATATATAGACATGGTACTNNNNCTTCAGCTTCCCGATATCCGACGGTAGTGTNNNNCTGAGATAGTATCATC	CTGAGATAGTATCATC	ACTAAAAGGAAATATATAGACATGGTACT
ATM	ATM_12_0007	11	-	108121605	108121620	108121466	108121489	ACAGCTCACAGTTAGGTAAACTTGNNNNCTTCAGCTTCCCGATATCCGACGGTAGTGTNNNNTTGTGAGCTTTCTAGG	TTGTGAGCTTTCTAGG	ACAGCTCACAGTTAGGTAAACTTG
ATM	ATM_12_0008	11	-	108121695	108121710	108121554	108121580	GCAACTTCCGTAAGGCATCGTAACACANNNNCTTCAGCTTCCCGATATCCGACGGTAGTGTNNNNGCCAAAGTTTTCAGCT	GCCAAAGTTTTCAGCT	GCAACTTCCGTAAGGCATCGTAACACA
ATM	ATM_12_0009	11	-	108121800	108121815	108121656	108121683	AGAACTTATACCACGAAAGGTAATACACNNNNCTTCAGCTTCCCGATATCCGACGGTAGTGTNNNNTGCATGCTGAACTTAC	TGCATGCTGAACTTAC	AGAACTTATACCACGAAAGGTAATACAC
ATM	ATM_12_0010	11	-	108121883	108121898	108121749	108121772	AATAACTTCCAGAATTCTCTGTCANNNNCTTCAGCTTCCCGATATCCGACGGTAGTGTNNNNACTGAAGTAACAAACT	ACTGAAGTAACAAACT	AATAACTTCCAGAATTCTCTGTCA
ATM	ATM_13_0004	11	-	108122644	108122659	108122504	108122530	AGCTATTGGAGGGGCAAAGACTTTATCNNNNCTTCAGCTTCCCGATATCCGACGGTAGTGTNNNNCTATTTACTTCACACA	CTATTTACTTCACACA	AGCTATTGGAGGGGCAAAGACTTTATC
ATM	ATM_13_0005	11	-	108122705	108122725	108122576	108122598	TGGTCAGTGCCAAAGTCAAACAGNNNNCTTCAGCTTCCCGATATCCGACGGTAGTGTNNNNTCTAAGTCACCCTCTAACTGA	TCTAAGTCACCCTCTAACTGA	TGGTCAGTGCCAAAGTCAAACAG
ATM	ATM_13_0006	11	-	108122819	108122834	108122674	108122702	GAATAAGAGCCATTTCATTATTGATTCCTNNNNCTTCAGCTTCCCGATATCCGACGGTAGTGTNNNNTCTGGCATCAAATAAG	TCTGGCATCAAATAAG	GAATAAGAGCCATTTCATTATTGATTCCT
ATM	ATM_14_0003	11	-	108123598	108123619	108123461	108123483	AACTTTAACATCCATGTTTAGCTNNNNCTTCAGCTTCCCGATATCCGACGGTAGTGTNNNNAAAATTCATTGCAGCTTTACAG	AAAATTCATTGCAGCTTTACAG	AACTTTAACATCCATGTTTAGCT
ATM	ATM_14_0004	11	-	108123673	108123688	108123530	108123558	AGATGAGGAAAATTACTACAAAGAAAAACNNNNCTTCAGCTTCCCGATATCCGACGGTAGTGTNNNNAATTAAAGCTATAGCT	AATTAAAGCTATAGCT	AGATGAGGAAAATTACTACAAAGAAAAAC
ATM	ATM_15_0004	11	-	108124576	108124591	108124436	108124462	AGGAAAACATTAACCTAGTATCTACATNNNNCTTCAGCTTCCCGATATCCGACGGTAGTGTNNNNTCTTCTACTTCTGAGA	TCTTCTACTTCTGAGA	AGGAAAACATTAACCTAGTATCTACAT
ATM	ATM_15_0005	11	-	108124677	108124695	108124544	108124564	TCTTTATCTTTTTGGTGGTGTNNNNCTTCAGCTTCCCGATATCCGACGGTAGTGTNNNNTCTGGTGGACAGAGAAGCC	TCTGGTGGACAGAGAAGCC	TCTTTATCTTTTTGGTGGTGT
ATM	ATM_15_0006	11	-	108124779	108124795	108124639	108124665	GGTGCTTTTCTATACCACATTCTCTCANNNNCTTCAGCTTCCCGATATCCGACGGTAGTGTNNNNAGCTTAGTTCTTTTTTT	AGCTTAGTTCTTTTTTT	GGTGCTTTTCTATACCACATTCTCTCA
ATM	ATM_15_0007	11	-	108124830	108124846	108124697	108124719	AGCGATCCAGTGATTCCTTGAGANNNNCTTCAGCTTCCCGATATCCGACGGTAGTGTNNNNCCTGCCCCTATTTCTCC	CCTGCCCCTATTTCTCC	AGCGATCCAGTGATTCCTTGAGA
ATM	ATM_16_0004_SNP_a	11	-	108126991	108127007	108126868	108126893	GTATACTCTATCTTTTGTAAGAACAANNNNCTTCAGCTTCCCGATATCCGACGGTAGTGTNNNNACAGTAGCAGCCAAGGA	ACAGTAGCAGCCAAGGA	GTATACTCTATCTTTTGTAAGAACAA
ATM	ATM_16_0005	11	-	108127103	108127126	108126957	108126976	CGTGAACACCGGACAAGAGTNNNNCTTCAGCTTCCCGATATCCGACGGTAGTGTNNNNTCACAGGAATACATTTCATTCAAA	TCACAGGAATACATTTCATTCAAA	CGTGAACACCGGACAAGAGT
ATM	ATM_17_0003	11	-	108128284	108128300	108128150	108128177	CCAGTTAAAATTATAGTTTAGTATTGCTNNNNCTTCAGCTTCCCGATATCCGACGGTAGTGTNNNNCTGCATCATATTTCTCA	CTGCATCATATTTCTCA	CCAGTTAAAATTATAGTTTAGTATTGCT
ATM	ATM_17_0004	11	-	108128398	108128421	108128253	108128273	TCTGAATTCCTCATTTGTCTTNNNNCTTCAGCTTCCCGATATCCGACGGTAGTGTNNNNTGAGTTGTGACAATCCCACTGCAC	TGAGTTGTGACAATCCCACTGCAC	TCTGAATTCCTCATTTGTCTT
ATM	ATM_18_0003	11	-	108129806	108129823	108129658	108129682	ACAAAGAAATAAAAACAATTATTCTNNNNCTTCAGCTTCCCGATATCCGACGGTAGTGTNNNNCAAAACAGGAAGCATACT	CAAAACAGGAAGCATACT	ACAAAGAAATAAAAACAATTATTCT
ATM	ATM_18_0004	11	-	108129835	108129850	108129692	108129720	GGACTCTTCTGCAATTAAGACAAACAAAGNNNNCTTCAGCTTCCCGATATCCGACGGTAGTGTNNNNATGCCTATTAGAATCA	ATGCCTATTAGAATCA	GGACTCTTCTGCAATTAAGACAAACAAAG
ATM	ATM_19_0004	11	-	108137972	108137988	108137828	108137855	AGGAGCATGCTGTAGTCAAAATTTACCTNNNNCTTCAGCTTCCCGATATCCGACGGTAGTGTNNNNACTGATCCTCCACCTCC	ACTGATCCTCCACCTCC	AGGAGCATGCTGTAGTCAAAATTTACCT
ATM	ATM_19_0005	11	-	108138076	108138091	108137929	108137957	AGTATCATCTTCCATTGATTCTACTTCTCNNNNCTTCAGCTTCCCGATATCCGACGGTAGTGTNNNNCAAGTAGTAAATATGT	CAAGTAGTAAATATGT	AGTATCATCTTCCATTGATTCTACTTCTC
ATM	ATM_19_0006	11	-	108138155	108138179	108138030	108138049	CCAGGTTCGTTTGCATCACTNNNNCTTCAGCTTCCCGATATCCGACGGTAGTGTNNNNATACTAAGAGAAAATGAAATAAGCA	ATACTAAGAGAAAATGAAATAAGCA	CCAGGTTCGTTTGCATCACT
ATM	ATM_20_0004	11	-	108139197	108139212	108139056	108139082	AGTCATATTAACTCAAATTTCCTCCTCNNNNCTTCAGCTTCCCGATATCCGACGGTAGTGTNNNNCACAAGAACTTGAGCA	CACAAGAACTTGAGCA	AGTCATATTAACTCAAATTTCCTCCTC
ATM	ATM_20_0005	11	-	108139296	108139311	108139160	108139185	AGTAGATCTTGCTTTGACAGATATTCNNNNCTTCAGCTTCCCGATATCCGACGGTAGTGTNNNNGGTTCTAGCGTGCTAG	GGTTCTAGCGTGCTAG	AGTAGATCTTGCTTTGACAGATATTC
ATM	ATM_20_0006	11	-	108139366	108139383	108139228	108139252	AAAGGACACAGTATTGGTCTGAGCANNNNCTTCAGCTTCCCGATATCCGACGGTAGTGTNNNNGCAACATCAGATAAAATC	GCAACATCAGATAAAATC	AAAGGACACAGTATTGGTCTGAGCA
ATM	ATM_22_0006	11	-	108141862	108141881	108141732	108141756	CCACAAATCATTTACTTTAAAAAGTNNNNCTTCAGCTTCCCGATATCCGACGGTAGTGTNNNNTTTCTTACGATAGTGGTTTC	TTTCTTACGATAGTGGTTTC	CCACAAATCATTTACTTTAAAAAGT
ATM	ATM_22_0007	11	-	108141962	108141985	108141816	108141836	GCAAGGGGTACTCTTCTCCAGNNNNCTTCAGCTTCCCGATATCCGACGGTAGTGTNNNNACACATTGCTGTGGTAAAAAAAAA	ACACATTGCTGTGGTAAAAAAAAA	GCAAGGGGTACTCTTCTCCAG
ATM	ATM_22_0008	11	-	108142049	108142064	108141905	108141933	GAACACATCAGTTATTTTATAACTTTAAANNNNCTTCAGCTTCCCGATATCCGACGGTAGTGTNNNNTGACCTAGGTTTTTCA	TGACCTAGGTTTTTCA	GAACACATCAGTTATTTTATAACTTTAAA
ATM	ATM_22_0009	11	-	108142157	108142172	108142009	108142037	ACATGGTTTAAAATAGTTTTACAAACATCNNNNCTTCAGCTTCCCGATATCCGACGGTAGTGTNNNNGCAAAAGAAAAATAGG	GCAAAAGAAAAATAGG	ACATGGTTTAAAATAGTTTTACAAACATC
ATM	ATM_24_0005	11	-	108143262	108143278	108143129	108143156	GTGCTAAACTTATTTGTCATTATGTGGANNNNCTTCAGCTTCCCGATATCCGACGGTAGTGTNNNNTCCTCTCCTTTGTTAGA	TCCTCTCCTTTGTTAGA	GTGCTAAACTTATTTGTCATTATGTGGA
ATM	ATM_24_0006	11	-	108143359	108143374	108143217	108143245	AGTTTTCCAAAGTTAAATAATCATTCTGANNNNCTTCAGCTTCCCGATATCCGACGGTAGTGTNNNNTTTTCAATGGAGATCT	TTTTCAATGGAGATCT	AGTTTTCCAAAGTTAAATAATCATTCTGA
ATM	ATM_24_0007	11	-	108143457	108143472	108143307	108143335	CCTCAAGCAAAGTTTTAAGGCAATTTACTNNNNCTTCAGCTTCCCGATATCCGACGGTAGTGTNNNNGGCCCATTTTGAATAA	GGCCCATTTTGAATAA	CCTCAAGCAAAGTTTTAAGGCAATTTACT
ATM	ATM_24_0008	11	-	108143555	108143570	108143411	108143438	AGAACTGTGGTTAAATATGAAATAGAGANNNNCTTCAGCTTCCCGATATCCGACGGTAGTGTNNNNGACTCTGCAGCCAACA	GACTCTGCAGCCAACA	AGAACTGTGGTTAAATATGAAATAGAGA
ATM	ATM_24_0009	11	-	108143647	108143662	108143500	108143528	AGAAATTGTGTAAATACTTCATTTACAGGNNNNCTTCAGCTTCCCGATATCCGACGGTAGTGTNNNNTGCAACTGTGAGCTGT	TGCAACTGTGAGCTGT	AGAAATTGTGTAAATACTTCATTTACAGG
ATM	ATM_25_0003	11	-	108150280	108150295	108150133	108150161	ACCCTACTTTCCAAAGCATATTCCAGAACNNNNCTTCAGCTTCCCGATATCCGACGGTAGTGTNNNNTCAAAAGCTGTTTGCT	TCAAAAGCTGTTTGCT	ACCCTACTTTCCAAAGCATATTCCAGAAC
ATM	ATM_25_0004	11	-	108150362	108150377	108150228	108150251	CCTGGAAGAATCTCCCTTCGTGTCNNNNCTTCAGCTTCCCGATATCCGACGGTAGTGTNNNNGCAAGCATATGATAAC	GCAAGCATATGATAAC	CCTGGAAGAATCTCCCTTCGTGTC
ATM	ATM_26_0004	11	-	108151793	108151817	108151666	108151685	TGTAAATGTTTAACAATCAANNNNCTTCAGCTTCCCGATATCCGACGGTAGTGTNNNNAGGGCTACAGGATAAAACCACAGCT	AGGGCTACAGGATAAAACCACAGCT	TGTAAATGTTTAACAATCAA
ATM	ATM_26_0005	11	-	108151896	108151911	108151751	108151779	AAACAGATTTTCTATTATAAATTTCATCCNNNNCTTCAGCTTCCCGATATCCGACGGTAGTGTNNNNACTCATCCATATATAC	ACTCATCCATATATAC	AAACAGATTTTCTATTATAAATTTCATCC
ATM	ATM_26_0006	11	-	108151962	108151977	108151819	108151845	GGGCAAACAAAGCCTGTTTTTCGCAGANNNNCTTCAGCTTCCCGATATCCGACGGTAGTGTNNNNCTCAGAAAATCTAGCT	CTCAGAAAATCTAGCT	GGGCAAACAAAGCCTGTTTTTCGCAGA
ATM	ATM_27_0004	11	-	108153496	108153511	108153350	108153378	GCTTGTTAATATTATTTAGAGTAGGACCTNNNNCTTCAGCTTCCCGATATCCGACGGTAGTGTNNNNCAGATAATCTAAATGA	CAGATAATCTAAATGA	GCTTGTTAATATTATTTAGAGTAGGACCT
ATM	ATM_27_0005	11	-	108153592	108153607	108153447	108153474	CGTCTATATCCAAAAGTTTCAGAAACTTNNNNCTTCAGCTTCCCGATATCCGACGGTAGTGTNNNNCCTATAGAAATCCTCA	CCTATAGAAATCCTCA	CGTCTATATCCAAAAGTTTCAGAAACTT
ATM	ATM_27_0006	11	-	108153707	108153722	108153553	108153581	AGTTTAATAAAATAAAAGGAAAAGAAGATNNNNCTTCAGCTTCCCGATATCCGACGGTAGTGTNNNNTCCCACACACACATGT	TCCCACACACACATGT	AGTTTAATAAAATAAAAGGAAAAGAAGAT
ATM	ATM_28_0005	11	-	108155026	108155041	108154879	108154907	AGTAAAATTTTATAAAATAGTTCTTAAAANNNNCTTCAGCTTCCCGATATCCGACGGTAGTGTNNNNGTCCTCTTGAATCTGA	GTCCTCTTGAATCTGA	AGTAAAATTTTATAAAATAGTTCTTAAAA
ATM	ATM_28_0006	11	-	108155122	108155137	108154979	108155006	CATCAAAATGACTTCTAATCACCAGATGNNNNCTTCAGCTTCCCGATATCCGACGGTAGTGTNNNNCTGTGCCATCCCACTG	CTGTGCCATCCCACTG	CATCAAAATGACTTCTAATCACCAGATG
ATM	ATM_28_0007	11	-	108155205	108155220	108155054	108155082	ACAAGAATCTTTGGAAAGCAGTCTGTTAGNNNNCTTCAGCTTCCCGATATCCGACGGTAGTGTNNNNCATAAAAATTGAAGCC	CATAAAAATTGAAGCC	ACAAGAATCTTTGGAAAGCAGTCTGTTAG
ATM	ATM_28_0008	11	-	108155245	108155268	108155101	108155121	TCTCTGGTACCCTCATAGGCANNNNCTTCAGCTTCCCGATATCCGACGGTAGTGTNNNNCTTAAAACTTAAAGGTTATATCTC	CTTAAAACTTAAAGGTTATATCTC	TCTCTGGTACCCTCATAGGCA
ATM	ATM_29_0003	11	-	108158389	108158404	108158246	108158273	AGACAGCTCAAAAGGCATATATTACCTTNNNNCTTCAGCTTCCCGATATCCGACGGTAGTGTNNNNAGAATTTGCTGGCTCA	AGAATTTGCTGGCTCA	AGACAGCTCAAAAGGCATATATTACCTT
ATM	ATM_29_0004	11	-	108158473	108158488	108158328	108158355	GGTAAATTACTAATGAATAAGTGATCAANNNNCTTCAGCTTCCCGATATCCGACGGTAGTGTNNNNAACTTGTGAAGTTAGA	AACTTGTGAAGTTAGA	GGTAAATTACTAATGAATAAGTGATCAA
ATM	ATM_30_0003	11	-	108159748	108159763	108159605	108159633	AAATGAAAATTTAGATTTTAATAACCCCCNNNNCTTCAGCTTCCCGATATCCGACGGTAGTGTNNNNAATGTTGCTTTAATCA	AATGTTGCTTTAATCA	AAATGAAAATTTAGATTTTAATAACCCCC
ATM	ATM_30_0004	11	-	108159839	108159854	108159696	108159722	AGGAGCAGGATCCAAATCCCTAACAGANNNNCTTCAGCTTCCCGATATCCGACGGTAGTGTNNNNATTAAACTCATCATGT	ATTAAACTCATCATGT	AGGAGCAGGATCCAAATCCCTAACAGA
ATM	ATM_30_0005	11	-	108159945	108159961	108159801	108159828	GGCTTTTGGAAAGAATTTCTAAAATGCTNNNNCTTCAGCTTCCCGATATCCGACGGTAGTGTNNNNGAATGTTTTCCTTTTTA	GAATGTTTTCCTTTTTA	GGCTTTTGGAAAGAATTTCTAAAATGCT
ATM	ATM_31_0004	11	-	108160418	108160443	108160276	108160294	AATTAGATACTCGGCTACANNNNCTTCAGCTTCCCGATATCCGACGGTAGTGTNNNNTCAGTAATAAACTAACAAACAGGTGA	TCAGTAATAAACTAACAAACAGGTGA	AATTAGATACTCGGCTACA
ATM	ATM_31_0005	11	-	108160506	108160521	108160372	108160400	GTGCTTCTTATAAACATTATTTGTTTCAGNNNNCTTCAGCTTCCCGATATCCGACGGTAGTGTNNNNTGATATAGTGAATCAA	TGATATAGTGAATCAA	GTGCTTCTTATAAACATTATTTGTTTCAG
ATM	ATM_31_0006	11	-	108160599	108160621	108160456	108160477	GCCCAAGCTCCTCCTAAGCCACNNNNCTTCAGCTTCCCGATATCCGACGGTAGTGTNNNNGTCTTTGTCTCAAAACAAAACAA	GTCTTTGTCTCAAAACAAAACAA	GCCCAAGCTCCTCCTAAGCCAC
ATM	ATM_32_0004	11	-	108163404	108163419	108163253	108163281	TTCATTCAGAAGTCCTTTTGTTCAGCATCNNNNCTTCAGCTTCCCGATATCCGACGGTAGTGTNNNNTCTGGCAAACCTGACT	TCTGGCAAACCTGACT	TTCATTCAGAAGTCCTTTTGTTCAGCATC
ATM	ATM_32_0005	11	-	108163491	108163508	108163369	108163393	CAACAAAGGGAGAAGCTACGTAATGNNNNCTTCAGCTTCCCGATATCCGACGGTAGTGTNNNNCTCCACCTGCTCATACAC	CTCCACCTGCTCATACAC	CAACAAAGGGAGAAGCTACGTAATG
ATM	ATM_32_0006	11	-	108163579	108163596	108163455	108163481	AAGTGTACCAACAATAACATGAAGATGNNNNCTTCAGCTTCCCGATATCCGACGGTAGTGTNNNNACATAAAACACTCAAATC	ACATAAAACACTCAAATC	AAGTGTACCAACAATAACATGAAGATG
ATM	ATM_33_0004	11	-	108164107	108164122	108163962	108163990	AGTAAGCCAACAAAACTTACTGTAATAAANNNNCTTCAGCTTCCCGATATCCGACGGTAGTGTNNNNAAAGGATCTAAAAGCT	AAAGGATCTAAAAGCT	AGTAAGCCAACAAAACTTACTGTAATAAA
ATM	ATM_33_0005	11	-	108164181	108164196	108164044	108164067	TCACTAAGTATTTCAACAAGTCCANNNNCTTCAGCTTCCCGATATCCGACGGTAGTGTNNNNGTGAAAAGGGTCCTCT	GTGAAAAGGGTCCTCT	TCACTAAGTATTTCAACAAGTCCA
ATM	ATM_33_0006	11	-	108164275	108164290	108164131	108164159	AGTAATACGCAAATCCTTAAAAACAACATNNNNCTTCAGCTTCCCGATATCCGACGGTAGTGTNNNNTTTTTTACTGCTAGAG	TTTTTTACTGCTAGAG	AGTAATACGCAAATCCTTAAAAACAACAT
ATM	ATM_34_0003	11	-	108165721	108165736	108165568	108165596	ACTTAATAAAAGAAAAAAATTAGTTAAGTNNNNCTTCAGCTTCCCGATATCCGACGGTAGTGTNNNNTGTCTTCGAAGATCCT	TGTCTTCGAAGATCCT	ACTTAATAAAAGAAAAAAATTAGTTAAGT
ATM	ATM_34_0004	11	-	108165802	108165817	108165652	108165680	ACTTACTGAGAGAAAATGGTTAATTTCCTNNNNCTTCAGCTTCCCGATATCCGACGGTAGTGTNNNNAGAAATAGCCCATGTC	AGAAATAGCCCATGTC	ACTTACTGAGAGAAAATGGTTAATTTCCT
ATM	ATM_34_0005	11	-	108165901	108165921	108165772	108165790	GCACCCTGAGAAGCTCTCANNNNCTTCAGCTTCCCGATATCCGACGGTAGTGTNNNNTGAGAAATGAGGGTCTGAACT	TGAGAAATGAGGGTCTGAACT	GCACCCTGAGAAGCTCTCA
ATM	ATM_35_0003	11	-	108168060	108168076	108167927	108167954	AATTGCATATATATTAAATTATCTGACTNNNNCTTCAGCTTCCCGATATCCGACGGTAGTGTNNNNCCATCTTGGATAACTGC	CCATCTTGGATAACTGC	AATTGCATATATATTAAATTATCTGACT
ATM	ATM_35_0004	11	-	108168178	108168203	108168034	108168052	TGACAACTAGTTTCACCATNNNNCTTCAGCTTCCCGATATCCGACGGTAGTGTNNNNCAGAAAACATACAGTAAAAATACAGT	CAGAAAACATACAGTAAAAATACAGT	TGACAACTAGTTTCACCAT
ATM	ATM_36_0004	11	-	108170489	108170504	108170355	108170383	GAAATTTTCTAATTTCAAAACTATAATGCNNNNCTTCAGCTTCCCGATATCCGACGGTAGTGTNNNNTGTTGTATAGCTATGG	TGTTGTATAGCTATGG	GAAATTTTCTAATTTCAAAACTATAATGC
ATM	ATM_36_0005	11	-	108170586	108170605	108170456	108170475	AGGACCCACTTCTCCCAAGCNNNNCTTCAGCTTCCCGATATCCGACGGTAGTGTNNNNCTACCAGTGTGTTATTCAGG	CTACCAGTGTGTTATTCAGG	AGGACCCACTTCTCCCAAGC
ATM	ATM_36_0006	11	-	108170673	108170694	108170545	108170565	CCACTGAAGTTCTTTATCTTCNNNNCTTCAGCTTCCCGATATCCGACGGTAGTGTNNNNCTGAGAATATCTATTTGTGTGA	CTGAGAATATCTATTTGTGTGA	CCACTGAAGTTCTTTATCTTC
ATM	ATM_37_0003	11	-	108172434	108172449	108172289	108172314	ACCTCCACTGAAAAAATTTCAAAACTNNNNCTTCAGCTTCCCGATATCCGACGGTAGTGTNNNNTCCCAGAAACTATGTC	TCCCAGAAACTATGTC	ACCTCCACTGAAAAAATTTCAAAACT
ATM	ATM_37_0004	11	-	108172512	108172527	108172378	108172403	AGGTAACAGCTGCTGATCGAACTTTGNNNNCTTCAGCTTCCCGATATCCGACGGTAGTGTNNNNACTTAAGAGACCTTTT	ACTTAAGAGACCTTTT	AGGTAACAGCTGCTGATCGAACTTTG
ATM	ATM_37_0005	11	-	108172625	108172640	108172481	108172509	CTTGATGTTCTAAAAGGCTGTAGATAGGCNNNNCTTCAGCTTCCCGATATCCGACGGTAGTGTNNNNACTTATAGGAAAGGTT	ACTTATAGGAAAGGTT	CTTGATGTTCTAAAAGGCTGTAGATAGGC
ATM	ATM_38_0004	11	-	108173639	108173659	108173507	108173530	GTACCTTTCCTACACAAAATGAGTNNNNCTTCAGCTTCCCGATATCCGACGGTAGTGTNNNNTCACTTAGAGGAATCCACAGA	TCACTTAGAGGAATCCACAGA	GTACCTTTCCTACACAAAATGAGT
ATM	ATM_38_0005	11	-	108173739	108173754	108173603	108173626	AGGCCTTCAAAAGGGTTTTCTTTGNNNNCTTCAGCTTCCCGATATCCGACGGTAGTGTNNNNCACACATTGGCTTTAA	CACACATTGGCTTTAA	AGGCCTTCAAAAGGGTTTTCTTTG
ATM	ATM_38_0006	11	-	108173848	108173869	108173700	108173717	TGTGCCTCCACTGTCCAANNNNCTTCAGCTTCCCGATATCCGACGGTAGTGTNNNNACAACAGTTTGAGTGGGGGTGA	ACAACAGTTTGAGTGGGGGTGA	TGTGCCTCCACTGTCCAA
ATM	ATM_39_0004	11	-	108175471	108175486	108175317	108175345	ACATTTTACTTAAAATTTTCATGCCCCGTNNNNCTTCAGCTTCCCGATATCCGACGGTAGTGTNNNNGATTTCTCCATGATTC	GATTTCTCCATGATTC	ACATTTTACTTAAAATTTTCATGCCCCGT
ATM	ATM_39_0005	11	-	108175546	108175561	108175411	108175436	TATGGAAGTACAGTCTGACAAAAGTCNNNNCTTCAGCTTCCCGATATCCGACGGTAGTGTNNNNGGGTTGTGGATCGGCT	GGGTTGTGGATCGGCT	TATGGAAGTACAGTCTGACAAAAGTC
ATM	ATM_39_0006	11	-	108175658	108175673	108175517	108175543	TTTGCGAGAAGTGTCGAAGACAGCTGGNNNNCTTCAGCTTCCCGATATCCGACGGTAGTGTNNNNATCCTGTAAAGTGCTT	ATCCTGTAAAGTGCTT	TTTGCGAGAAGTGTCGAAGACAGCTGG
ATM	ATM_40_0003	11	-	108178682	108178707	108178558	108178576	ACACCTTCTTCCTTCTTGTNNNNCTTCAGCTTCCCGATATCCGACGGTAGTGTNNNNTTTGTCTTCTCATGTAGTCCACAACA	TTTGTCTTCTCATGTAGTCCACAACA	ACACCTTCTTCCTTCTTGT
ATM	ATM_40_0004	11	-	108178771	108178788	108178639	108178665	GTGATTTTTTATCCAAACAGCATCGGANNNNCTTCAGCTTCCCGATATCCGACGGTAGTGTNNNNTCATGTTAAAATTCAGCC	TCATGTTAAAATTCAGCC	GTGATTTTTTATCCAAACAGCATCGGA
ATM	ATM_41_0004	11	-	108180947	108180962	108180800	108180828	AGCATGTTGATATAGAATACAATGGTAGTNNNNCTTCAGCTTCCCGATATCCGACGGTAGTGTNNNNCTGAGCTACCTTGGCA	CTGAGCTACCTTGGCA	AGCATGTTGATATAGAATACAATGGTAGT
ATM	ATM_41_0005_SNP_a	11	-	108181033	108181058	108180909	108180927	CCAGCCAGAAAGCATCATTNNNNCTTCAGCTTCCCGATATCCGACGGTAGTGTNNNNTTCTAAATTCCATTACCTTTTCTCTT	TTCTAAATTCCATTACCTTTTCTCTT	CCAGCCAGAAAGCATCATT
ATM	ATM_41_0006	11	-	108181144	108181159	108180994	108181022	ACTTTTCTTATCTGCATAGATTTCTGCATNNNNCTTCAGCTTCCCGATATCCGACGGTAGTGTNNNNTCTATCTAAAATATCT	TCTATCTAAAATATCT	ACTTTTCTTATCTGCATAGATTTCTGCAT
ATM	ATM_42_0003	11	-	108183183	108183198	108183049	108183077	ATATACTATAGACTTTGACAGAAAAAAACNNNNCTTCAGCTTCCCGATATCCGACGGTAGTGTNNNNACTTTTTTCACTCAAG	ACTTTTTTCACTCAAG	ATATACTATAGACTTTGACAGAAAAAAAC
ATM	ATM_42_0004	11	-	108183261	108183277	108183116	108183141	ACTTCTGTTTGTCACAAGAACACCTCNNNNCTTCAGCTTCCCGATATCCGACGGTAGTGTNNNNCCCAAAGTATGAGATAA	CCCAAAGTATGAGATAA	ACTTCTGTTTGTCACAAGAACACCTC
ATM	ATM_44_0005	11	-	108186634	108186649	108186490	108186518	AGGAAAAAAAATCGGTCTATAAATTTAGCNNNNCTTCAGCTTCCCGATATCCGACGGTAGTGTNNNNATGCAATTTACCTAGT	ATGCAATTTACCTAGT	AGGAAAAAAAATCGGTCTATAAATTTAGC
ATM	ATM_44_0006	11	-	108186725	108186740	108186580	108186608	CCACAGCCATACAAACTATCTGGCTCCCCNNNNCTTCAGCTTCCCGATATCCGACGGTAGTGTNNNNAGTCTATAAGAAAAGA	AGTCTATAAGAAAAGA	CCACAGCCATACAAACTATCTGGCTCCCC
ATM	ATM_44_0007	11	-	108186825	108186842	108186693	108186714	AGCTTTGGGTTTTACACACACANNNNCTTCAGCTTCCCGATATCCGACGGTAGTGTNNNNACCTGAATGATTCCTGCC	ACCTGAATGATTCCTGCC	AGCTTTGGGTTTTACACACACA
ATM	ATM_44_0008	11	-	108186880	108186900	108186751	108186769	CCCACATTGCTTCGTGTTCNNNNCTTCAGCTTCCCGATATCCGACGGTAGTGTNNNNACTGAAATAACCTCAGCACTA	ACTGAAATAACCTCAGCACTA	CCCACATTGCTTCGTGTTC
ATM	ATM_45_0004_SNP_a	11	-	108188158	108188173	108188012	108188040	AGAAAAAAACAGCAAAGATACAAATTAACNNNNCTTCAGCTTCCCGATATCCGACGGTAGTGTNNNNCAGTCTTTATTTTCAT	CAGTCTTTATTTTCAT	AGAAAAAAACAGCAAAGATACAAATTAAC
ATM	ATM_45_0005	11	-	108188235	108188250	108188098	108188121	AGAGTCCCAAATTCTGCAAGGCCTNNNNCTTCAGCTTCCCGATATCCGACGGTAGTGTNNNNACCTGACGGAAGTGCA	ACCTGACGGAAGTGCA	AGAGTCCCAAATTCTGCAAGGCCT
ATM	ATM_45_0006	11	-	108188322	108188339	108188190	108188216	CCTCCATGCTGCTTGGTAATGAAGTTCNNNNCTTCAGCTTCCCGATATCCGACGGTAGTGTNNNNCAACTCCTGTTATATTCA	CAACTCCTGTTATATTCA	CCTCCATGCTGCTTGGTAATGAAGTTC
ATM	ATM_46_0003	11	-	108190734	108190749	108190581	108190609	ACCAAAGGACAAAATTTTTAAATTAACATNNNNCTTCAGCTTCCCGATATCCGACGGTAGTGTNNNNTCTCTGTCTCTTAGAG	TCTCTGTCTCTTAGAG	ACCAAAGGACAAAATTTTTAAATTAACAT
ATM	ATM_46_0004	11	-	108190840	108190855	108190705	108190728	AGAGCATTGTACAATGATTCATGGNNNNCTTCAGCTTCCCGATATCCGACGGTAGTGTNNNNTCTCAAGTTTTCAGAA	TCTCAAGTTTTCAGAA	AGAGCATTGTACAATGATTCATGG
ATM	ATM_47_0003	11	-	108192095	108192110	108191950	108191977	GGAAATAAATGTTTAAATTTGTTGTTAANNNNCTTCAGCTTCCCGATATCCGACGGTAGTGTNNNNTGGCCTGCAACCTGCT	TGGCCTGCAACCTGCT	GGAAATAAATGTTTAAATTTGTTGTTAA
ATM	ATM_47_0004	11	-	108192208	108192231	108192071	108192091	TGTGGGATAGAGCGAATACACNNNNCTTCAGCTTCCCGATATCCGACGGTAGTGTNNNNGGCCTATAGTTTTTATTTTTTAAA	GGCCTATAGTTTTTATTTTTTAAA	TGTGGGATAGAGCGAATACAC
ATM	ATM_48_0005	11	-	108196079	108196094	108195928	108195956	ACGATATAATATTATAATAATACAAAGGANNNNCTTCAGCTTCCCGATATCCGACGGTAGTGTNNNNCTGGGAGTGTTTCTGC	CTGGGAGTGTTTCTGC	ACGATATAATATTATAATAATACAAAGGA
ATM	ATM_48_0006	11	-	108196142	108196160	108196011	108196034	GAATGCCACGACATAGAGTTCATGNNNNCTTCAGCTTCCCGATATCCGACGGTAGTGTNNNNCTCCAAAATGACTGTGCGT	CTCCAAAATGACTGTGCGT	GAATGCCACGACATAGAGTTCATG
ATM	ATM_48_0007	11	-	108196248	108196263	108196106	108196131	TAGGCTCCTGAAAACTAAAATCACTGNNNNCTTCAGCTTCCCGATATCCGACGGTAGTGTNNNNTCTTGAAAGTTCTGGC	TCTTGAAAGTTCTGGC	TAGGCTCCTGAAAACTAAAATCACTG
ATM	ATM_48_0008	11	-	108196299	108196317	108196168	108196188	AGTTGTCCATTTCCTTTTCCANNNNCTTCAGCTTCCCGATATCCGACGGTAGTGTNNNNAAGGAAAGTCAAGAGGTAA	AAGGAAAGTCAAGAGGTAA	AGTTGTCCATTTCCTTTTCCA
ATM	ATM_49_0004	11	-	108196864	108196879	108196719	108196745	ACTGATACTACTACCATGAATAATAATNNNNCTTCAGCTTCCCGATATCCGACGGTAGTGTNNNNGCCCAGAATACTTGTG	GCCCAGAATACTTGTG	ACTGATACTACTACCATGAATAATAAT
ATM	ATM_49_0005	11	-	108196959	108196975	108196819	108196844	AGAGACTCCACAGCTAACTGAATTGTNNNNCTTCAGCTTCCCGATATCCGACGGTAGTGTNNNNTCCAGCCAATAAAAAAA	TCCAGCCAATAAAAAAA	AGAGACTCCACAGCTAACTGAATTGT
ATM	ATM_49_0006	11	-	108197034	108197049	108196889	108196917	GCTTGAGAATACTCAGGGCAAGACTCTGCNNNNCTTCAGCTTCCCGATATCCGACGGTAGTGTNNNNAGGCTCTAATAAAATT	AGGCTCTAATAAAATT	GCTTGAGAATACTCAGGGCAAGACTCTGC
ATM	ATM_50_0003	11	-	108198433	108198448	108198286	108198314	GCCCTTCATGTACGGGGAAAAAAGCAGGTNNNNCTTCAGCTTCCCGATATCCGACGGTAGTGTNNNNTCTAAGCACGTTTCTG	TCTAAGCACGTTTCTG	GCCCTTCATGTACGGGGAAAAAAGCAGGT
ATM	ATM_50_0004	11	-	108198509	108198525	108198373	108198400	GTGTATGTAAGTTTTAGGCTGGGATTGTNNNNCTTCAGCTTCCCGATATCCGACGGTAGTGTNNNNTGCTAAGTAACTATCTT	TGCTAAGTAACTATCTT	GTGTATGTAAGTTTTAGGCTGGGATTGT
ATM	ATM_51_0004	11	-	108199810	108199825	108199659	108199687	CACTCAAATTAAGGTAATACACTAAAATTNNNNCTTCAGCTTCCCGATATCCGACGGTAGTGTNNNNTGAGAGAAATGCCTTC	TGAGAGAAATGCCTTC	CACTCAAATTAAGGTAATACACTAAAATT
ATM	ATM_51_0005	11	-	108199888	108199909	108199754	108199776	CCATCATAATTTCCAGCAACTTCNNNNCTTCAGCTTCCCGATATCCGACGGTAGTGTNNNNCAGGAGAGCTTGCTTGTTTTCA	CAGGAGAGCTTGCTTGTTTTCA	CCATCATAATTTCCAGCAACTTC
ATM	ATM_51_0006	11	-	108199973	108199988	108199839	108199867	GTTTTCAATTCTTTGGTATTGAGTATCTGNNNNCTTCAGCTTCCCGATATCCGACGGTAGTGTNNNNGTCACTTGTAGAAACC	GTCACTTGTAGAAACC	GTTTTCAATTCTTTGGTATTGAGTATCTG
ATM	ATM_51_0007	11	-	108200065	108200081	108199932	108199959	GTCTGAATTTTATGTTCCCTAAGGAGACNNNNCTTCAGCTTCCCGATATCCGACGGTAGTGTNNNNGACCTTTAGAGCTCAAA	GACCTTTAGAGCTCAAA	GTCTGAATTTTATGTTCCCTAAGGAGAC
ATM	ATM_52_0004	11	-	108201024	108201039	108200873	108200901	ACTTTAACAGAACTACAAAATCACACATGNNNNCTTCAGCTTCCCGATATCCGACGGTAGTGTNNNNTTTTCAACTGCTTTAC	TTTTCAACTGCTTTAC	ACTTTAACAGAACTACAAAATCACACATG
ATM	ATM_52_0005	11	-	108201114	108201129	108200968	108200993	CACGCAGGGCTAATTCATCCAACTCCNNNNCTTCAGCTTCCCGATATCCGACGGTAGTGTNNNNTCAGAAACTCCAGAAT	TCAGAAACTCCAGAAT	CACGCAGGGCTAATTCATCCAACTCC
ATM	ATM_52_0006	11	-	108201201	108201219	108201060	108201080	ACATATCATGTTCTTCTCCACNNNNCTTCAGCTTCCCGATATCCGACGGTAGTGTNNNNTCCTGACATCAAGGGGCTT	TCCTGACATCAAGGGGCTT	ACATATCATGTTCTTCTCCAC
ATM	ATM_53_0003	11	-	108202192	108202211	108202062	108202086	GTGCTCCTCTATTAGCACAAGTGGTNNNNCTTCAGCTTCCCGATATCCGACGGTAGTGTNNNNAGAGGCAAAAATTTATATGT	AGAGGCAAAAATTTATATGT	GTGCTCCTCTATTAGCACAAGTGGT
ATM	ATM_53_0004	11	-	108202295	108202310	108202150	108202177	CGTCTCTCTACCATTAAAAAAAAGACACNNNNCTTCAGCTTCCCGATATCCGACGGTAGTGTNNNNGTGGTTTGATTTTCAG	GTGGTTTGATTTTCAG	CGTCTCTCTACCATTAAAAAAAAGACAC
ATM	ATM_53_0005	11	-	108202408	108202423	108202263	108202291	TACTTACATTATTGAGGACTTCATGAAATNNNNCTTCAGCTTCCCGATATCCGACGGTAGTGTNNNNCTTATGTGATGTGAGA	CTTATGTGATGTGAGA	TACTTACATTATTGAGGACTTCATGAAAT
ATM	ATM_54_0004	11	-	108202696	108202712	108202543	108202570	ACAAAAAAATATAATCCATATTTTTCATNNNNCTTCAGCTTCCCGATATCCGACGGTAGTGTNNNNCTGGCTACCTCTGGTTT	CTGGCTACCTCTGGTTT	ACAAAAAAATATAATCCATATTTTTCAT
ATM	ATM_54_0005	11	-	108202793	108202817	108202659	108202678	TGTTTGCATTTGCTAAGGCCNNNNCTTCAGCTTCCCGATATCCGACGGTAGTGTNNNNAGGAAAGACTGAATATCACACTTCT	AGGAAAGACTGAATATCACACTTCT	TGTTTGCATTTGCTAAGGCC
ATM	ATM_55_0003	11	-	108203498	108203513	108203364	108203392	AAATCTAGACAATGGAATGATTATAATTCNNNNCTTCAGCTTCCCGATATCCGACGGTAGTGTNNNNTTCTATTTGCAGCCTC	TTCTATTTGCAGCCTC	AAATCTAGACAATGGAATGATTATAATTC
ATM	ATM_55_0004	11	-	108203610	108203625	108203457	108203485	TTAATAAAAAACAAAAAACATTACATAAGNNNNCTTCAGCTTCCCGATATCCGACGGTAGTGTNNNNCTCTGAGTCTTCCACT	CTCTGAGTCTTCCACT	TTAATAAAAAACAAAAAACATTACATAAG
ATM	ATM_55_0005	11	-	108203721	108203746	108203588	108203606	TGGCATCTAAGTTTGCTAANNNNCTTCAGCTTCCCGATATCCGACGGTAGTGTNNNNAGCTTTTGGATTACGTTTGTGATTTT	AGCTTTTGGATTACGTTTGTGATTTT	TGGCATCTAAGTTTGCTAA
ATM	ATM_56_0003	11	-	108204650	108204666	108204517	108204539	AGATACCACTGGCCCCAACTTGTNNNNCTTCAGCTTCCCGATATCCGACGGTAGTGTNNNNCTTCTAAATTCTTAAGT	CTTCTAAATTCTTAAGT	AGATACCACTGGCCCCAACTTGT
ATM	ATM_56_0004	11	-	108204723	108204739	108204589	108204616	CCTTCTGTATTTAAAAATGAAGAGATTTNNNNCTTCAGCTTCCCGATATCCGACGGTAGTGTNNNNAAAAAATTTAGTTTAAA	AAAAAATTTAGTTTAAA	CCTTCTGTATTTAAAAATGAAGAGATTT
ATM	ATM_57_0003	11	-	108205757	108205772	108205612	108205640	AGAAAAATACATTATAAATGGCAATTTTANNNNCTTCAGCTTCCCGATATCCGACGGTAGTGTNNNNACACCTCCTGCTAAGC	ACACCTCCTGCTAAGC	AGAAAAATACATTATAAATGGCAATTTTA
ATM	ATM_57_0004	11	-	108205838	108205855	108205706	108205731	AGTCACCAGATTTCCATATTCTCCTGNNNNCTTCAGCTTCCCGATATCCGACGGTAGTGTNNNNCAGAGAAGGGAAGGCTCA	CAGAGAAGGGAAGGCTCA	AGTCACCAGATTTCCATATTCTCCTG
ATM	ATM_57_0005	11	-	108205943	108205969	108205820	108205837	CCTTAACAAGCTGTCTCCNNNNCTTCAGCTTCCCGATATCCGACGGTAGTGTNNNNTACTCTACAAATCTTCCTCATTTGTAA	TACTCTACAAATCTTCCTCATTTGTAA	CCTTAACAAGCTGTCTCC
ATM	ATM_58_0003	11	-	108206622	108206637	108206477	108206505	GAGAATAGCAAAGGGCACTCAAACCAATCNNNNCTTCAGCTTCCCGATATCCGACGGTAGTGTNNNNCAGTAATGTATTACAC	CAGTAATGTATTACAC	GAGAATAGCAAAGGGCACTCAAACCAATC
ATM	ATM_58_0004	11	-	108206737	108206753	108206595	108206617	GGAAGACCTGTTGCATGACAGCANNNNCTTCAGCTTCCCGATATCCGACGGTAGTGTNNNNCTTCACCCAACCAAATG	CTTCACCCAACCAAATG	GGAAGACCTGTTGCATGACAGCA
ATM	ATM_59_0003	11	-	108214016	108214031	108213868	108213896	TTGATGATCATTCAGCTATCAGAGTCAGTNNNNCTTCAGCTTCCCGATATCCGACGGTAGTGTNNNNTCATTGTTAACAAGAA	TCATTGTTAACAAGAA	TTGATGATCATTCAGCTATCAGAGTCAGT
ATM	ATM_59_0004	11	-	108214118	108214133	108213970	108213997	TTCCTGTGCACCATTCAAGAACACCACTNNNNCTTCAGCTTCCCGATATCCGACGGTAGTGTNNNNTCTTACAATAACCTTT	TCTTACAATAACCTTT	TTCCTGTGCACCATTCAAGAACACCACT
ATM	ATM_59_0005	11	-	108214202	108214226	108214067	108214085	TGGCACTGAAAGGCACTGANNNNCTTCAGCTTCCCGATATCCGACGGTAGTGTNNNNACTTAGTATCTTTGACAATTACCTG	ACTTAGTATCTTTGACAATTACCTG	TGGCACTGAAAGGCACTGA
ATM	ATM_60_0004	11	-	108216529	108216544	108216384	108216411	ACACATTTTTATATAAAAATATGACAGANNNNCTTCAGCTTCCCGATATCCGACGGTAGTGTNNNNGAAAACTGGTTGAAAA	GAAAACTGGTTGAAAA	ACACATTTTTATATAAAAATATGACAGA
ATM	ATM_60_0005	11	-	108216633	108216648	108216488	108216515	CCATGAAGACTTCATATTTCTCTTCAAANNNNCTTCAGCTTCCCGATATCCGACGGTAGTGTNNNNACAAGAAGATTACCAA	ACAAGAAGATTACCAA	CCATGAAGACTTCATATTTCTCTTCAAA
ATM	ATM_60_0006	11	-	108216693	108216708	108216549	108216576	GGATCCAAGAATTTTTCCATGCAGAAGTNNNNCTTCAGCTTCCCGATATCCGACGGTAGTGTNNNNGTGCTGAATCAAACAA	GTGCTGAATCAAACAA	GGATCCAAGAATTTTTCCATGCAGAAGT
ATM	ATM_61_0003	11	-	108218058	108218073	108217924	108217947	AGCCATAATTTCAATTAAGACCACNNNNCTTCAGCTTCCCGATATCCGACGGTAGTGTNNNNTTCTGCTGACTGCTCA	TTCTGCTGACTGCTCA	AGCCATAATTTCAATTAAGACCAC
ATM	ATM_61_0004	11	-	108218162	108218177	108218017	108218045	TTCTGTACATGTCTATCACCAAGTCCAAGNNNNCTTCAGCTTCCCGATATCCGACGGTAGTGTNNNNTTTGTAATATCTTGGT	TTTGTAATATCTTGGT	TTCTGTACATGTCTATCACCAAGTCCAAG
ATM	ATM_62_0003	11	-	108224551	108224566	108224408	108224435	AGTTAGAATGTGAACTTTACAAAGGCAANNNNCTTCAGCTTCCCGATATCCGACGGTAGTGTNNNNCACAATATCTCTGGTG	CACAATATCTCTGGTG	AGTTAGAATGTGAACTTTACAAAGGCAA
ATM	ATM_62_0004	11	-	108224629	108224644	108224486	108224514	TTGCCCTGTTCAAAAGCAACACCTAAAGTNNNNCTTCAGCTTCCCGATATCCGACGGTAGTGTNNNNCAAAAATTATTTCCCT	CAAAAATTATTTCCCT	TTGCCCTGTTCAAAAGCAACACCTAAAGT
ATM	ATM_63_0003	11	-	108225621	108225644	108225486	108225506	TGTTACACACCAATGTTGTCANNNNCTTCAGCTTCCCGATATCCGACGGTAGTGTNNNNCTGGTAAGAAAAAAAATAAAGTCT	CTGGTAAGAAAAAAAATAAAGTCT	TGTTACACACCAATGTTGTCA
ATM	ATM_63_0004	11	-	108225662	108225684	108225523	108225543	CAGCATCTAGAGTCAAACACANNNNCTTCAGCTTCCCGATATCCGACGGTAGTGTNNNNTCTTCACATCAGTGACTTCCTGA	TCTTCACATCAGTGACTTCCTGA	CAGCATCTAGAGTCAAACACA
ATM	ATM_65_0006	11	-	108235880	108235895	108235733	108235760	ACATACTTAGAAACAGTAGAACCAGTATNNNNCTTCAGCTTCCCGATATCCGACGGTAGTGTNNNNCTCAGTTTCATCTTCC	CTCAGTTTCATCTTCC	ACATACTTAGAAACAGTAGAACCAGTAT
ATM	ATM_65_0007	11	-	108235983	108235998	108235835	108235863	ACAAAGCTTTCAAAGGATTCATGGTCCAGNNNNCTTCAGCTTCCCGATATCCGACGGTAGTGTNNNNGAATAAGAAAATCTGA	GAATAAGAAAATCTGA	ACAAAGCTTTCAAAGGATTCATGGTCCAG
ATM	ATM_65_0008	11	-	108236094	108236109	108235947	108235972	ACAGGACCTTCTTAAAATACTGCTCANNNNCTTCAGCTTCCCGATATCCGACGGTAGTGTNNNNCTCTTGTAGTCTCATT	CTCTTGTAGTCTCATT	ACAGGACCTTCTTAAAATACTGCTCA
ATM	ATM_65_0009	11	-	108236179	108236200	108236051	108236073	GTTGAAACTCTGGTCAATATCACNNNNCTTCAGCTTCCCGATATCCGACGGTAGTGTNNNNTGAGATTTTTGGGGTCTATGGC	TGAGATTTTTGGGGTCTATGGC	GTTGAAACTCTGGTCAATATCAC
ATM	ATM_65_0010	11	-	108236270	108236292	108236135	108236156	TGTCCACCAACACTGAGCACAGNNNNCTTCAGCTTCCCGATATCCGACGGTAGTGTNNNNAAAGGCTAAAATATAATTTCTAA	AAAGGCTAAAATATAATTTCTAA	TGTCCACCAACACTGAGCACAG
ATM	ATM_16_0004_SNP_b	11	-	108126991	108127007	108126868	108126893	GTATACTCTATCTTTTGTAGGAACAANNNNCTTCAGCTTCCCGATATCCGACGGTAGTGTNNNNACAGTAGCAGCCAAGGA	ACAGTAGCAGCCAAGGA	GTATACTCTATCTTTTGTAGGAACAA
ATM	ATM_41_0005_SNP_b	11	-	108181033	108181058	108180909	108180927	CCAGCCAGAAGGCATCATTNNNNCTTCAGCTTCCCGATATCCGACGGTAGTGTNNNNTTCTAAATTCCATTACCTTTTCTCTT	TTCTAAATTCCATTACCTTTTCTCTT	CCAGCCAGAAGGCATCATT
ATM	ATM_45_0004_SNP_b	11	-	108188158	108188173	108188012	108188040	ACAAAAAAACAGCAAAGATACAAATTAACNNNNCTTCAGCTTCCCGATATCCGACGGTAGTGTNNNNCAGTCTTTATTTTCAT	CAGTCTTTATTTTCAT	ACAAAAAAACAGCAAAGATACAAATTAAC
ATM	ATM_1_0001	11	+	108093387	108093402	108093520	108093546	CGGGGAGGACGACGAGGGCGAAGAGGGNNNNCTTCAGCTTCCCGATATCCGACGGTAGTGTNNNNGCCTCTTTCGCTTCAC	GCCTCTTTCGCTTCAC	CGGGGAGGACGACGAGGGCGAAGAGGG
ATM	ATM_1_0002	11	+	108093467	108093492	108093608	108093625	TGGTGGACATGGCGCAGGNNNNCTTCAGCTTCCCGATATCCGACGGTAGTGTNNNNCGGAACTGTCGTCACTTCCGTCCTCA	CGGAACTGTCGTCACTTCCGTCCTCA	TGGTGGACATGGCGCAGG
ATM	ATM_1_0003	11	+	108093567	108093593	108093708	108093725	CCGTGCTCTGCGGCTGCTNNNNCTTCAGCTTCCCGATATCCGACGGTAGTGTNNNNCGAGCCGAAGGGCGAGCCGCAAACGCT	CGAGCCGAAGGGCGAGCCGCAAACGCT	CCGTGCTCTGCGGCTGCT
ATM	ATM_1_0004	11	+	108093632	108093647	108093767	108093792	CGCAGGGTTTGAACCGGAAGCGGGAGNNNNCTTCAGCTTCCCGATATCCGACGGTAGTGTNNNNTGCTCCGACGGGCCGA	TGCTCCGACGGGCCGA	CGCAGGGTTTGAACCGGAAGCGGGAG
ATM	ATM_1_0005_SNP_a	11	+	108093691	108093706	108093826	108093851	CGTGGCCGCGGGAGGAGGCGAGAGGANNNNCTTCAGCTTCCCGATATCCGACGGTAGTGTNNNNGGATGCGCATGGGCAT	GGATGCGCATGGGCAT	CGTGGCCGCGGGAGGAGGCGAGAGGA
ATM	ATM_1_0006	11	+	108093794	108093809	108093926	108093952	AGGCAACGCAGCGGCTTCTGCGCTGGGNNNNCTTCAGCTTCCCGATATCCGACGGTAGTGTNNNNAGGTAGCTGCGTGGCT	AGGTAGCTGCGTGGCT	AGGCAACGCAGCGGCTTCTGCGCTGGG
ATM	ATM_1_0007	11	+	108093859	108093874	108093994	108094019	CGCCAATCTCATGCACCCCTCCAGAGNNNNCTTCAGCTTCCCGATATCCGACGGTAGTGTNNNNTCTGCGCTGCAGCCAC	TCTGCGCTGCAGCCAC	CGCCAATCTCATGCACCCCTCCAGAG
ATM	ATM_2_0001	11	+	108094130	108094145	108094266	108094294	CGCGGTTAAGAGCTTGGGCTCTGGAATCANNNNCTTCAGCTTCCCGATATCCGACGGTAGTGTNNNNCCTCCTGCGCATCCTC	CCTCCTGCGCATCCTC	CGCGGTTAAGAGCTTGGGCTCTGGAATCA
ATM	ATM_2_0002	11	+	108094230	108094255	108094371	108094389	CCTGTGGTGAGCACTCGTGNNNNCTTCAGCTTCCCGATATCCGACGGTAGTGTNNNNGTCAGCGAGCATTTATTGATATTTCA	GTCAGCGAGCATTTATTGATATTTCA	CCTGTGGTGAGCACTCGTG
ATM	ATM_2_0003	11	+	108094312	108094328	108094459	108094481	GGGGAGTACTCTGATGGTAGAGGNNNNCTTCAGCTTCCCGATATCCGACGGTAGTGTNNNNTTCTGTCAGTCGTGTGG	TTCTGTCAGTCGTGTGG	GGGGAGTACTCTGATGGTAGAGG
ATM	ATM_3_0001	11	+	108095455	108095473	108095579	108095604	CCAGATATGACTTCATGAGGGTAGGANNNNCTTCAGCTTCCCGATATCCGACGGTAGTGTNNNNATCTAAAATGATTCTCTCT	ATCTAAAATGATTCTCTCT	CCAGATATGACTTCATGAGGGTAGGA
ATM	ATM_3_0002	11	+	108095536	108095551	108095667	108095695	AGTGAATGAGCATCTTCTGTTTATGTAGANNNNCTTCAGCTTCCCGATATCCGACGGTAGTGTNNNNTGCATTGGTTTATCAA	TGCATTGGTTTATCAA	AGTGAATGAGCATCTTCTGTTTATGTAGA
ATM	ATM_5_0001	11	+	108098252	108098278	108098387	108098404	CCGTCAACTAGAACATGANNNNCTTCAGCTTCCCGATATCCGACGGTAGTGTNNNNCACACCTCTTTCTCTCTATATATGCAT	CACACCTCTTTCTCTCTATATATGCAT	CCGTCAACTAGAACATGA
ATM	ATM_5_0002	11	+	108098321	108098346	108098463	108098481	TGTGATTAGTAACCCATTANNNNCTTCAGCTTCCCGATATCCGACGGTAGTGTNNNNGACAGTGATGTGTGTTCTGAAATTGT	GACAGTGATGTGTGTTCTGAAATTGT	TGTGATTAGTAACCCATTA
ATM	ATM_5_0003	11	+	108098407	108098422	108098545	108098573	ACAATTAAACATCTAGATCGGCATTCAGANNNNCTTCAGCTTCCCGATATCCGACGGTAGTGTNNNNGAGCTACAGAACGAAA	GAGCTACAGAACGAAA	ACAATTAAACATCTAGATCGGCATTCAGA
ATM	ATM_5_0004	11	+	108098499	108098515	108098638	108098665	ACTGTCTTTATTTTTCTCTTTCATATTTNNNNCTTCAGCTTCCCGATATCCGACGGTAGTGTNNNNTCAGAAAGAAGTTGAGA	TCAGAAAGAAGTTGAGA	ACTGTCTTTATTTTTCTCTTTCATATTT
ATM	ATM_6_0001	11	+	108099856	108099874	108099982	108100005	CCTCCAGGCAGAAAAAGATGCAGGNNNNCTTCAGCTTCCCGATATCCGACGGTAGTGTNNNNAATTTAAGTATTCAACGAG	AATTTAAGTATTCAACGAG	CCTCCAGGCAGAAAAAGATGCAGG
ATM	ATM_6_0002	11	+	108099939	108099957	108100080	108100105	GGCTTAACAGATTACTGTCGCGTGAGNNNNCTTCAGCTTCCCGATATCCGACGGTAGTGTNNNNTGTCTGAGAATAGCAAAAC	TGTCTGAGAATAGCAAAAC	GGCTTAACAGATTACTGTCGCGTGAG
ATM	ATM_7_0001	11	+	108106344	108106359	108106476	108106504	CGGAGCTGATTGTAGCAACATACTACTCANNNNCTTCAGCTTCCCGATATCCGACGGTAGTGTNNNNGTCTTATTTTTGTTCA	GTCTTATTTTTGTTCA	CGGAGCTGATTGTAGCAACATACTACTCA
ATM	ATM_7_0002	11	+	108106444	108106462	108106574	108106599	GGTTGTTGTTTGTGAATTTTTCCTCANNNNCTTCAGCTTCCCGATATCCGACGGTAGTGTNNNNACAGTGAAAGATTCATCTA	ACAGTGAAAGATTCATCTA	GGTTGTTGTTTGTGAATTTTTCCTCA
ATM	ATM_7_0003	11	+	108106505	108106520	108106635	108106663	GTATCTGTCTATATCCCCCAAGTGACCTGNNNNCTTCAGCTTCCCGATATCCGACGGTAGTGTNNNNAAGACATTCTTTCTGT	AAGACATTCTTTCTGT	GTATCTGTCTATATCCCCCAAGTGACCTG
ATM	ATM_8_0001	11	+	108114629	108114649	108114767	108114790	CCAAAGGATGCTGTTCTCAGACTGNNNNCTTCAGCTTCCCGATATCCGACGGTAGTGTNNNNACATTTTGATTTTTAAAAAAT	ACATTTTGATTTTTAAAAAAT	CCAAAGGATGCTGTTCTCAGACTG
ATM	ATM_8_0002	11	+	108114711	108114731	108114837	108114860	GTGTGCGAGGTAATCTAATCTCTTNNNNCTTCAGCTTCCCGATATCCGACGGTAGTGTNNNNGAAACCTTCACAAGATGTTCA	GAAACCTTCACAAGATGTTCA	GTGTGCGAGGTAATCTAATCTCTT
ATM	ATM_8_0003	11	+	108114811	108114826	108114946	108114974	ACATTGATCCATCATAACAGAACTAGTGGNNNNCTTCAGCTTCCCGATATCCGACGGTAGTGTNNNNTTGGACTTTTTTTCCA	TTGGACTTTTTTTCCA	ACATTGATCCATCATAACAGAACTAGTGG
ATM	ATM_9_0001	11	+	108115469	108115484	108115600	108115624	CGAGTGTGTGAATTAGGAGATGAAANNNNCTTCAGCTTCCCGATATCCGACGGTAGTGTNNNNTTGTTCCCCCTGTTAT	TTGTTCCCCCTGTTAT	CGAGTGTGTGAATTAGGAGATGAAA
ATM	ATM_9_0002	11	+	108115568	108115583	108115704	108115731	ACTGCAAATTTATATCCATCATCCGAAANNNNCTTCAGCTTCCCGATATCCGACGGTAGTGTNNNNTCCTCAAGACTTTGGC	TCCTCAAGACTTTGGC	ACTGCAAATTTATATCCATCATCCGAAA
ATM	ATM_9_0003	11	+	108115648	108115668	108115774	108115797	GTTTTGAATTTGCTTCTTCATTCANNNNCTTCAGCTTCCCGATATCCGACGGTAGTGTNNNNTGGACTCAACATAGGCTTAAT	TGGACTCAACATAGGCTTAAT	GTTTTGAATTTGCTTCTTCATTCA
ATM	ATM_10_0001	11	+	108117636	108117651	108117767	108117794	AGGAAGTAGAGGAAAGTATTCTTCAGGANNNNCTTCAGCTTCCCGATATCCGACGGTAGTGTNNNNGCAGTGTAAACAGAGT	GCAGTGTAAACAGAGT	AGGAAGTAGAGGAAAGTATTCTTCAGGA
ATM	ATM_10_0002	11	+	108117738	108117755	108117867	108117893	GGTCATGTCACATTTAGAAATTTCCTGNNNNCTTCAGCTTCCCGATATCCGACGGTAGTGTNNNNGATCTGCTAGTGAATGAG	GATCTGCTAGTGAATGAG	GGTCATGTCACATTTAGAAATTTCCTG
ATM	ATM_10_0003	11	+	108117823	108117847	108117962	108117980	TGACTCTGTACATGCAACTNNNNCTTCAGCTTCCCGATATCCGACGGTAGTGTNNNNTGATTGAATTGATGGCAGATATCTG	TGATTGAATTGATGGCAGATATCTG	TGACTCTGTACATGCAACT
ATM	ATM_11_0001	11	+	108119598	108119615	108119726	108119747	AGTGATTACAGTGTCCCTTGCANNNNCTTCAGCTTCCCGATATCCGACGGTAGTGTNNNNACAGCGAAACTCTGGCTC	ACAGCGAAACTCTGGCTC	AGTGATTACAGTGTCCCTTGCA
ATM	ATM_11_0002	11	+	108119689	108119715	108119821	108119838	TGTGCCTTGGTAAAGTGTNNNNCTTCAGCTTCCCGATATCCGACGGTAGTGTNNNNGATTTCTCAATCTTACACTACTACACA	GATTTCTCAATCTTACACTACTACACA	TGTGCCTTGGTAAAGTGT
ATM	ATM_11_0003	11	+	108119754	108119769	108119888	108119915	AGAAAACTTTCAGTGGAATCCTTTCATCNNNNCTTCAGCTTCCCGATATCCGACGGTAGTGTNNNNAGAAAATAGAACTAGG	AGAAAATAGAACTAGG	AGAAAACTTTCAGTGGAATCCTTTCATC
ATM	ATM_12_0001	11	+	108121382	108121397	108121514	108121540	AGCTTCTACCCCAACAGCGACATGGGGNNNNCTTCAGCTTCCCGATATCCGACGGTAGTGTNNNNAATGTGATGGAATAGT	AATGTGATGGAATAGT	AGCTTCTACCCCAACAGCGACATGGGG
ATM	ATM_12_0002	11	+	108121479	108121503	108121612	108121631	AGCTCACAAAAGTCAGATTTNNNNCTTCAGCTTCCCGATATCCGACGGTAGTGTNNNNCTGTGAGCTGTCTCCATTACTGATG	CTGTGAGCTGTCTCCATTACTGATG	AGCTCACAAAAGTCAGATTT
ATM	ATM_12_0003	11	+	108121583	108121601	108121708	108121732	GGCTTACTTGGAGCCATAATTCAGGNNNNCTTCAGCTTCCCGATATCCGACGGTAGTGTNNNNTGTGTCAAGACAAGAGGTC	TGTGTCAAGACAAGAGGTC	GGCTTACTTGGAGCCATAATTCAGG
ATM	ATM_12_0004	11	+	108121681	108121697	108121808	108121830	AGCATGCATTATGTCTGACTTACNNNNCTTCAGCTTCCCGATATCCGACGGTAGTGTNNNNTCTGAGCAAATACAAGC	TCTGAGCAAATACAAGC	AGCATGCATTATGTCTGACTTAC
ATM	ATM_12_0005	11	+	108121740	108121755	108121867	108121892	CCCTGATCATTTTCATAGTTTGTTACNNNNCTTCAGCTTCCCGATATCCGACGGTAGTGTNNNNAGTTGAGGTTGACAGA	AGTTGAGGTTGACAGA	CCCTGATCATTTTCATAGTTTGTTAC
ATM	ATM_13_0001	11	+	108122491	108122506	108122627	108122653	GGGAATAGAGCAAAATATGTGTGAAGTNNNNCTTCAGCTTCCCGATATCCGACGGTAGTGTNNNNCACTGTCCTGATAGAT	CACTGTCCTGATAGAT	GGGAATAGAGCAAAATATGTGTGAAGT
ATM	ATM_13_0002	11	+	108122598	108122616	108122730	108122751	AGCACAGAAGTGCCTCCAATTCNNNNCTTCAGCTTCCCGATATCCGACGGTAGTGTNNNNACCAGTATAGTTCCAGGAA	ACCAGTATAGTTCCAGGAA	AGCACAGAAGTGCCTCCAATTC
ATM	ATM_13_0003	11	+	108122657	108122679	108122798	108122819	TGTTTTATCAGGCTCTCTCCACNNNNCTTCAGCTTCCCGATATCCGACGGTAGTGTNNNNTAGAAGCTTTTCTTTAAAGGAAT	TAGAAGCTTTTCTTTAAAGGAAT	TGTTTTATCAGGCTCTCTCCAC
ATM	ATM_14_0001	11	+	108123491	108123513	108123628	108123649	CGTGCCAGAATGGTATGTTATCNNNNCTTCAGCTTCCCGATATCCGACGGTAGTGTNNNNTTCTTTACATGGCTTTTGGTCTT	TTCTTTACATGGCTTTTGGTCTT	CGTGCCAGAATGGTATGTTATC
ATM	ATM_14_0002	11	+	108123562	108123577	108123693	108123721	AGATGATAATTTTAGCTGGGTAGTAGCTGNNNNCTTCAGCTTCCCGATATCCGACGGTAGTGTNNNNACTGGAGAAAATTCTT	ACTGGAGAAAATTCTT	AGATGATAATTTTAGCTGGGTAGTAGCTG
ATM	ATM_15_0001	11	+	108124493	108124510	108124618	108124642	AGATGGACTTTTTAACCATTGTGAGNNNNCTTCAGCTTCCCGATATCCGACGGTAGTGTNNNNAAGCATTAGGTACTTGGT	AAGCATTAGGTACTTGGT	AGATGGACTTTTTAACCATTGTGAG
ATM	ATM_15_0002	11	+	108124588	108124607	108124717	108124737	GCTGTCTTCTGGGATTATCAGNNNNCTTCAGCTTCCCGATATCCGACGGTAGTGTNNNNAAGAACTATTTCTTCAGACA	AAGAACTATTTCTTCAGACA	GCTGTCTTCTGGGATTATCAG
ATM	ATM_15_0003	11	+	108124667	108124682	108124805	108124833	TTCAACTTTGGTAAACTGTTAGGAAGGAGNNNNCTTCAGCTTCCCGATATCCGACGGTAGTGTNNNNGTCCAGTATTGGCTTC	GTCCAGTATTGGCTTC	TTCAACTTTGGTAAACTGTTAGGAAGGAG
ATM	ATM_16_0001	11	+	108126855	108126873	108126970	108126994	GTTCACGTCTTTTGGTGGGTGTCCTNNNNCTTCAGCTTCCCGATATCCGACGGTAGTGTNNNNATGTATGTAGAATTTGTTC	ATGTATGTAGAATTTGTTC	GTTCACGTCTTTTGGTGGGTGTCCT
ATM	ATM_16_0002	11	+	108126926	108126949	108127055	108127075	CCAGAAAGCCAAGGTAGGAGANNNNCTTCAGCTTCCCGATATCCGACGGTAGTGTNNNNTGTGGTTTACTTTAAGATTACAAA	TGTGGTTTACTTTAAGATTACAAA	CCAGAAAGCCAAGGTAGGAGA
ATM	ATM_16_0003	11	+	108127000	108127016	108127115	108127142	GTATTCCTGTGAAAATTATTACATTTGTNNNNCTTCAGCTTCCCGATATCCGACGGTAGTGTNNNNGCTACTGTTACATGGGT	GCTACTGTTACATGGGT	GTATTCCTGTGAAAATTATTACATTTGT
ATM	ATM_17_0001	11	+	108128132	108128147	108128263	108128290	AGGAATTCAGAATTGGTTCCTTGAGAAANNNNCTTCAGCTTCCCGATATCCGACGGTAGTGTNNNNTCAAAGTACACTGTAA	TCAAAGTACACTGTAA	AGGAATTCAGAATTGGTTCCTTGAGAAA
ATM	ATM_17_0002	11	+	108128234	108128252	108128358	108128383	GTTTTTTGAGATAGGATCTTTCTCTGNNNNCTTCAGCTTCCCGATATCCGACGGTAGTGTNNNNTATCACTCTGTTTAAAAAT	TATCACTCTGTTTAAAAAT	GTTTTTTGAGATAGGATCTTTCTCTG
ATM	ATM_18_0001	11	+	108129639	108129654	108129765	108129792	AGCTAATGAATGACATTGCAGATATTTGNNNNCTTCAGCTTCCCGATATCCGACGGTAGTGTNNNNGAGAAAACACTGTCTG	GAGAAAACACTGTCTG	AGCTAATGAATGACATTGCAGATATTTG
ATM	ATM_18_0002	11	+	108129734	108129749	108129871	108129899	TTTGTAAATAAGGATGCATCTCACAACATNNNNCTTCAGCTTCCCGATATCCGACGGTAGTGTNNNNTCTGGCTTTTTCCTGC	TCTGGCTTTTTCCTGC	TTTGTAAATAAGGATGCATCTCACAACAT
ATM	ATM_19_0001	11	+	108137849	108137867	108137980	108138000	AGGATCAGTCATCCATGAATCNNNNCTTCAGCTTCCCGATATCCGACGGTAGTGTNNNNTGCTCCTGCAAGAAGCCAT	TGCTCCTGCAAGAAGCCAT	AGGATCAGTCATCCATGAATC
ATM	ATM_19_0002	11	+	108137913	108137939	108138045	108138062	CCTGGAGAGAGCCAAAGTNNNNCTTCAGCTTCCCGATATCCGACGGTAGTGTNNNNAAGCCATTTGACCGTGGAGAAGTAGAA	AAGCCATTTGACCGTGGAGAAGTAGAA	CCTGGAGAGAGCCAAAGT
ATM	ATM_19_0003	11	+	108138007	108138028	108138135	108138157	CCTCATTGATATCAATTTTGTGCNNNNCTTCAGCTTCCCGATATCCGACGGTAGTGTNNNNACGATTACCCTGATAGTAGTGT	ACGATTACCCTGATAGTAGTGT	CCTCATTGATATCAATTTTGTGC
ATM	ATM_20_0001	11	+	108139088	108139106	108139216	108139237	GTGTGTAACTACTGCTCAGACCNNNNCTTCAGCTTCCCGATATCCGACGGTAGTGTNNNNTGGCTGTTGTGCCCTTCTC	TGGCTGTTGTGCCCTTCTC	GTGTGTAACTACTGCTCAGACC
ATM	ATM_20_0002	11	+	108139182	108139205	108139314	108139331	CCAAATCCCTCCACCTGCNNNNCTTCAGCTTCCCGATATCCGACGGTAGTGTNNNNTACTTTTCTTAGACATGCTCAAGT	TACTTTTCTTAGACATGCTCAAGT	CCAAATCCCTCCACCTGC
ATM	ATM_20_0003	11	+	108139256	108139273	108139379	108139405	GTTGCTGACTAAATGTAATGAGTTGACNNNNCTTCAGCTTCCCGATATCCGACGGTAGTGTNNNNGCAGCTGATATTCGGAGG	GCAGCTGATATTCGGAGG	GTTGCTGACTAAATGTAATGAGTTGAC
ATM	ATM_22_0001	11	+	108141705	108141730	108141836	108141854	CCAATGGAAGATGTTCTTGNNNNCTTCAGCTTCCCGATATCCGACGGTAGTGTNNNNGCCACTGCACCCGGCCTATGTTTATA	GCCACTGCACCCGGCCTATGTTTATA	CCAATGGAAGATGTTCTTG
ATM	ATM_22_0002	11	+	108141806	108141822	108141928	108141955	GTGTTCTGTTAAGCTTATAAAGTTGAACNNNNCTTCAGCTTCCCGATATCCGACGGTAGTGTNNNNAAGGAGCTTCCTGGAGA	AAGGAGCTTCCTGGAGA	GTGTTCTGTTAAGCTTATAAAGTTGAAC
ATM	ATM_22_0003	11	+	108141889	108141905	108142031	108142058	ACCATGTCCTTCATGTAGTGAAAAACCTNNNNCTTCAGCTTCCCGATATCCGACGGTAGTGTNNNNCTTATGTTATGTTCACT	CTTATGTTATGTTCACT	ACCATGTCCTTCATGTAGTGAAAAACCT
ATM	ATM_22_0004	11	+	108141996	108142017	108142123	108142145	GGAGCATTTTGGTAGGTACAGTCNNNNCTTCAGCTTCCCGATATCCGACGGTAGTGTNNNNTCGTCGTGACCAAGATGTTTGT	TCGTCGTGACCAAGATGTTTGT	GGAGCATTTTGGTAGGTACAGTC
ATM	ATM_22_0005	11	+	108142059	108142074	108142193	108142219	AGTTTTGTATCCACATCAGTGATTTCTNNNNCTTCAGCTTCCCGATATCCGACGGTAGTGTNNNNAGGTCAAAGCAATATG	AGGTCAAAGCAATATG	AGTTTTGTATCCACATCAGTGATTTCT
ATM	ATM_24_0001	11	+	108143192	108143216	108143327	108143346	TGCTTGAGGTGAGTTTTTGCNNNNCTTCAGCTTCCCGATATCCGACGGTAGTGTNNNNTCAGTGAGTTTTCTGAGTGCTTTTA	TCAGTGAGTTTTCTGAGTGCTTTTA	TGCTTGAGGTGAGTTTTTGC
ATM	ATM_24_0002	11	+	108143289	108143305	108143428	108143455	ACCACAGTTCTTTTCCCGTAGGCTGATCNNNNCTTCAGCTTCCCGATATCCGACGGTAGTGTNNNNCTCTGTAAGAATGGCCC	CTCTGTAAGAATGGCCC	ACCACAGTTCTTTTCCCGTAGGCTGATC
ATM	ATM_24_0003	11	+	108143381	108143397	108143518	108143545	ACACAATTTCTTGCTGACAATCATCACCNNNNCTTCAGCTTCCCGATATCCGACGGTAGTGTNNNNAGCAGTCTTTGTTTGTT	AGCAGTCTTTGTTTGTT	ACACAATTTCTTGCTGACAATCATCACC
ATM	ATM_24_0004	11	+	108143472	108143494	108143608	108143627	TGGAATGCTGCAGATGGCAGNNNNCTTCAGCTTCCCGATATCCGACGGTAGTGTNNNNCATTCTTAATGTAATGGGAAAAG	CATTCTTAATGTAATGGGAAAAG	TGGAATGCTGCAGATGGCAG
ATM	ATM_25_0001	11	+	108150170	108150186	108150304	108150331	ACTTGAAAGCTCAGGAAGGAATGAGAGANNNNCTTCAGCTTCCCGATATCCGACGGTAGTGTNNNNAGAAAATTATTTCACTT	AGAAAATTATTTCACTT	ACTTGAAAGCTCAGGAAGGAATGAGAGA
ATM	ATM_25_0002	11	+	108150254	108150269	108150397	108150423	ACTTCACCAAGTTTGGTATAAGAGAGTNNNNCTTCAGCTTCCCGATATCCGACGGTAGTGTNNNNACTGAAAGCACTTCCT	ACTGAAAGCACTTCCT	ACTTCACCAAGTTTGGTATAAGAGAGT
ATM	ATM_26_0001	11	+	108151640	108151665	108151783	108151801	TGACGTTGATAGCTGTGGTNNNNCTTCAGCTTCCCGATATCCGACGGTAGTGTNNNNTCTGGAGTTCAGTTGGGATTTTATAA	TCTGGAGTTCAGTTGGGATTTTATAA	TGACGTTGATAGCTGTGGT
ATM	ATM_26_0002	11	+	108151741	108151757	108151874	108151897	AGAACCTCACCTTGTGAAAAAGGTNNNNCTTCAGCTTCCCGATATCCGACGGTAGTGTNNNNCTGAAACTTTGGATGAA	CTGAAACTTTGGATGAA	AGAACCTCACCTTGTGAAAAAGGT
ATM	ATM_26_0003	11	+	108151844	108151859	108151976	108152003	AGTGGCACTTATTTAAGACTAGGAAACANNNNCTTCAGCTTCCCGATATCCGACGGTAGTGTNNNNCCTGTGTAAATCTGTG	CCTGTGTAAATCTGTG	AGTGGCACTTATTTAAGACTAGGAAACA
ATM	ATM_27_0001	11	+	108153373	108153388	108153502	108153530	AGATTATCTGGTTTTGGAATGGCTAAATCNNNNCTTCAGCTTCCCGATATCCGACGGTAGTGTNNNNACAAGCATTTAAATGA	ACAAGCATTTAAATGA	AGATTATCTGGTTTTGGAATGGCTAAATC
ATM	ATM_27_0002	11	+	108153470	108153485	108153605	108153633	AGGTAAGTTTATACATGACATATGTGAAANNNNCTTCAGCTTCCCGATATCCGACGGTAGTGTNNNNAGACGTTTAGAAGACT	AGACGTTTAGAAGACT	AGGTAAGTTTATACATGACATATGTGAAA
ATM	ATM_27_0003	11	+	108153531	108153546	108153666	108153691	AGCAAGTCCCCTCACCAGCAACACACNNNNCTTCAGCTTCCCGATATCCGACGGTAGTGTNNNNTTCAAGATACTGAATA	TTCAAGATACTGAATA	AGCAAGTCCCCTCACCAGCAACACAC
ATM	ATM_28_0001	11	+	108154908	108154923	108155035	108155063	AGAGGACTGGAAAAGTCTTCTAACAGACTNNNNCTTCAGCTTCCCGATATCCGACGGTAGTGTNNNNTGGAAAAGTTATATAT	TGGAAAAGTTATATAT	AGAGGACTGGAAAAGTCTTCTAACAGACT
ATM	ATM_28_0002	11	+	108155006	108155024	108155133	108155155	CACAGCAAAGAGAGACTGCTACCNNNNCTTCAGCTTCCCGATATCCGACGGTAGTGTNNNNGAGGTGAAGTCCATTGCTA	GAGGTGAAGTCCATTGCTA	CACAGCAAAGAGAGACTGCTACC
ATM	ATM_28_0003	11	+	108155077	108155102	108155219	108155237	TGTACTTTTCATTCCCTGANNNNCTTCAGCTTCCCGATATCCGACGGTAGTGTNNNNTCTTGTAAATATTCTTCCTTATTTTG	TCTTGTAAATATTCTTCCTTATTTTG	TGTACTTTTCATTCCCTGA
ATM	ATM_28_0004	11	+	108155177	108155192	108155309	108155337	AGCTTGTGGTAATCATTATCTAGCATAGCNNNNCTTCAGCTTCCCGATATCCGACGGTAGTGTNNNNAGTGAAAACTTATTGG	AGTGAAAACTTATTGG	AGCTTGTGGTAATCATTATCTAGCATAGC
ATM	ATM_29_0001	11	+	108158280	108158295	108158411	108158438	AGTCAGAGCACTGACCTCTGTGACTTTTNNNNCTTCAGCTTCCCGATATCCGACGGTAGTGTNNNNTCACAGATATAAAATA	TCACAGATATAAAATA	AGTCAGAGCACTGACCTCTGTGACTTTT
ATM	ATM_29_0002	11	+	108158362	108158377	108158494	108158521	AGAAGTTTATTGGTTGACACCTTCAATGNNNNCTTCAGCTTCCCGATATCCGACGGTAGTGTNNNNTGTGGTGGAGTTATTG	TGTGGTGGAGTTATTG	AGAAGTTTATTGGTTGACACCTTCAATG
ATM	ATM_30_0001	11	+	108159635	108159650	108159766	108159794	CCTATATCAGCAATTGTCATAAAACCAAGNNNNCTTCAGCTTCCCGATATCCGACGGTAGTGTNNNNGGAAGTTCACTGGTCT	GGAAGTTCACTGGTCT	CCTATATCAGCAATTGTCATAAAACCAAG
ATM	ATM_30_0002	11	+	108159727	108159742	108159858	108159886	AGAACATTCCTTCTTTTTTAGCTAAAAAANNNNCTTCAGCTTCCCGATATCCGACGGTAGTGTNNNNCACCTCATTTTCCATC	CACCTCATTTTCCATC	AGAACATTCCTTCTTTTTTAGCTAAAAAA
ATM	ATM_31_0001	11	+	108160259	108160274	108160393	108160421	AGAAGCACAGAATTCTTAAAATATATCACNNNNCTTCAGCTTCCCGATATCCGACGGTAGTGTNNNNATATAAAGTGTATTTA	ATATAAAGTGTATTTA	AGAAGCACAGAATTCTTAAAATATATCAC
ATM	ATM_31_0002	11	+	108160351	108160371	108160477	108160500	CCTTTGTTCTTCGAGACGTTATTTNNNNCTTCAGCTTCCCGATATCCGACGGTAGTGTNNNNTTGCCATATGTGAGCAAGCAG	TTGCCATATGTGAGCAAGCAG	CCTTTGTTCTTCGAGACGTTATTT
ATM	ATM_31_0003	11	+	108160439	108160461	108160571	108160591	CCTGTTCTTCCTGTTTTTTTGNNNNCTTCAGCTTCCCGATATCCGACGGTAGTGTNNNNACTGAAAGATATAAAAAGTGGCT	ACTGAAAGATATAAAAAGTGGCT	CCTGTTCTTCCTGTTTTTTTG
ATM	ATM_32_0001	11	+	108163296	108163315	108163415	108163435	CCAGACAGCCGTGACTTACTGNNNNCTTCAGCTTCCCGATATCCGACGGTAGTGTNNNNATTTTCCAGAACTTACTGGT	ATTTTCCAGAACTTACTGGT	CCAGACAGCCGTGACTTACTG
ATM	ATM_32_0002	11	+	108163389	108163404	108163503	108163529	GTGGAGGTTCAGAAACAGGTAATTTTCNNNNCTTCAGCTTCCCGATATCCGACGGTAGTGTNNNNTGTTGTGACTTATTAA	TGTTGTGACTTATTAA	GTGGAGGTTCAGAAACAGGTAATTTTC
ATM	ATM_32_0003	11	+	108163443	108163461	108163566	108163591	GTATTGTTAGAAGGATTTGAGTGTTTNNNNCTTCAGCTTCCCGATATCCGACGGTAGTGTNNNNGCTCTAGAAAACCATCTTC	GCTCTAGAAAACCATCTTC	GTATTGTTAGAAGGATTTGAGTGTTT
ATM	ATM_33_0001	11	+	108163983	108164007	108164118	108164137	CCTTTTCCTGACCATGTTGTNNNNCTTCAGCTTCCCGATATCCGACGGTAGTGTNNNNGGCTTACTTTAAAATTATTTCTCTC	GGCTTACTTTAAAATTATTTCTCTC	CCTTTTCCTGACCATGTTGT
ATM	ATM_33_0002	11	+	108164057	108164082	108164188	108164206	CCTTTTCACTCTTGGAGGTNNNNCTTCAGCTTCCCGATATCCGACGGTAGTGTNNNNATACTTAGTGATAGATAACAAGGATA	ATACTTAGTGATAGATAACAAGGATA	CCTTTTCACTCTTGGAGGT
ATM	ATM_33_0003	11	+	108164157	108164173	108164279	108164306	AGCAGTAAAAAATGGAATCTTTTCTTTANNNNCTTCAGCTTCCCGATATCCGACGGTAGTGTNNNNACTCAGCAAAAAATCAA	ACTCAGCAAAAAATCAA	AGCAGTAAAAAATGGAATCTTTTCTTTA
ATM	ATM_34_0001	11	+	108165608	108165623	108165740	108165767	GGAACTACATAAAGATCAGATGGTGGACNNNNCTTCAGCTTCCCGATATCCGACGGTAGTGTNNNNGGCTTAACCAATACGT	GGCTTAACCAATACGT	GGAACTACATAAAGATCAGATGGTGGAC
ATM	ATM_34_0002	11	+	108165685	108165708	108165819	108165839	CCTGTTTCTTTTTGAAAGAATNNNNCTTCAGCTTCCCGATATCCGACGGTAGTGTNNNNATGATGCACTTCCATTGACAAGAC	ATGATGCACTTCCATTGACAAGAC	CCTGTTTCTTTTTGAAAGAAT
ATM	ATM_35_0001	11	+	108167968	108167983	108168099	108168125	AGAAGTTCTAGGTAAACTACAGTCATGNNNNCTTCAGCTTCCCGATATCCGACGGTAGTGTNNNNTTGTCTTCATGCTAGT	TTGTCTTCATGCTAGT	AGAAGTTCTAGGTAAACTACAGTCATG
ATM	ATM_35_0002	11	+	108168009	108168024	108168134	108168158	GACATTTCAGTCAACTGCGGATCACNNNNCTTCAGCTTCCCGATATCCGACGGTAGTGTNNNNTCTAGATAATCCGCAA	TCTAGATAATCCGCAA	GACATTTCAGTCAACTGCGGATCAC
ATM	ATM_36_0001	11	+	108170392	108170407	108170529	108170557	GGCCCTTAAGTTATTTGAAGATAAAGAACNNNNCTTCAGCTTCCCGATATCCGACGGTAGTGTNNNNGTATGATCTCTTACCT	GTATGATCTCTTACCT	GGCCCTTAAGTTATTTGAAGATAAAGAAC
ATM	ATM_36_0002	11	+	108170469	108170489	108170595	108170618	CACACTGGTAGAAGATTGGTGAGTNNNNCTTCAGCTTCCCGATATCCGACGGTAGTGTNNNNGGGTCCTATAGATTTCTCTAC	GGGTCCTATAGATTTCTCTAC	CACACTGGTAGAAGATTGGTGAGT
ATM	ATM_36_0003	11	+	108170512	108170527	108170652	108170678	ACATTCATGGAGAATGATACTTCACACNNNNCTTCAGCTTCCCGATATCCGACGGTAGTGTNNNNGATGCATCTTATACCA	GATGCATCTTATACCA	ACATTCATGGAGAATGATACTTCACAC
ATM	ATM_37_0001	11	+	108172328	108172344	108172458	108172480	AGATGACAACAGATCCAATGCTGNNNNCTTCAGCTTCCCGATATCCGACGGTAGTGTNNNNGATTAATAACTGGTGTA	GATTAATAACTGGTGTA	AGATGACAACAGATCCAATGCTG
ATM	ATM_37_0002	11	+	108172417	108172432	108172550	108172577	AGCATATCTAAAACAGTTCTGTTTGCTGNNNNCTTCAGCTTCCCGATATCCGACGGTAGTGTNNNNTTTAGCCACAAAGACT	TTTAGCCACAAAGACT	AGCATATCTAAAACAGTTCTGTTTGCTG
ATM	ATM_38_0001	11	+	108173533	108173549	108173656	108173683	GTGAAAATCATGACATTTGGATAAAGACNNNNCTTCAGCTTCCCGATATCCGACGGTAGTGTNNNNTGATTTCCACTTCTCTT	TGATTTCCACTTCTCTT	GTGAAAATCATGACATTTGGATAAAGAC
ATM	ATM_38_0002	11	+	108173616	108173639	108173745	108173765	CCAATGTGTGAAGTAAGAAGANNNNCTTCAGCTTCCCGATATCCGACGGTAGTGTNNNNTTTGAAGGCCTGGATGATATAAAT	TTTGAAGGCCTGGATGATATAAAT	CCAATGTGTGAAGTAAGAAGA
ATM	ATM_38_0003	11	+	108173684	108173706	108173824	108173842	ACTGCACATCATCTTCACANNNNCTTCAGCTTCCCGATATCCGACGGTAGTGTNNNNACTGACTTGTGCTTTTTTGGACA	ACTGACTTGTGCTTTTTTGGACA	ACTGCACATCATCTTCACA
ATM	ATM_39_0001	11	+	108175355	108175371	108175480	108175505	AGAAATCTGCTTTCTACACATGTTCANNNNCTTCAGCTTCCCGATATCCGACGGTAGTGTNNNNACTCATTTTTACTCAAA	ACTCATTTTTACTCAAA	AGAAATCTGCTTTCTACACATGTTCA
ATM	ATM_39_0002	11	+	108175430	108175455	108175561	108175579	CCTGCAAACTTGGATTCAGNNNNCTTCAGCTTCCCGATATCCGACGGTAGTGTNNNNTTCCATACTTGATTCATGATATTTTA	TTCCATACTTGATTCATGATATTTTA	CCTGCAAACTTGGATTCAG
ATM	ATM_39_0003	11	+	108175506	108175521	108175641	108175669	AGATGGAATCCCACTAAAAGCACTTTACANNNNCTTCAGCTTCCCGATATCCGACGGTAGTGTNNNNGGGATTTTTCACCAGC	GGGATTTTTCACCAGC	AGATGGAATCCCACTAAAAGCACTTTACA
ATM	ATM_40_0001	11	+	108178577	108178593	108178708	108178731	AGAGGTAATGTAATGAGTGTTGCTNNNNCTTCAGCTTCCCGATATCCGACGGTAGTGTNNNNGTAAGCAAGAATGCCTG	GTAAGCAAGAATGCCTG	AGAGGTAATGTAATGAGTGTTGCT
ATM	ATM_40_0002	11	+	108178611	108178626	108178742	108178769	AGGATCTAGAGTGTAACTTGTTAACTATNNNNCTTCAGCTTCCCGATATCCGACGGTAGTGTNNNNTTTTGTTTGTCAGAGT	TTTTGTTTGTCAGAGT	AGGATCTAGAGTGTAACTTGTTAACTAT
ATM	ATM_41_0001	11	+	108180827	108180849	108180956	108180977	AGCTCAGTCTTGTGCTGCTCACNNNNCTTCAGCTTCCCGATATCCGACGGTAGTGTNNNNCTTTTATTTTGATATTGAAGTTT	CTTTTATTTTGATATTGAAGTTT	AGCTCAGTCTTGTGCTGCTCAC
ATM	ATM_41_0002	11	+	108180895	108180915	108181021	108181044	GTATGGATGATCAAGAGAAAAGGTNNNNCTTCAGCTTCCCGATATCCGACGGTAGTGTNNNNCAGGAACAATTTTTAATGATG	CAGGAACAATTTTTAATGATG	GTATGGATGATCAAGAGAAAAGGT
ATM	ATM_41_0003	11	+	108180981	108181005	108181122	108181140	TGCCTCCTGTTCCCCATTTNNNNCTTCAGCTTCCCGATATCCGACGGTAGTGTNNNNACAGCTTTACTCTATGCAGAAATCT	ACAGCTTTACTCTATGCAGAAATCT	TGCCTCCTGTTCCCCATTT
ATM	ATM_42_0001	11	+	108183078	108183095	108183201	108183227	AGAAGAAACTGGAATAAGTTTACAGGTNNNNCTTCAGCTTCCCGATATCCGACGGTAGTGTNNNNGTATTCAGGAGCTTCCAA	GTATTCAGGAGCTTCCAA	AGAAGAAACTGGAATAAGTTTACAGGT
ATM	ATM_42_0002	11	+	108183146	108183166	108183292	108183312	ACACTGTACAGATGCCATGTGNNNNCTTCAGCTTCCCGATATCCGACGGTAGTGTNNNNCATTTGAAGAAGGAAGCCAGA	CATTTGAAGAAGGAAGCCAGA	ACACTGTACAGATGCCATGTG
ATM	ATM_44_0001	11	+	108186482	108186497	108186612	108186640	AGGGAAGATGTTACAACCCATTACTAGGTNNNNCTTCAGCTTCCCGATATCCGACGGTAGTGTNNNNTAAAATTTGCTAAATT	TAAAATTTGCTAAATT	AGGGAAGATGTTACAACCCATTACTAGGT
ATM	ATM_44_0002	11	+	108186548	108186572	108186682	108186701	TGAAGGAGTTATGTGTGTGTNNNNCTTCAGCTTCCCGATATCCGACGGTAGTGTNNNNAGGATCTTCTCTTAGAAATCTACAG	AGGATCTTCTCTTAGAAATCTACAG	TGAAGGAGTTATGTGTGTGT
ATM	ATM_44_0003	11	+	108186656	108186671	108186795	108186821	CGAAACAGCAATCCCCTCATCAACACGNNNNCTTCAGCTTCCCGATATCCGACGGTAGTGTNNNNAAACAACGGTATAGTA	AAACAACGGTATAGTA	CGAAACAGCAATCCCCTCATCAACACG
ATM	ATM_44_0004	11	+	108186736	108186755	108186868	108186891	CCATCACTAGTGTAGTGCTGAGGTNNNNCTTCAGCTTCCCGATATCCGACGGTAGTGTNNNNAGACTACGAACATATGAACA	AGACTACGAACATATGAACA	CCATCACTAGTGTAGTGCTGAGGT
ATM	ATM_45_0001	11	+	108188040	108188055	108188168	108188195	AGACTGGTGTCCTGAACTAGAAGAACTTNNNNCTTCAGCTTCCCGATATCCGACGGTAGTGTNNNNTCTGGTTTTCTGTTGA	TCTGGTTTTCTGTTGA	AGACTGGTGTCCTGAACTAGAAGAACTT
ATM	ATM_45_0002	11	+	108188114	108188134	108188242	108188265	CCGTCAGGTAAGAAATTTGACTTGNNNNCTTCAGCTTCCCGATATCCGACGGTAGTGTNNNNGGGACTCTGCCATATTCTTTC	GGGACTCTGCCATATTCTTTC	CCGTCAGGTAAGAAATTTGACTTG
ATM	ATM_45_0003	11	+	108188149	108188164	108188281	108188309	CCTCTCTCCTCATTCTAAACAACAACTGTNNNNCTTCAGCTTCCCGATATCCGACGGTAGTGTNNNNGATTGGATTATGAAAA	GATTGGATTATGAAAA	CCTCTCTCCTCATTCTAAACAACAACTGT
ATM	ATM_46_0001	11	+	108190606	108190621	108190739	108190767	AGAGACAGAGAATTCTCTACATTTTATGANNNNCTTCAGCTTCCCGATATCCGACGGTAGTGTNNNNTGGTGAAGCTATTTAT	TGGTGAAGCTATTTAT	AGAGACAGAGAATTCTCTACATTTTATGA
ATM	ATM_46_0002	11	+	108190690	108190714	108190826	108190845	TGTCATGGCTTCTTTTCTGANNNNCTTCAGCTTCCCGATATCCGACGGTAGTGTNNNNAGAAGGAACCAGTTACCATGAATCA	AGAAGGAACCAGTTACCATGAATCA	TGTCATGGCTTCTTTTCTGA
ATM	ATM_47_0001	11	+	108191978	108191997	108192113	108192136	GGAGAGCTGGAAAGCATTGGGGAGNNNNCTTCAGCTTCCCGATATCCGACGGTAGTGTNNNNCTGAAAACCTCTTCTTTATT	CTGAAAACCTCTTCTTTATT	GGAGAGCTGGAAAGCATTGGGGAG
ATM	ATM_47_0002	11	+	108192048	108192063	108192179	108192207	AGTGCAGCTTTTCTGTTACCAATAGTGACNNNNCTTCAGCTTCCCGATATCCGACGGTAGTGTNNNNTGTGTAAGCGCAGCCT	TGTGTAAGCGCAGCCT	AGTGCAGCTTTTCTGTTACCAATAGTGAC
ATM	ATM_48_0001	11	+	108195958	108195976	108196086	108196107	CACTCCCAGCTTCTCAAGGACANNNNCTTCAGCTTCCCGATATCCGACGGTAGTGTNNNNAGTTCCAGAACTTACATAG	AGTTCCAGAACTTACATAG	CACTCCCAGCTTCTCAAGGACA
ATM	ATM_48_0002	11	+	108196051	108196073	108196181	108196201	GGACAACTCACAAAGAGAATGNNNNCTTCAGCTTCCCGATATCCGACGGTAGTGTNNNNGACAACTCTCTGAAGTATATATT	GACAACTCTCTGAAGTATATATT	GGACAACTCACAAAGAGAATG
ATM	ATM_48_0003	11	+	108196155	108196170	108196287	108196310	AACTATGTCATCTTACCTCTTGACNNNNCTTCAGCTTCCCGATATCCGACGGTAGTGTNNNNTTGGAGATCCTGATGG	TTGGAGATCCTGATGG	AACTATGTCATCTTACCTCTTGAC
ATM	ATM_48_0004	11	+	108196202	108196217	108196334	108196361	AGAAAGCCTGAGGGAAAAAGAAATGTCANNNNCTTCAGCTTCCCGATATCCGACGGTAGTGTNNNNTATTAAGGACATTCTC	TATTAAGGACATTCTC	AGAAAGCCTGAGGGAAAAAGAAATGTCA
ATM	ATM_49_0001	11	+	108196739	108196754	108196868	108196896	AGTATTCTGGGCAAAAAAGGAGCAGAGTCNNNNCTTCAGCTTCCCGATATCCGACGGTAGTGTNNNNTATCAGTAGTAAAAGT	TATCAGTAGTAAAAGT	AGTATTCTGGGCAAAAAAGGAGCAGAGTC
ATM	ATM_49_0002	11	+	108196835	108196857	108196970	108196990	GCTGGATTAGTGTTTTACTGTNNNNCTTCAGCTTCCCGATATCCGACGGTAGTGTNNNNTGGAGTCTCTGAGTGGCAGCTGG	TGGAGTCTCTGAGTGGCAGCTGG	GCTGGATTAGTGTTTTACTGT
ATM	ATM_49_0003	11	+	108196911	108196926	108197043	108197071	AGAGCCTTGAAATTAGTAATTTATTAACANNNNCTTCAGCTTCCCGATATCCGACGGTAGTGTNNNNCTCAAGCAAATGATCA	CTCAAGCAAATGATCA	AGAGCCTTGAAATTAGTAATTTATTAACA
ATM	ATM_50_0001	11	+	108198319	108198341	108198453	108198470	CCTGCGGTCATCATGCAGNNNNCTTCAGCTTCCCGATATCCGACGGTAGTGTNNNNGGGTACAGTCATGGTAATGCATT	GGGTACAGTCATGGTAATGCATT	CCTGCGGTCATCATGCAG
ATM	ATM_50_0002	11	+	108198406	108198427	108198533	108198555	GCTTCATCTTTTCATCAAGATCANNNNCTTCAGCTTCCCGATATCCGACGGTAGTGTNNNNGTCTGAGGGTTTGTGGCAACTG	GTCTGAGGGTTTGTGGCAACTG	GCTTCATCTTTTCATCAAGATCA
ATM	ATM_51_0001	11	+	108199682	108199697	108199812	108199840	AGGCATTTCTCTCATTAGCCCGGTTTTCANNNNCTTCAGCTTCCCGATATCCGACGGTAGTGTNNNNTGAGTGATTCTTTAGA	TGAGTGATTCTTTAGA	AGGCATTTCTCTCATTAGCCCGGTTTTCA
ATM	ATM_51_0002	11	+	108199785	108199801	108199913	108199937	AGAGCCAAAGAGGAAGTAGGTCTCCNNNNCTTCAGCTTCCCGATATCCGACGGTAGTGTNNNNGTGATGAGCTAAGAAAT	GTGATGAGCTAAGAAAT	AGAGCCAAAGAGGAAGTAGGTCTCC
ATM	ATM_51_0003	11	+	108199857	108199880	108199996	108200016	TGTTCACCAGTTAACTGAGTGNNNNCTTCAGCTTCCCGATATCCGACGGTAGTGTNNNNGAATTGAAAACTACATGAAATCAT	GAATTGAAAACTACATGAAATCAT	TGTTCACCAGTTAACTGAGTG
ATM	ATM_52_0001	11	+	108200854	108200880	108200986	108201003	CCTGCGTGCACTGAAAGANNNNCTTCAGCTTCCCGATATCCGACGGTAGTGTNNNNTTCATTAAATGTTGTATATCATGTGTG	TTCATTAAATGTTGTATATCATGTGTG	CCTGCGTGCACTGAAAGA
ATM	ATM_52_0002	11	+	108200953	108200975	108201095	108201112	TGTTCCCTCTGGCTTGAANNNNCTTCAGCTTCCCGATATCCGACGGTAGTGTNNNNGGTTCAGCGAGAGCTGGAGTTGG	GGTTCAGCGAGAGCTGGAGTTGG	TGTTCCCTCTGGCTTGAA
ATM	ATM_52_0003	11	+	108201044	108201064	108201176	108201198	CCCTGTGCTTGAAAAACTTAGACNNNNCTTCAGCTTCCCGATATCCGACGGTAGTGTNNNNATCAACTGCTTATTAAGTGGA	ATCAACTGCTTATTAAGTGGA	CCCTGTGCTTGAAAAACTTAGAC
ATM	ATM_53_0001	11	+	108202108	108202130	108202241	108202262	CCAAGATGATGGGAGGCCTAGGNNNNCTTCAGCTTCCCGATATCCGACGGTAGTGTNNNNCTTAGATGTGAGAATATTTGAAA	CTTAGATGTGAGAATATTTGAAA	CCAAGATGATGGGAGGCCTAGG
ATM	ATM_53_0002	11	+	108202215	108202230	108202351	108202379	AGTATATATACCATTCCCTCTAAGAAATGNNNNCTTCAGCTTCCCGATATCCGACGGTAGTGTNNNNGTACCAATTGGCTGCT	GTACCAATTGGCTGCT	AGTATATATACCATTCCCTCTAAGAAATG
ATM	ATM_54_0001	11	+	108202533	108202548	108202665	108202693	AGCAAATGCAAACAGAGATGAATTTCTGANNNNCTTCAGCTTCCCGATATCCGACGGTAGTGTNNNNGTTAAGCAAAATGAAA	GTTAAGCAAAATGAAA	AGCAAATGCAAACAGAGATGAATTTCTGA
ATM	ATM_54_0002	11	+	108202630	108202645	108202771	108202799	GGATTAAACATACGTACCTTTTAGAAGTGNNNNCTTCAGCTTCCCGATATCCGACGGTAGTGTNNNNCACCCCCATCACACTT	CACCCCCATCACACTT	GGATTAAACATACGTACCTTTTAGAAGTG
ATM	ATM_54_0003	11	+	108202716	108202731	108202850	108202878	AGATGCCATCTAAAATCGGTTCAAGGCTGNNNNCTTCAGCTTCCCGATATCCGACGGTAGTGTNNNNAAGCAGAATAACTAAA	AAGCAGAATAACTAAA	AGATGCCATCTAAAATCGGTTCAAGGCTG
ATM	ATM_55_0001	11	+	108203428	108203454	108203560	108203577	TGAGGCACTTTGTGATGCNNNNCTTCAGCTTCCCGATATCCGACGGTAGTGTNNNNCTCTGAGAAGTTTAAATGTTGGGTAGT	CTCTGAGAAGTTTAAATGTTGGGTAGT	TGAGGCACTTTGTGATGC
ATM	ATM_55_0002	11	+	108203529	108203549	108203665	108203683	TGTGTTACTCTCTGTAGAGNNNNCTTCAGCTTCCCGATATCCGACGGTAGTGTNNNNGAAGTAGGAGACCTCAGATGG	GAAGTAGGAGACCTCAGATGG	TGTGTTACTCTCTGTAGAG
ATM	ATM_56_0001	11	+	108204547	108204563	108204669	108204696	GTTGTTGTCCCTACTATGGAAATTAAGGNNNNCTTCAGCTTCCCGATATCCGACGGTAGTGTNNNNATTCCTGCTTGACCTTC	ATTCCTGCTTGACCTTC	GTTGTTGTCCCTACTATGGAAATTAAGG
ATM	ATM_56_0002	11	+	108204631	108204647	108204753	108204780	CCATTTGAAATAGTATTTTTATGTAGGTNNNNCTTCAGCTTCCCGATATCCGACGGTAGTGTNNNNCAGACCAGCCAATTACT	CAGACCAGCCAATTACT	CCATTTGAAATAGTATTTTTATGTAGGT
ATM	ATM_57_0001	11	+	108205650	108205665	108205791	108205819	AGATTGTGTAGGTTCCGATGGCAAGGAGANNNNCTTCAGCTTCCCGATATCCGACGGTAGTGTNNNNAATAGTGTATCTGACC	AATAGTGTATCTGACC	AGATTGTGTAGGTTCCGATGGCAAGGAGA
ATM	ATM_57_0002	11	+	108205734	108205756	108205862	108205883	CCCTTAGAGTTTTAGTGATGAANNNNCTTCAGCTTCCCGATATCCGACGGTAGTGTNNNNACAGTCATTTAAAGCAGAATTTC	ACAGTCATTTAAAGCAGAATTTC	CCCTTAGAGTTTTAGTGATGAA
ATM	ATM_58_0001	11	+	108206510	108206526	108206641	108206668	AGAAACACGGAAACTAGGAAGAGGAAATNNNNCTTCAGCTTCCCGATATCCGACGGTAGTGTNNNNGACTCTGTGTTTTTATA	GACTCTGTGTTTTTATA	AGAAACACGGAAACTAGGAAGAGGAAAT
ATM	ATM_58_0002	11	+	108206578	108206594	108206710	108206736	AGTTCACCAAAAACATATAAAAGATGCNNNNCTTCAGCTTCCCGATATCCGACGGTAGTGTNNNNGATGACCTGAGACAAGA	GATGACCTGAGACAAGA	AGTTCACCAAAAACATATAAAAGATGC
ATM	ATM_59_0001	11	+	108213901	108213916	108214032	108214059	AGATGGTGCTCATAAAAGATACAGGCCANNNNCTTCAGCTTCCCGATATCCGACGGTAGTGTNNNNTCTTTAATGGCCTTTT	TCTTTAATGGCCTTTT	AGATGGTGCTCATAAAAGATACAGGCCA
ATM	ATM_59_0002	11	+	108213998	108214013	108214143	108214167	GGCTTATTAAAGCTGACAGCTGTCANNNNCTTCAGCTTCCCGATATCCGACGGTAGTGTNNNNCTGTCCCCATTGGTGA	CTGTCCCCATTGGTGA	GGCTTATTAAAGCTGACAGCTGTCA
ATM	ATM_60_0001	11	+	108216374	108216389	108216505	108216533	AGTCTTCATGGATGTTTGCCAAAATTTTCNNNNCTTCAGCTTCCCGATATCCGACGGTAGTGTNNNNTGCCCCTATATCTGTC	TGCCCCTATATCTGTC	AGTCTTCATGGATGTTTGCCAAAATTTTC
ATM	ATM_60_0002	11	+	108216472	108216494	108216609	108216630	CGCGCAGTGTAGCTACTTCTTCNNNNCTTCAGCTTCCCGATATCCGACGGTAGTGTNNNNGGTGCAAAAAAAGTCTTTTGAAG	GGTGCAAAAAAAGTCTTTTGAAG	CGCGCAGTGTAGCTACTTCTTC
ATM	ATM_60_0003	11	+	108216570	108216585	108216704	108216730	AGCACTTTTTCTACATTCTGAGTTGCANNNNCTTCAGCTTCCCGATATCCGACGGTAGTGTNNNNTGGATCCAGCTATTTG	TGGATCCAGCTATTTG	AGCACTTTTTCTACATTCTGAGTTGCA
ATM	ATM_61_0001	11	+	108217960	108217975	108218091	108218118	AGGTAAGTAATAAAATCTATGTATCTATNNNNCTTCAGCTTCCCGATATCCGACGGTAGTGTNNNNGAGATGGAATCAGTGA	GAGATGGAATCAGTGA	AGGTAAGTAATAAAATCTATGTATCTAT
ATM	ATM_61_0002	11	+	108217992	108218007	108218126	108218152	AGTAAATATTTGGTCATCATGGAATGTNNNNCTTCAGCTTCCCGATATCCGACGGTAGTGTNNNNTCTTTTTTCTCCAGTT	TCTTTTTTCTCCAGTT	AGTAAATATTTGGTCATCATGGAATGT
ATM	ATM_62_0001	11	+	108224447	108224462	108224583	108224607	CGGGTGTTGAAGGTGTCTTCAGAAGNNNNCTTCAGCTTCCCGATATCCGACGGTAGTGTNNNNAAATTAGCTGTCAAAC	AAATTAGCTGTCAAAC	CGGGTGTTGAAGGTGTCTTCAGAAG
ATM	ATM_62_0002	11	+	108224517	108224532	108224647	108224675	GTCAAAATTACATGGGCTGGGCATGGTTCNNNNCTTCAGCTTCCCGATATCCGACGGTAGTGTNNNNTCCTTCCTACTCCTGA	TCCTTCCTACTCCTGA	GTCAAAATTACATGGGCTGGGCATGGTTC
ATM	ATM_63_0001	11	+	108225453	108225468	108225576	108225602	AGGAAACTCTGTTAACCATTGTAGAGGNNNNCTTCAGCTTCCCGATATCCGACGGTAGTGTNNNNACTACACATGAGAGTA	ACTACACATGAGAGTA	AGGAAACTCTGTTAACCATTGTAGAGG
ATM	ATM_63_0002	11	+	108225510	108225534	108225641	108225660	CCAGGTAGACTGTGTATCTCNNNNCTTCAGCTTCCCGATATCCGACGGTAGTGTNNNNTCCGTATTTATAATGTGTTTGACTC	TCCGTATTTATAATGTGTTTGACTC	CCAGGTAGACTGTGTATCTC
ATM	ATM_65_0001	11	+	108235763	108235778	108235894	108235922	AGCTTCACCCTACTCTGAATGCAGATGACNNNNCTTCAGCTTCCCGATATCCGACGGTAGTGTNNNNTTAAAATGTACATTGT	TTAAAATGTACATTGT	AGCTTCACCCTACTCTGAATGCAGATGAC
ATM	ATM_65_0002	11	+	108235868	108235883	108235998	108236021	CCCAAGGCCTTTAAACTGTTCACCNNNNCTTCAGCTTCCCGATATCCGACGGTAGTGTNNNNACAGCAGAGGCCGGAA	ACAGCAGAGGCCGGAA	CCCAAGGCCTTTAAACTGTTCACC
ATM	ATM_65_0003	11	+	108235971	108235987	108236098	108236122	AGACTACAAGAGAAACTGAAAGGAGNNNNCTTCAGCTTCCCGATATCCGACGGTAGTGTNNNNGTTGTCAGTTTTTCAGA	GTTGTCAGTTTTTCAGA	AGACTACAAGAGAAACTGAAAGGAG
ATM	ATM_65_0004	11	+	108236067	108236087	108236194	108236216	AATCTCAGCCGACTTTTCCCAGGNNNNCTTCAGCTTCCCGATATCCGACGGTAGTGTNNNNTTTCAACAAAGTAGCTGAACG	TTTCAACAAAGTAGCTGAACG	AATCTCAGCCGACTTTTCCCAGG
ATM	ATM_65_0005	11	+	108236164	108236179	108236300	108236327	ACCTGCCAACATACTTTAAGTAGGGATTNNNNCTTCAGCTTCCCGATATCCGACGGTAGTGTNNNNTTGCTCATACAGCAGG	TTGCTCATACAGCAGG	ACCTGCCAACATACTTTAAGTAGGGATT
ATM	ATM_1_0005_SNP_b	11	+	108093691	108093706	108093826	108093851	CGTGGCCACGGGAGGAGGCGAGAGGANNNNCTTCAGCTTCCCGATATCCGACGGTAGTGTNNNNGGATGCGCATGGGCAT	GGATGCGCATGGGCAT	CGTGGCCACGGGAGGAGGCGAGAGGA
BARD1	BARD1_1_0005	2	-	215593453	215593471	215593322	215593347	CAGTCATTGTACTGTTTTTAATGTTCNNNNCTTCAGCTTCCCGATATCCGACGGTAGTGTNNNNGTCTGGAAGGCTCCTTCGA	GTCTGGAAGGCTCCTTCGA	CAGTCATTGTACTGTTTTTAATGTTC
BARD1	BARD1_1_0001	2	+	215593343	215593369	215593477	215593494	CCTGCCGAACCCTCTCTGNNNNCTTCAGCTTCCCGATATCCGACGGTAGTGTNNNNGACTGGGCTCTCACAAACCGTGCAAAT	GACTGGGCTCTCACAAACCGTGCAAAT	CCTGCCGAACCCTCTCTG
BARD1	BARD1_1_0006	2	-	215593542	215593562	215593401	215593419	TGCTTCCTCTTGACAGCTGNNNNCTTCAGCTTCCCGATATCCGACGGTAGTGTNNNNGAGACCCGATTCTGATCAGCG	GAGACCCGATTCTGATCAGCG	TGCTTCCTCTTGACAGCTG
BARD1	BARD1_1_0002	2	+	215593425	215593451	215593557	215593574	GGTCTCGCATGGTATGCGNNNNCTTCAGCTTCCCGATATCCGACGGTAGTGTNNNNAAGGACATCACACAGTCTATAAACCAG	AAGGACATCACACAGTCTATAAACCAG	GGTCTCGCATGGTATGCG
BARD1	BARD1_1_0007	2	-	215593642	215593657	215593492	215593520	CTATGAAGATTTGTGTAATTATCACCCAGNNNNCTTCAGCTTCCCGATATCCGACGGTAGTGTNNNNAAGCTCGTCACTGCAG	AAGCTCGTCACTGCAG	CTATGAAGATTTGTGTAATTATCACCCAG
BARD1	BARD1_1_0003	2	+	215593528	215593546	215593677	215593697	TGGTGTTTGAAGGTTCCCCACNNNNCTTCAGCTTCCCGATATCCGACGGTAGTGTNNNNACTGTGTGCAGAAGCGCTG	ACTGTGTGCAGAAGCGCTG	TGGTGTTTGAAGGTTCCCCAC
BARD1	BARD1_1_0008	2	-	215593734	215593757	215593608	215593628	CCTCAGTAGAAAGCCCAAGCCNNNNCTTCAGCTTCCCGATATCCGACGGTAGTGTNNNNAACAAATGTTTTCTCATTATTTCA	AACAAATGTTTTCTCATTATTTCA	CCTCAGTAGAAAGCCCAAGCC
BARD1	BARD1_1_0004	2	+	215593631	215593647	215593774	215593800	ACTGTATTCAAAAACACTGTATATGAANNNNCTTCAGCTTCCCGATATCCGACGGTAGTGTNNNNCTGGCCCCCACCTGCAG	CTGGCCCCCACCTGCAG	ACTGTATTCAAAAACACTGTATATGAA
BARD1	BARD1_1_0009	2	-	215593829	215593844	215593688	215593714	GGATGCTACTTCTATTTGTGGGGAACCNNNNCTTCAGCTTCCCGATATCCGACGGTAGTGTNNNNTGTTTCAGGTAAGGGA	TGTTTCAGGTAAGGGA	GGATGCTACTTCTATTTGTGGGGAACC
BARD1	BARD1_2_0003	2	-	215595186	215595201	215595043	215595068	AGAACTTCTGCCCTTTCAACAGCTACNNNNCTTCAGCTTCCCGATATCCGACGGTAGTGTNNNNTGAACAGGAAGAAAAG	TGAACAGGAAGAAAAG	AGAACTTCTGCCCTTTCAACAGCTAC
BARD1	BARD1_2_0001	2	+	215595085	215595100	215595217	215595245	AGACATGCTTTTACCCCTGACAAAAACACNNNNCTTCAGCTTCCCGATATCCGACGGTAGTGTNNNNAATAGTATGTCATAAT	AATAGTATGTCATAAT	AGACATGCTTTTACCCCTGACAAAAACAC
BARD1	BARD1_2_0002	2	+	215595130	215595145	215595264	215595290	AGTATCAAGTGAGCACTATATCTCTCTNNNNCTTCAGCTTCCCGATATCCGACGGTAGTGTNNNNAATACCAGCTGTTCTC	AATACCAGCTGTTCTC	AGTATCAAGTGAGCACTATATCTCTCT
BARD1	BARD1_2_0004	2	-	215595281	215595297	215595139	215595163	GCAGAAGCAGGCTCAACAGAGAACANNNNCTTCAGCTTCCCGATATCCGACGGTAGTGTNNNNTTTAATGAGAGAGATAT	TTTAATGAGAGAGATAT	GCAGAAGCAGGCTCAACAGAGAACA
BARD1	BARD1_3_0003	2	-	215609842	215609857	215609701	215609727	AATGCCTGTGATTAAGGAACTTGATGTNNNNCTTCAGCTTCCCGATATCCGACGGTAGTGTNNNNGCAGTTCAAAGTACCT	GCAGTTCAAAGTACCT	AATGCCTGTGATTAAGGAACTTGATGT
BARD1	BARD1_3_0001	2	+	215609731	215609756	215609862	215609880	CCAGGAACAACAACATGAGNNNNCTTCAGCTTCCCGATATCCGACGGTAGTGTNNNNAACCATGAAAAACAAAACTAGTCTAA	AACCATGAAAAACAAAACTAGTCTAA	CCAGGAACAACAACATGAG
BARD1	BARD1_3_0002	2	+	215609793	215609816	215609925	215609945	CCAAAGTATTTCTTTGGCCTGNNNNCTTCAGCTTCCCGATATCCGACGGTAGTGTNNNNTCAAATTTTAGAATCCAGCATCCA	TCAAATTTTAGAATCCAGCATCCA	CCAAAGTATTTCTTTGGCCTG
BARD1	BARD1_3_0004	2	-	215609961	215609986	215609818	215609836	TGTATGCTTGGGATTCTCANNNNCTTCAGCTTCCCGATATCCGACGGTAGTGTNNNNTTCAGATATAAGCTTACAAAATATAG	TTCAGATATAAGCTTACAAAATATAG	TGTATGCTTGGGATTCTCA
BARD1	BARD1_4_0003	2	-	215610469	215610484	215610326	215610354	TAACCATTGGGAGATGGCTGTATACTTTGNNNNCTTCAGCTTCCCGATATCCGACGGTAGTGTNNNNTTCTTAAGGCTAAAAA	TTCTTAAGGCTAAAAA	TAACCATTGGGAGATGGCTGTATACTTTG
BARD1	BARD1_4_0001	2	+	215610382	215610402	215610512	215610535	GTTGTTCTGAAGACAGCCCACTGCNNNNCTTCAGCTTCCCGATATCCGACGGTAGTGTNNNNTCTCCAAAAGGATCATCTATT	TCTCCAAAAGGATCATCTATT	GTTGTTCTGAAGACAGCCCACTGC
BARD1	BARD1_4_0004	2	-	215610565	215610582	215610433	215610458	TTTGACAGTACAGGTGAGGATTTTGANNNNCTTCAGCTTCCCGATATCCGACGGTAGTGTNNNNACAGATGAACACTGGGCA	ACAGATGAACACTGGGCA	TTTGACAGTACAGGTGAGGATTTTGA
BARD1	BARD1_4_0002	2	+	215610485	215610500	215610611	215610635	AACATTAGACGACTAGACAAAGACANNNNCTTCAGCTTCCCGATATCCGACGGTAGTGTNNNNTTACTGCAAGCTCACT	TTACTGCAAGCTCACT	AACATTAGACGACTAGACAAAGACA
BARD1	BARD1_4_0005	2	-	215610679	215610699	215610541	215610564	GCGTAGGGATGGACCTCTTGTACTNNNNCTTCAGCTTCCCGATATCCGACGGTAGTGTNNNNTGAAAATTATTAGAGTAAACT	TGAAAATTATTAGAGTAAACT	GCGTAGGGATGGACCTCTTGTACT
BARD1	BARD1_5_0003	2	-	215617232	215617247	215617082	215617110	ACATAATAGAAAAATTTCCATTTGACCAANNNNCTTCAGCTTCCCGATATCCGACGGTAGTGTNNNNCAGATGATGAAAGTAT	CAGATGATGAAAGTAT	ACATAATAGAAAAATTTCCATTTGACCAA
BARD1	BARD1_5_0001	2	+	215617101	215617126	215617253	215617270	TCGACAGGCCGCAGACCANNNNCTTCAGCTTCCCGATATCCGACGGTAGTGTNNNNTCTATTATGTTCCTTTCATAACCAAT	TCTATTATGTTCCTTTCATAACCAAT	TCGACAGGCCGCAGACCA
BARD1	BARD1_5_0002	2	+	215617179	215617201	215617315	215617334	AAATGTGTGACTCGACTCAANNNNCTTCAGCTTCCCGATATCCGACGGTAGTGTNNNNAGTGGCTAGCTGAGGATGATTCA	AGTGGCTAGCTGAGGATGATTCA	AAATGTGTGACTCGACTCAA
BARD1	BARD1_5_0004	2	-	215617337	215617352	215617191	215617219	GCTGCTACCAGAGAAGAATGAATCATCCTNNNNCTTCAGCTTCCCGATATCCGACGGTAGTGTNNNNATTAAGGATGTTGAAA	ATTAAGGATGTTGAAA	GCTGCTACCAGAGAAGAATGAATCATCCT
BARD1	BARD1_6_0004	2	-	215632272	215632287	215632131	215632154	TCAAGGTGTGTGATAAAGCAGACTNNNNCTTCAGCTTCCCGATATCCGACGGTAGTGTNNNNCACCACTTCACGATGC	CACCACTTCACGATGC	TCAAGGTGTGTGATAAAGCAGACT
BARD1	BARD1_6_0001	2	+	215632134	215632154	215632272	215632290	GCATCGTGAAGTGGTGAGTNNNNCTTCAGCTTCCCGATATCCGACGGTAGTGTNNNNCTGCTTTATCACACACCTTGA	CTGCTTTATCACACACCTTGA	GCATCGTGAAGTGGTGAGT
BARD1	BARD1_6_0005	2	-	215632358	215632374	215632225	215632247	AGTCAAGCTGTTACTTTCCTATGNNNNCTTCAGCTTCCCGATATCCGACGGTAGTGTNNNNAAGCTTGCAATCATGGG	AAGCTTGCAATCATGGG	AGTCAAGCTGTTACTTTCCTATG
BARD1	BARD1_6_0002	2	+	215632228	215632253	215632359	215632377	CCATGATTGCAAGCTTCATNNNNCTTCAGCTTCCCGATATCCGACGGTAGTGTNNNNAGGAAAGTAACAGCTTGACTATATCC	AGGAAAGTAACAGCTTGACTATATCC	CCATGATTGCAAGCTTCAT
BARD1	BARD1_6_0006	2	-	215632422	215632439	215632290	215632315	GTGAACACCACCGGGTATCAAAATGANNNNCTTCAGCTTCCCGATATCCGACGGTAGTGTNNNNAATATCATCCATTGCTCT	AATATCATCCATTGCTCT	GTGAACACCACCGGGTATCAAAATGA
BARD1	BARD1_6_0003	2	+	215632308	215632323	215632448	215632476	ACACTTTAGAAAAATAAATGTAAACGTCANNNNCTTCAGCTTCCCGATATCCGACGGTAGTGTNNNNGTGTTCACCAATGCCT	GTGTTCACCAATGCCT	ACACTTTAGAAAAATAAATGTAAACGTCA
BARD1	BARD1_7_0003	2	-	215633991	215634007	215633853	215633879	TATCATCCTCTGCCACATATACTCTTTNNNNCTTCAGCTTCCCGATATCCGACGGTAGTGTNNNNACAAAATGGAAGTGATC	ACAAAATGGAAGTGATC	TATCATCCTCTGCCACATATACTCTTT
BARD1	BARD1_7_0001	2	+	215633884	215633899	215634011	215634035	AGGTATTCAACAGAAGGTATGTCGCNNNNCTTCAGCTTCCCGATATCCGACGGTAGTGTNNNNGACAACTACATAACTA	GACAACTACATAACTA	AGGTATTCAACAGAAGGTATGTCGC
BARD1	BARD1_7_0004	2	-	215634067	215634090	215633941	215633961	CCATTGGTAGTTGTCTGGTTTNNNNCTTCAGCTTCCCGATATCCGACGGTAGTGTNNNNATTTTCCTTTCTTTCCTTAATGCT	ATTTTCCTTTCTTTCCTTAATGCT	CCATTGGTAGTTGTCTGGTTT
BARD1	BARD1_7_0002	2	+	215633966	215633981	215634095	215634120	AGCTTTTTTAAATGCTGCCTTCTTCANNNNCTTCAGCTTCCCGATATCCGACGGTAGTGTNNNNCATCCAGCATGGTCTT	CATCCAGCATGGTCTT	AGCTTTTTTAAATGCTGCCTTCTTCA
BARD1	BARD1_8_0012	2	-	215645350	215645365	215645207	215645235	AGCAATTTCTTTGCAGTTTTTGAAAAATGNNNNCTTCAGCTTCCCGATATCCGACGGTAGTGTNNNNCTCAGCAATGAAGCTG	CTCAGCAATGAAGCTG	AGCAATTTCTTTGCAGTTTTTGAAAAATG
BARD1	BARD1_8_0001	2	+	215645237	215645253	215645371	215645395	AGACATCACTCGCCTGTAACTTGAANNNNCTTCAGCTTCCCGATATCCGACGGTAGTGTNNNNTATAGTTGGCCTCATTC	TATAGTTGGCCTCATTC	AGACATCACTCGCCTGTAACTTGAA
BARD1	BARD1_8_0013	2	-	215645436	215645451	215645293	215645317	AGGAGAGACTTTGCTCCATATTGCTNNNNCTTCAGCTTCCCGATATCCGACGGTAGTGTNNNNATGTCCGATGAATTCA	ATGTCCGATGAATTCA	AGGAGAGACTTTGCTCCATATTGCT
BARD1	BARD1_8_0002	2	+	215645338	215645360	215645477	215645496	CCACCAACTTTACGTTTGCANNNNCTTCAGCTTCCCGATATCCGACGGTAGTGTNNNNCATATTGGGCAACAGCTTCATTG	CATATTGGGCAACAGCTTCATTG	CCACCAACTTTACGTTTGCA
BARD1	BARD1_8_0014	2	-	215645529	215645544	215645384	215645412	CCTTCTACATTAAGTAGTTCAAGTTACAGNNNNCTTCAGCTTCCCGATATCCGACGGTAGTGTNNNNGTGCCCTCAGAAAATA	GTGCCCTCAGAAAATA	CCTTCTACATTAAGTAGTTCAAGTTACAG
BARD1	BARD1_8_0003	2	+	215645445	215645460	215645576	215645603	AGAATGCTGGTTCTACATCTCTTAGAAANNNNCTTCAGCTTCCCGATATCCGACGGTAGTGTNNNNCGGACATGTTACTGTT	CGGACATGTTACTGTT	AGAATGCTGGTTCTACATCTCTTAGAAA
BARD1	BARD1_8_0015	2	-	215645604	215645623	215645465	215645485	AGTTGGTGGTACATCAGGGAGNNNNCTTCAGCTTCCCGATATCCGACGGTAGTGTNNNNCAATAGACTTTCCAGTCCCA	CAATAGACTTTCCAGTCCCA	AGTTGGTGGTACATCAGGGAG
BARD1	BARD1_8_0004	2	+	215645549	215645565	215645683	215645707	TTTGCAGACCTTCTCAGGAGTCACTNNNNCTTCAGCTTCCCGATATCCGACGGTAGTGTNNNNTGCTTAACAAAATCTCC	TGCTTAACAAAATCTCC	TTTGCAGACCTTCTCAGGAGTCACT
BARD1	BARD1_8_0016	2	-	215645707	215645722	215645564	215645588	GAACCAGCATTCTGAGCACCAGTGGNNNNCTTCAGCTTCCCGATATCCGACGGTAGTGTNNNNGAGCAGGAATGAAGTA	GAGCAGGAATGAAGTA	GAACCAGCATTCTGAGCACCAGTGG
BARD1	BARD1_8_0017	2	-	215645770	215645785	215645627	215645655	CCATTAGAAAATAATGGAAAACGTGGCCANNNNCTTCAGCTTCCCGATATCCGACGGTAGTGTNNNNTTTTGGAAGTTTAACT	TTTTGGAAGTTTAACT	CCATTAGAAAATAATGGAAAACGTGGCCA
BARD1	BARD1_8_0005	2	+	215645652	215645672	215645789	215645810	TCAGATTCTGTCAAGGAGCCACNNNNCTTCAGCTTCCCGATATCCGACGGTAGTGTNNNNATGGCAAAGATTTCTTAGATG	ATGGCAAAGATTTCTTAGATG	TCAGATTCTGTCAAGGAGCCAC
BARD1	BARD1_8_0018	2	-	215645867	215645883	215645725	215645747	AGCAAATAGAGTCTCCAGACACTNNNNCTTCAGCTTCCCGATATCCGACGGTAGTGTNNNNCTGGTATCCTTCTGTAG	CTGGTATCCTTCTGTAG	AGCAAATAGAGTCTCCAGACACT
BARD1	BARD1_8_0006	2	+	215645761	215645778	215645894	215645919	GATTCCTCTTTGGAGTCAAATTCACCNNNNCTTCAGCTTCCCGATATCCGACGGTAGTGTNNNNAGAGACTTCAGTTAAACT	AGAGACTTCAGTTAAACT	GATTCCTCTTTGGAGTCAAATTCACC
BARD1	BARD1_8_0007	2	+	215645812	215645836	215645951	215645970	TGGTTGATTTCAGCTAAAGTNNNNCTTCAGCTTCCCGATATCCGACGGTAGTGTNNNNTGCTAGTAAGTCTATTTCACCATTT	TGCTAGTAAGTCTATTTCACCATTT	TGGTTGATTTCAGCTAAAGT
BARD1	BARD1_8_0019	2	-	215645964	215645987	215645829	215645849	CCAGTCCTCAGATAAATGGTGNNNNCTTCAGCTTCCCGATATCCGACGGTAGTGTNNNNAAAAGCAAAAAAAGAAAACTTTAG	AAAAGCAAAAAAAGAAAACTTTAG	CCAGTCCTCAGATAAATGGTG
BARD1	BARD1_8_0008	2	+	215645878	215645893	215646013	215646038	AGCCCTCTCAGAAACATCTGCAGGAGNNNNCTTCAGCTTCCCGATATCCGACGGTAGTGTNNNNTACCAGCTTTTGCTTA	TACCAGCTTTTGCTTA	AGCCCTCTCAGAAACATCTGCAGGAG
BARD1	BARD1_8_0020	2	-	215646061	215646077	215645919	215645945	GGAATTTAGAGGCAGAAAAAGAAGATGNNNNCTTCAGCTTCCCGATATCCGACGGTAGTGTNNNNGTGCTCAGCAAGACTCA	GTGCTCAGCAAGACTCA	GGAATTTAGAGGCAGAAAAAGAAGATG
BARD1	BARD1_8_0009_SNP_b	2	+	215645982	215645997	215646115	215646142	AGCTTTACTCACAACATATCTGACTTTCNNNNCTTCAGCTTCCCGATATCCGACGGTAGTGTNNNNGCTTTTTGCCAGATCT	GCTTTTTGCCAGATCT	AGCTTTACTCACAACATATCTGACTTTC
BARD1	BARD1_8_0009_SNP_a	2	+	215645982	215645997	215646115	215646142	AGCTTTACTCACAACATATCTGACTTTCNNNNCTTCAGCTTCCCGATATCCGACGGTAGTGTNNNNGCTTTTTTCCAGATCT	GCTTTTTTCCAGATCT	AGCTTTACTCACAACATATCTGACTTTC
BARD1	BARD1_8_0021	2	-	215646138	215646153	215645995	215646020	AGAGGGCTAAAAAGGCTTCTGCAAGANNNNCTTCAGCTTCCCGATATCCGACGGTAGTGTNNNNCCTCGAAGTAAGAAAG	CCTCGAAGTAAGAAAG	AGAGGGCTAAAAAGGCTTCTGCAAGA
BARD1	BARD1_8_0010	2	+	215646083	215646098	215646214	215646242	AGGTTTATCTTCTTTCAAATCTGACAGAANNNNCTTCAGCTTCCCGATATCCGACGGTAGTGTNNNNTCTTTTTTTATTGCAG	TCTTTTTTTATTGCAG	AGGTTTATCTTCTTTCAAATCTGACAGAA
BARD1	BARD1_8_0022	2	-	215646242	215646266	215646108	215646127	TGTGAGTAAAGCTTCAGTGCNNNNCTTCAGCTTCCCGATATCCGACGGTAGTGTNNNNTGTAACAGATTTCTTTTTCTTTTTT	TGTAACAGATTTCTTTTTCTTTTTT	TGTGAGTAAAGCTTCAGTGC
BARD1	BARD1_8_0011	2	+	215646169	215646184	215646299	215646327	AGAATTTTGTTTACAGTTCCCCTAAAGTGNNNNCTTCAGCTTCCCGATATCCGACGGTAGTGTNNNNAATTGAATTCTTCTTG	AATTGAATTCTTCTTG	AGAATTTTGTTTACAGTTCCCCTAAAGTG
BARD1	BARD1_8_0023	2	-	215646323	215646338	215646180	215646207	AGTTTGTTTAATGATGCAGGAAACAAGANNNNCTTCAGCTTCCCGATATCCGACGGTAGTGTNNNNAAAAGATGATACACTT	AAAAGATGATACACTT	AGTTTGTTTAATGATGCAGGAAACAAGA
BARD1	BARD1_9_0003	2	-	215657082	215657097	215656937	215656964	CATATTCATAAAGTATATAAAACATCTANNNNCTTCAGCTTCCCGATATCCGACGGTAGTGTNNNNGATAAATAGACAACTG	GATAAATAGACAACTG	CATATTCATAAAGTATATAAAACATCTA
BARD1	BARD1_9_0001	2	+	215656966	215656990	215657107	215657124	TGTATCCAGGCCGGGGTGNNNNCTTCAGCTTCCCGATATCCGACGGTAGTGTNNNNATTCATCAGTTTTTAACTGATGAAT	ATTCATCAGTTTTTAACTGATGAAT	TGTATCCAGGCCGGGGTG
BARD1	BARD1_9_0004	2	-	215657158	215657173	215657015	215657043	GCTACATGACAATGAGCTGTCAGGTAAGANNNNCTTCAGCTTCCCGATATCCGACGGTAGTGTNNNNAAAGTAATTGTGTAAG	AAAGTAATTGTGTAAG	GCTACATGACAATGAGCTGTCAGGTAAGA
BARD1	BARD1_9_0002	2	+	215657066	215657081	215657198	215657224	AGCAACCCATTCAGCAGAATTTAATTCNNNNCTTCAGCTTCCCGATATCCGACGGTAGTGTNNNNGTTGAATCATGCTGTC	GTTGAATCATGCTGTC	AGCAACCCATTCAGCAGAATTTAATTC
BARD1	BARD1_9_0005	2	-	215657263	215657287	215657129	215657148	TGGAACTGGATGTCCAGTGTNNNNCTTCAGCTTCCCGATATCCGACGGTAGTGTNNNNTGACCATTGTATGTTAGAATAACCT	TGACCATTGTATGTTAGAATAACCT	TGGAACTGGATGTCCAGTGT
BARD1	BARD1_10_0003	2	-	215661806	215661823	215661684	215661709	ATAATGGTACTTGATGTTTGTGTAACNNNNCTTCAGCTTCCCGATATCCGACGGTAGTGTNNNNGCCTGTGTGTTTAGGAGG	GCCTGTGTGTTTAGGAGG	ATAATGGTACTTGATGTTTGTGTAAC
BARD1	BARD1_10_0001	2	+	215661727	215661743	215661839	215661866	GTACTGTTTGAAGAAATTAAAACAATCANNNNCTTCAGCTTCCCGATATCCGACGGTAGTGTNNNNGATTGTTATCTAGTAAA	GATTGTTATCTAGTAAA	GTACTGTTTGAAGAAATTAAAACAATCA
BARD1	BARD1_10_0002	2	+	215661753	215661771	215661875	215661900	GTCATTGTTAGATAAACATCTCACACNNNNCTTCAGCTTCCCGATATCCGACGGTAGTGTNNNNTGTACTATATACATCAAAC	TGTACTATATACATCAAAC	GTCATTGTTAGATAAACATCTCACAC
BARD1	BARD1_10_0004	2	-	215661888	215661903	215661764	215661788	GTAGGTAAGTAATTACGGTTTGATGNNNNCTTCAGCTTCCCGATATCCGACGGTAGTGTNNNNTGGGTGTGAGATGTTT	TGGGTGTGAGATGTTT	GTAGGTAAGTAATTACGGTTTGATG
BARD1	BARD1_11_0003	2	+	215674053	215674078	215674192	215674209	CCAGGCACCGCGACCATCNNNNCTTCAGCTTCCCGATATCCGACGGTAGTGTNNNNGGAAGATTTGAAAAGATTCTGCCGCC	GGAAGATTTGAAAAGATTCTGCCGCC	CCAGGCACCGCGACCATC
BARD1	BARD1_11_0009	2	-	215674196	215674220	215674071	215674088	AGTTTCTGGGGGCGGCAGNNNNCTTCAGCTTCCCGATATCCGACGGTAGTGTNNNNCCATGGAACCGGATGGTCGCGGTGC	CCATGGAACCGGATGGTCGCGGTGC	AGTTTCTGGGGGCGGCAG
BARD1	BARD1_11_0004	2	+	215674132	215674157	215674264	215674281	CCGGTTCCTCGGCTGCCGNNNNCTTCAGCTTCCCGATATCCGACGGTAGTGTNNNNTTACCAACGCGAGCAGCGCAGCAGCT	TTACCAACGCGAGCAGCGCAGCAGCT	CCGGTTCCTCGGCTGCCG
BARD1	BARD1_11_0010	2	-	215674286	215674311	215674161	215674178	CCGCGCTCGACCGCCTGGNNNNCTTCAGCTTCCCGATATCCGACGGTAGTGTNNNNTCATCCGAAGGCGGGACGATGCCGGA	TCATCCGAAGGCGGGACGATGCCGGA	CCGCGCTCGACCGCCTGG
BARD1	BARD1_11_0005_SNP_b	2	+	215674218	215674243	215674353	215674370	CCACAGGGAAGCTGCAGGNNNNCTTCAGCTTCCCGATATCCGACGGTAGTGTNNNNTGGCGGACGCGGAACGAGGCTCGTTC	TGGCGGACGCGGAACGAGGCTCGTTC	CCACAGGGAAGCTGCAGG
BARD1	BARD1_11_0005_SNP_a	2	+	215674218	215674243	215674353	215674370	CCACAGGGAAGCTGCAGGNNNNCTTCAGCTTCCCGATATCCGACGGTAGTGTNNNNTGGCGGGCGCGGAACGAGGCTCGTTC	TGGCGGGCGCGGAACGAGGCTCGTTC	CCACAGGGAAGCTGCAGG
BARD1	BARD1_11_0011	2	-	215674381	215674396	215674231	215674259	CGAGGATCCGCTCCGGGAACGAGCCTCGTNNNNCTTCAGCTTCCCGATATCCGACGGTAGTGTNNNNGAGCTTGGCCGGTTTC	GAGCTTGGCCGGTTTC	CGAGGATCCGCTCCGGGAACGAGCCTCGT
BARD1	BARD1_11_0006	2	+	215674307	215674322	215674440	215674463	CGGGGAGGGGCGGGGCACGGCGGCNNNNCTTCAGCTTCCCGATATCCGACGGTAGTGTNNNNGATGAAAGGCTCCTCG	GATGAAAGGCTCCTCG	CGGGGAGGGGCGGGGCACGGCGGC
BARD1	BARD1_11_0001	2	-	215674466	215674492	215674342	215674359	CCTGTGGTTTCCCGAGGCNNNNCTTCAGCTTCCCGATATCCGACGGTAGTGTNNNNCTGCGAGTCCCTATTTTGGGAGCATTG	CTGCGAGTCCCTATTTTGGGAGCATTG	CCTGTGGTTTCCCGAGGC
BARD1	BARD1_11_0007_SNP_b	2	+	215674374	215674399	215674506	215674523	GGCCGCGAGAGCCAGCCGNNNNCTTCAGCTTCCCGATATCCGACGGTAGTGTNNNNGCAACTCGAAACCGGCCAAGCTCTTC	GCAACTCGAAACCGGCCAAGCTCTTC	GGCCGCGAGAGCCAGCCG
BARD1	BARD1_11_0007_SNP_a	2	+	215674374	215674399	215674506	215674523	GGCCGCGAGAGCCAGCCGNNNNCTTCAGCTTCCCGATATCCGACGGTAGTGTNNNNGCGACTCGAAACCGGCCAAGCTCTTC	GCGACTCGAAACCGGCCAAGCTCTTC	GGCCGCGAGAGCCAGCCG
BARD1	BARD1_11_0002	2	-	215674596	215674617	215674448	215674465	CGGCCGCCGTGCCCCGCCNNNNCTTCAGCTTCCCGATATCCGACGGTAGTGTNNNNCGGCTCTCGCGGCCCCTCCCCT	CGGCTCTCGCGGCCCCTCCCCT	CGGCCGCCGTGCCCCGCC
BARD1	BARD1_11_0008	2	+	215674474	215674495	215674624	215674642	CGAGGGGGCGGGGCCGGACNNNNCTTCAGCTTCCCGATATCCGACGGTAGTGTNNNNCCAAAATAGGGACTCGCAGGGC	CCAAAATAGGGACTCGCAGGGC	CGAGGGGGCGGGGCCGGAC
BRCA1	BRCA1_CLINICAL_MIP_001	17	+	41197636	41197658	41197776	41197797	CCACTCTCGGGTCACCACAGGTNNNNCTTCAGCTTCCCGATATCCGACGGTAGTGTNNNNGGCCACTTTGTAAGCTCATTCTT	GGCCACTTTGTAAGCTCATTCTT	CCACTCTCGGGTCACCACAGGT
BRCA1	BRCA1_CLINICAL_MIP_003	17	-	41197792	41197812	41197651	41197674	AGAGCCACAGGACCCCAAGAATGANNNNCTTCAGCTTCCCGATATCCGACGGTAGTGTNNNNGCAGATGTGTGAGGCACCTGT	GCAGATGTGTGAGGCACCTGT	AGAGCCACAGGACCCCAAGAATGA
BRCA1	BRCA1_CLINICAL_SNP_001	17	-	41197792	41197812	41197651	41197674	AGAGCCACAGGACCCGAAGAATGANNNNCTTCAGCTTCCCGATATCCGACGGTAGTGTNNNNGCAGATGTGTGAGGCACCTGT	GCAGATGTGTGAGGCACCTGT	AGAGCCACAGGACCCGAAGAATGA
BRCA1	BRCA1_CLINICAL_MIP_002	17	+	41197707	41197722	41197840	41197868	CAGAGATTAGTGTCAATTCATTCTCCTGGNNNNCTTCAGCTTCCCGATATCCGACGGTAGTGTNNNNGTGGGGGATCTGGGGT	GTGGGGGATCTGGGGT	CAGAGATTAGTGTCAATTCATTCTCCTGG
BRCA1	BRCA1_CLINICAL_MIP_004	17	-	41197894	41197909	41197748	41197776	GGTGTTGGACAGTGTAGCACTCTACCAGTNNNNCTTCAGCTTCCCGATATCCGACGGTAGTGTNNNNCATACAACCAGGACCC	CATACAACCAGGACCC	GGTGTTGGACAGTGTAGCACTCTACCAGT
BRCA1	BRCA1_CLINICAL_MIP_006	17	-	41199743	41199758	41199597	41199625	TCCTTTTGCATGGGTTTGGTTTATCACTCNNNNCTTCAGCTTCCCGATATCCGACGGTAGTGTNNNNTTGACACTTTGAATGC	TTGACACTTTGAATGC	TCCTTTTGCATGGGTTTGGTTTATCACTC
BRCA1	BRCA1_CLINICAL_MIP_005	17	+	41199619	41199634	41199752	41199780	GTGTCAAAGTAGGACTACTGGAACTGTCANNNNCTTCAGCTTCCCGATATCCGACGGTAGTGTNNNNAAAAGGACCCCATATA	AAAAGGACCCCATATA	GTGTCAAAGTAGGACTACTGGAACTGTCA
BRCA1	BRCA1_CLINICAL_MIP_008	17	-	41201217	41201232	41201071	41201099	TATTCTCTCCTGTGAGCAAGACTGGCACCNNNNCTTCAGCTTCCCGATATCCGACGGTAGTGTNNNNACATCTAAATGTCCAT	ACATCTAAATGTCCAT	TATTCTCTCCTGTGAGCAAGACTGGCACC
BRCA1	BRCA1_CLINICAL_MIP_007	17	+	41201101	41201116	41201234	41201262	AAATCACTGCAGTAATCTGCATACTTAACNNNNCTTCAGCTTCCCGATATCCGACGGTAGTGTNNNNTGTGTCCTCCCTCTCT	TGTGTCCTCCCTCTCT	AAATCACTGCAGTAATCTGCATACTTAAC
BRCA1	BRCA1_CLINICAL_MIP_009	17	-	41201261	41201281	41201120	41201143	GGCACAGTAAGTATTGGGTGCCCTNNNNCTTCAGCTTCCCGATATCCGACGGTAGTGTNNNNTGTAGGGTAGAGGGCCTGGGT	TGTAGGGTAGAGGGCCTGGGT	GGCACAGTAAGTATTGGGTGCCCT
BRCA1	BRCA1_CLINICAL_MIP_011	17	-	41203156	41203172	41203011	41203037	GTCTTACATAGTGGAGTATTATAAGCANNNNCTTCAGCTTCCCGATATCCGACGGTAGTGTNNNNCCATTCCCCTGTCCCTC	CCATTCCCCTGTCCCTC	GTCTTACATAGTGGAGTATTATAAGCA
BRCA1	BRCA1_CLINICAL_MIP_010	17	+	41203031	41203046	41203164	41203192	GGGGAATGGAGAGAAGGAAAATCTAGTTANNNNCTTCAGCTTCCCGATATCCGACGGTAGTGTNNNNGTAAGACAAAGGCTGG	GTAAGACAAAGGCTGG	GGGGAATGGAGAGAAGGAAAATCTAGTTA
BRCA1	BRCA1_CLINICAL_MIP_014	17	-	41209152	41209168	41209007	41209031	CCACCACTCTGTATTCCACTCCCCTNNNNCTTCAGCTTCCCGATATCCGACGGTAGTGTNNNNGTTTGGTTTCTTTCAGC	GTTTGGTTTCTTTCAGC	CCACCACTCTGTATTCCACTCCCCT
BRCA1	BRCA1_CLINICAL_MIP_012	17	+	41209025	41209040	41209159	41209186	GAAACCAAACACAACCCATCAGGATAAGNNNNCTTCAGCTTCCCGATATCCGACGGTAGTGTNNNNGTGGTGGGGTGAGATT	GTGGTGGGGTGAGATT	GAAACCAAACACAACCCATCAGGATAAG
BRCA1	BRCA1_CLINICAL_MIP_013	17	+	41209064	41209079	41209197	41209225	GCTTCCTTCAATGGAAGTGGAGCAGACACNNNNCTTCAGCTTCCCGATATCCGACGGTAGTGTNNNNTTTACCTTTCTGTCCT	TTTACCTTTCTGTCCT	GCTTCCTTCAATGGAAGTGGAGCAGACAC
BRCA1	BRCA1_CLINICAL_MIP_015	17	-	41209238	41209253	41209092	41209119	GGAAGAAACCACCAAGGTCCAAAGCGAGNNNNCTTCAGCTTCCCGATATCCGACGGTAGTGTNNNNCGCCTGGCCTGAATGC	CGCCTGGCCTGAATGC	GGAAGAAACCACCAAGGTCCAAAGCGAG
BRCA1	BRCA1_CLINICAL_MIP_017	17	-	41215412	41215427	41215266	41215294	AAATGTATTTGCTTCCTTCCATCAATGCANNNNCTTCAGCTTCCCGATATCCGACGGTAGTGTNNNNTGCTGTATGTAACCTG	TGCTGTATGTAACCTG	AAATGTATTTGCTTCCTTCCATCAATGCA
BRCA1	BRCA1_CLINICAL_MIP_016	17	+	41215304	41215319	41215437	41215465	GCTCTTTTCACGGAGATAGAGAGGTCAGCNNNNCTTCAGCTTCCCGATATCCGACGGTAGTGTNNNNTGACTGAATGAATATC	TGACTGAATGAATATC	GCTCTTTTCACGGAGATAGAGAGGTCAGC
BRCA1	BRCA1_CLINICAL_MIP_020	17	-	41215974	41215989	41215828	41215856	AACACCTCAGAATTGCATTTTTACACCTANNNNCTTCAGCTTCCCGATATCCGACGGTAGTGTNNNNTGAGTGTTTTTCATTC	TGAGTGTTTTTCATTC	AACACCTCAGAATTGCATTTTTACACCTA
BRCA1	BRCA1_CLINICAL_MIP_018	17	+	41215849	41215865	41215984	41216010	CACTCAAAGGATTAGAAGTTGAAAACANNNNCTTCAGCTTCCCGATATCCGACGGTAGTGTNNNNGAGGTGTTAAAGGGAGG	GAGGTGTTAAAGGGAGG	CACTCAAAGGATTAGAAGTTGAAAACA
BRCA1	BRCA1_CLINICAL_MIP_021	17	-	41216023	41216038	41215877	41215904	AGTTAGCTATTTCTGTAAGTATAATACTNNNNCTTCAGCTTCCCGATATCCGACGGTAGTGTNNNNAGCTTCTTAGGACAGC	AGCTTCTTAGGACAGC	AGTTAGCTATTTCTGTAAGTATAATACT
BRCA1	BRCA1_CLINICAL_MIP_019	17	+	41215902	41215917	41216036	41216063	GCTAAAGAGCCTCAGTTTTTTACACTCCNNNNCTTCAGCTTCCCGATATCCGACGGTAGTGTNNNNACTACCCATTTTCCTC	ACTACCCATTTTCCTC	GCTAAAGAGCCTCAGTTTTTTACACTCC
BRCA1	BRCA1_CLINICAL_MIP_024	17	-	41219709	41219724	41219563	41219591	CTGCTGCATAAAACCACATGAGGCGAGGCNNNNCTTCAGCTTCCCGATATCCGACGGTAGTGTNNNNATTTAATTTCAGATGC	ATTTAATTTCAGATGC	CTGCTGCATAAAACCACATGAGGCGAGGC
BRCA1	BRCA1_CLINICAL_MIP_022	17	+	41219589	41219604	41219722	41219750	AATCAAATATTCCATTATCATGAGTTACCNNNNCTTCAGCTTCCCGATATCCGACGGTAGTGTNNNNCAGATGCAAGGTATTC	CAGATGCAAGGTATTC	AATCAAATATTCCATTATCATGAGTTACC
BRCA1	BRCA1_CLINICAL_MIP_025	17	-	41219749	41219769	41219608	41219631	AAAACAGGTATACCAAGAACCTTTNNNNCTTCAGCTTCCCGATATCCGACGGTAGTGTNNNNTTCTGAGCTGTGTGCTAGAGG	TTCTGAGCTGTGTGCTAGAGG	AAAACAGGTATACCAAGAACCTTT
BRCA1	BRCA1_CLINICAL_MIP_023	17	+	41219675	41219693	41219813	41219836	CCTGCACGTTCTACACGTGTCCTGNNNNCTTCAGCTTCCCGATATCCGACGGTAGTGTNNNNGTGATGTGGTGTTTTCTGG	GTGATGTGGTGTTTTCTGG	CCTGCACGTTCTACACGTGTCCTG
BRCA1	BRCA1_CLINICAL_MIP_026	17	+	41222889	41222904	41223022	41223050	GCTTCTCCCTGCTCACACTTTCTTCCATTNNNNCTTCAGCTTCCCGATATCCGACGGTAGTGTNNNNTTTCCAGAATGTTGTT	TTTCCAGAATGTTGTT	GCTTCTCCCTGCTCACACTTTCTTCCATT
BRCA1	BRCA1_CLINICAL_MIP_030	17	-	41223043	41223058	41222897	41222924	CTCCCTAATGACTAAGACTTAACAACATNNNNCTTCAGCTTCCCGATATCCGACGGTAGTGTNNNNTATAATGCAATGGAAG	TATAATGCAATGGAAG	CTCCCTAATGACTAAGACTTAACAACAT
BRCA1	BRCA1_CLINICAL_MIP_027	17	+	41223000	41223015	41223135	41223161	GCAGAGGTTGAAGATGGTATGTTGCCANNNNCTTCAGCTTCCCGATATCCGACGGTAGTGTNNNNTCTGTTGAAGCTGTCA	TCTGTTGAAGCTGTCA	GCAGAGGTTGAAGATGGTATGTTGCCA
BRCA1	BRCA1_CLINICAL_MIP_031	17	-	41223153	41223170	41223009	41223034	AGCAGGGAGAAGCCAGAATTGACAGCNNNNCTTCAGCTTCCCGATATCCGACGGTAGTGTNNNNAGCTCGTGTTGGCAACAT	AGCTCGTGTTGGCAACAT	AGCAGGGAGAAGCCAGAATTGACAGC
BRCA1	BRCA1_CLINICAL_MIP_028	17	+	41223108	41223124	41223242	41223269	GTAAGGGGTTCCCTCTGAAAGGAATGGGNNNNCTTCAGCTTCCCGATATCCGACGGTAGTGTNNNNGCAACTTTCAATTGGGG	GCAACTTTCAATTGGGG	GTAAGGGGTTCCCTCTGAAAGGAATGGG
BRCA1	BRCA1_CLINICAL_MIP_032	17	-	41223265	41223280	41223119	41223147	CTTCAACCTCTGCATTGAAAGTTCCCCAANNNNCTTCAGCTTCCCGATATCCGACGGTAGTGTNNNNATTAAACTTCTCCCAT	ATTAAACTTCTCCCAT	CTTCAACCTCTGCATTGAAAGTTCCCCAA
BRCA1	BRCA1_CLINICAL_MIP_029	17	+	41223176	41223192	41223310	41223337	GTTCTGGTCTCTGTTAAGAATTAAAAAGNNNNCTTCAGCTTCCCGATATCCGACGGTAGTGTNNNNTGGGGCTCTGTCTTCAG	TGGGGCTCTGTCTTCAG	GTTCTGGTCTCTGTTAAGAATTAAAAAG
BRCA1	BRCA1_CLINICAL_MIP_033	17	-	41223347	41223363	41223202	41223229	ATCAGCCTCTTCTCTGATGACCCTGAATNNNNCTTCAGCTTCCCGATATCCGACGGTAGTGTNNNNTTTTCTCTTAACCTAAC	TTTTCTCTTAACCTAAC	ATCAGCCTCTTCTCTGATGACCCTGAAT
BRCA1	BRCA1_CLINICAL_MIP_037	17	-	41226432	41226447	41226286	41226314	TTTGATTTTACTCTGAATCCTACATAAAGNNNNCTTCAGCTTCCCGATATCCGACGGTAGTGTNNNNGAGGAGCTCATTAAGG	GAGGAGCTCATTAAGG	TTTGATTTTACTCTGAATCCTACATAAAG
BRCA1	BRCA1_CLINICAL_MIP_034	17	+	41226308	41226323	41226441	41226469	GCTCCTCTTGAGATGGGTAGTTTCTATTCNNNNCTTCAGCTTCCCGATATCCGACGGTAGTGTNNNNAATCAAAGTGTTTGTT	AATCAAAGTGTTTGTT	GCTCCTCTTGAGATGGGTAGTTTCTATTC
BRCA1	BRCA1_CLINICAL_MIP_038	17	-	41226533	41226548	41226387	41226415	GCAACAGCTGGAAGAGTCTGGGCCACACGNNNNCTTCAGCTTCCCGATATCCGACGGTAGTGTNNNNATCTTTCTAGGTCATC	ATCTTTCTAGGTCATC	GCAACAGCTGGAAGAGTCTGGGCCACACG
BRCA1	BRCA1_CLINICAL_MIP_035	17	+	41226421	41226436	41226554	41226582	GAAGGAGAAAACCATCGCCACCAATTGTGNNNNCTTCAGCTTCCCGATATCCGACGGTAGTGTNNNNCACATCAACAACCTTA	CACATCAACAACCTTA	GAAGGAGAAAACCATCGCCACCAATTGTG
BRCA1	BRCA1_CLINICAL_MIP_039	17	-	41226615	41226630	41226469	41226497	ACATGCACAGTTGCTCTGGGAGTCTTCAGNNNNCTTCAGCTTCCCGATATCCGACGGTAGTGTNNNNGCTGTTTCATTTATGC	GCTGTTTCATTTATGC	ACATGCACAGTTGCTCTGGGAGTCTTCAG
BRCA1	BRCA1_CLINICAL_MIP_036	17	+	41226513	41226528	41226646	41226674	CAGAAATGACTGGCAAAAAAGAGCCCGCANNNNCTTCAGCTTCCCGATATCCGACGGTAGTGTNNNNATGATGGGCATTTAGA	ATGATGGGCATTTAGA	CAGAAATGACTGGCAAAAAAGAGCCCGCA
BRCA1	MIP_BRCA1_gapfill_1 AND MIP_BRCA1_gapfill_2_SNPa	17	-	41228576	41228593	41228432	41228455	TATTGAACTCTGATTGTTAATTTTNNNNCTTCAGCTTCCCGATATCCGACGGTAGTGTNNNNAGCCAGAATCCAGAAGGC	AGCCAGAATCCAGAAGGC	TATTGAACTCTGATTGTTAATTTT
BRCA1	MIP_BRCA1_gapfill_1 AND MIP_BRCA1_gapfill_2_SNPb	17	-	41228576	41228593	41228432	41228455	TATTGAACTCTGATTGTTAATTTTNNNNCTTCAGCTTCCCGATATCCGACGGTAGTGTNNNNAGCCAGAATTCAGATGGC	AGCCAGAATTCAGATGGC	TATTGAACTCTGATTGTTAATTTT
BRCA1	BRCA1_CLINICAL_MIP_042	17	-	41228583	41228603	41228442	41228464	CTTTATTTATATTGAACTCTGATNNNNCTTCAGCTTCCCGATATCCGACGGTAGTGTNNNNATACCCTATAAGCCAGAATCC	ATACCCTATAAGCCAGAATCC	CTTTATTTATATTGAACTCTGAT
BRCA1	BRCA1_CLINICAL_MIP_040	17	+	41228458	41228473	41228591	41228619	GCTTATAGGGTATTCACTACTTTTCTGTGNNNNCTTCAGCTTCCCGATATCCGACGGTAGTGTNNNNAATAAAGATGTCAGAT	AATAAAGATGTCAGAT	GCTTATAGGGTATTCACTACTTTTCTGTG
BRCA1	BRCA1_CLINICAL_MIP_043	17	-	41228652	41228667	41228506	41228534	CAGTAAAAATAAAGAACCAGGAGTGGAAANNNNCTTCAGCTTCCCGATATCCGACGGTAGTGTNNNNCAGTAAAGTAGATTTG	CAGTAAAGTAGATTTG	CAGTAAAAATAAAGAACCAGGAGTGGAAA
BRCA1	BRCA1_CLINICAL_MIP_041	17	+	41228534	41228549	41228667	41228695	GCTTTGTTCTGATAGTGATAATTCAGGTTNNNNCTTCAGCTTCCCGATATCCGACGGTAGTGTNNNNGGTAGAACTATCTGCA	GGTAGAACTATCTGCA	GCTTTGTTCTGATAGTGATAATTCAGGTT
BRCA1	BRCA1_CLINICAL_MIP_044	17	+	41231304	41231321	41231439	41231465	GACATCAAGGGAACGGGTACTGTTCAANNNNCTTCAGCTTCCCGATATCCGACGGTAGTGTNNNNCAGTAATTTGCCAAAATG	CAGTAATTTGCCAAAATG	GACATCAAGGGAACGGGTACTGTTCAA
BRCA1	BRCA1_CLINICAL_MIP_045	17	-	41231453	41231479	41231318	41231335	CCCTTTGTGTTCGTCATTNNNNCTTCAGCTTCCCGATATCCGACGGTAGTGTNNNNTGGGGCATTCCTTTTTGAACAGTACCC	TGGGGCATTCCTTTTTGAACAGTACCC	CCCTTTGTGTTCGTCATT
BRCA1	BRCA1_CLINICAL_MIP_046	17	-	41231483	41231506	41231345	41231362	AACATATATCAGGTGCCTNNNNCTTCAGCTTCCCGATATCCGACGGTAGTGTNNNNTTTCCAGTTTTGCCATGGTAACAC	TTTCCAGTTTTGCCATGGTAACAC	AACATATATCAGGTGCCT
BRCA1	BRCA1_CLINICAL_MIP_047	17	-	41231509	41231524	41231363	41231391	CAACTCCATGTTTTCTAAAAGGCCTAGAGNNNNCTTCAGCTTCCCGATATCCGACGGTAGTGTNNNNTGGGTCACGTTGTAGA	TGGGTCACGTTGTAGA	CAACTCCATGTTTTCTAAAAGGCCTAGAG
BRCA1	BRCA1_CLINICAL_SNP_002	17	-	41231509	41231524	41231363	41231391	CAACTCCATGTTTTCTAAAAGGCCTAGAGNNNNCTTCAGCTTCCCGATATCCGACGGTAGTGTNNNNTGGGTCACATTGTAGA	TGGGTCACATTGTAGA	CAACTCCATGTTTTCTAAAAGGCCTAGAG
BRCA1	BRCA1_CLINICAL_MIP_048	17	-	41231529	41231554	41231393	41231410	ATATACATGGCCAAAGGANNNNCTTCAGCTTCCCGATATCCGACGGTAGTGTNNNNAACTTGTTTACAGCGATGCCAACAGC	AACTTGTTTACAGCGATGCCAACAGC	ATATACATGGCCAAAGGA
BRCA1	BRCA1_CLINICAL_MIP_049	17	+	41234359	41234380	41234501	41234520	GAAGGCTGGCTCCCATGCTGNNNNCTTCAGCTTCCCGATATCCGACGGTAGTGTNNNNGGAGATAAAGGGGAAGGAAAGA	GGAGATAAAGGGGAAGGAAAGA	GAAGGCTGGCTCCCATGCTG
BRCA1	BRCA1_CLINICAL_MIP_052	17	-	41234517	41234532	41234371	41234399	CTGATATCTTAAGCAAAATTCTTTCCTTCNNNNCTTCAGCTTCCCGATATCCGACGGTAGTGTNNNNGCTGTGTTAGAACAGC	GCTGTGTTAGAACAGC	CTGATATCTTAAGCAAAATTCTTTCCTTC
BRCA1	BRCA1_CLINICAL_MIP_050	17	+	41234478	41234493	41234611	41234639	GCACCAAGAAAATGAAATACTTTGAGAAGNNNNCTTCAGCTTCCCGATATCCGACGGTAGTGTNNNNTTATGATGGAAGGGTA	TTATGATGGAAGGGTA	GCACCAAGAAAATGAAATACTTTGAGAAG
BRCA1	BRCA1_CLINICAL_MIP_053	17	-	41234627	41234651	41234490	41234508	CAGCCTTCTAACAGCTACCNNNNCTTCAGCTTCCCGATATCCGACGGTAGTGTNNNNTTTAATGGAAAGCTTCTCAAAGTAT	TTTAATGGAAAGCTTCTCAAAGTAT	CAGCCTTCTAACAGCTACC
BRCA1	BRCA1_CLINICAL_MIP_051	17	+	41234570	41234592	41234710	41234731	CTACAAGTTCTAGCTGAACACCNNNNCTTCAGCTTCCCGATATCCGACGGTAGTGTNNNNTTATGTTGCATGGTATCCCTCTG	TTATGTTGCATGGTATCCCTCTG	CTACAAGTTCTAGCTGAACACC
BRCA1	BRCA1_CLINICAL_MIP_056	17	-	41243034	41243052	41242891	41242916	TTTGCATTCAGTAGTATGTATCCCACNNNNCTTCAGCTTCCCGATATCCGACGGTAGTGTNNNNAAGGTGAAGCAGCATCTGG	AAGGTGAAGCAGCATCTGG	TTTGCATTCAGTAGTATGTATCCCAC
BRCA1	BRCA1_CLINICAL_MIP_054	17	+	41242909	41242925	41243043	41243070	GCTTCACCTTAAATAACAAAAACAGAGGNNNNCTTCAGCTTCCCGATATCCGACGGTAGTGTNNNNAATGCAAAGGACACCAC	AATGCAAAGGACACCAC	GCTTCACCTTAAATAACAAAAACAGAGG
BRCA1	BRCA1_CLINICAL_MIP_057	17	-	41243107	41243122	41242961	41242989	CCTCTCAGAGTGACATTTTAACCACTCAGNNNNCTTCAGCTTCCCGATATCCGACGGTAGTGTNNNNAAGAAAAAGACACAGC	AAGAAAAAGACACAGC	CCTCTCAGAGTGACATTTTAACCACTCAG
BRCA1	BRCA1_CLINICAL_MIP_055	17	+	41242997	41243012	41243130	41243158	GCAGGACTGGATTTACTTTCATGTCACACNNNNCTTCAGCTTCCCGATATCCGACGGTAGTGTNNNNTGAGCAGTCTTCAGAG	TGAGCAGTCTTCAGAG	GCAGGACTGGATTTACTTTCATGTCACAC
BRCA1	BRCA1_CLINICAL_MIP_090	17	-	41243533	41243548	41243387	41243414	TTATAGAAGTGAGCTAAATGTTTATGCTNNNNCTTCAGCTTCCCGATATCCGACGGTAGTGTNNNNGGTCTGAGTGACAAGG	GGTCTGAGTGACAAGG	TTATAGAAGTGAGCTAAATGTTTATGCT
BRCA1	BRCA1_CLINICAL_MIP_058	17	+	41243411	41243427	41243545	41243572	GACCAACTCCCTGGCTTTCAGACTGATGNNNNCTTCAGCTTCCCGATATCCGACGGTAGTGTNNNNATAAATAGACTGGGGCA	ATAAATAGACTGGGGCA	GACCAACTCCCTGGCTTTCAGACTGATG
BRCA1	BRCA1_CLINICAL_MIP_091	17	-	41243639	41243654	41243493	41243521	GATGATGAAGAAAGAGGAACGGGCTTGGANNNNCTTCAGCTTCCCGATATCCGACGGTAGTGTNNNNACAGTGCAGTGAATTG	ACAGTGCAGTGAATTG	GATGATGAAGAAAGAGGAACGGGCTTGGA
BRCA1	BRCA1_CLINICAL_MIP_059	17	+	41243515	41243530	41243648	41243676	GCACTGTGAAGAAAACAAGCTAGCAGAACNNNNCTTCAGCTTCCCGATATCCGACGGTAGTGTNNNNCATCATCTGAAACCAA	CATCATCTGAAACCAA	GCACTGTGAAGAAAACAAGCTAGCAGAAC
BRCA1	BRCA1_CLINICAL_MIP_092	17	-	41243741	41243756	41243595	41243623	AATACAAACACCCAGGATCCTTTCTTGATNNNNCTTCAGCTTCCCGATATCCGACGGTAGTGTNNNNGAATAGCTTAAATGAC	GAATAGCTTAAATGAC	AATACAAACACCCAGGATCCTTTCTTGAT
BRCA1	BRCA1_CLINICAL_MIP_060	17	+	41243630	41243645	41243763	41243791	GATAATAAATTCTCCTCTGTGTTCTTAGANNNNCTTCAGCTTCCCGATATCCGACGGTAGTGTNNNNCAAGTCTTCCAATTCA	CAAGTCTTCCAATTCA	GATAATAAATTCTCCTCTGTGTTCTTAGA
BRCA1	BRCA1_CLINICAL_MIP_093	17	-	41243853	41243870	41243709	41243735	TAACCAGGTAATATTGGCAAAGGCATCNNNNCTTCAGCTTCCCGATATCCGACGGTAGTGTNNNNCCAACACTTGTTATTTGG	CCAACACTTGTTATTTGG	TAACCAGGTAATATTGGCAAAGGCATC
BRCA1	BRCA1_CLINICAL_MIP_061	17	+	41243731	41243746	41243864	41243892	GTGTTGGAAGCAGGGAAGCTCTTCATCCTNNNNCTTCAGCTTCCCGATATCCGACGGTAGTGTNNNNGGTTACTGCAGTCATT	GGTTACTGCAGTCATT	GTGTTGGAAGCAGGGAAGCTCTTCATCCT
BRCA1	BRCA1_CLINICAL_MIP_094	17	-	41243952	41243967	41243806	41243833	TCTCAGTCTACTAGGCATAGCACCGTTGNNNNCTTCAGCTTCCCGATATCCGACGGTAGTGTNNNNCCCATACACATTTGGC	CCCATACACATTTGGC	TCTCAGTCTACTAGGCATAGCACCGTTG
BRCA1	BRCA1_CLINICAL_MIP_062	17	+	41243826	41243843	41243961	41243987	GTATGGGTGAAAGGGCTAGGACTCCTGNNNNCTTCAGCTTCCCGATATCCGACGGTAGTGTNNNNGACTGAGAAGGTATATTG	GACTGAGAAGGTATATTG	GTATGGGTGAAAGGGCTAGGACTCCTG
BRCA1	MIP_BRCA1_gapfill_3 AND MIP_BRCA1_gapfill_4_SNPa	17	+	41243826	41243845	41243966	41243987	GGTGAAAGGGCTAGGACTCCTGNNNNCTTCAGCTTCCCGATATCCGACGGTAGTGTNNNNGACTGAGAAGGTATATTGTT	GACTGAGAAGGTATATTGTT	GGTGAAAGGGCTAGGACTCCTG
BRCA1	MIP_BRCA1_gapfill_3 AND MIP_BRCA1_gapfill_4_SNPb	17	+	41243826	41243845	41243966	41243987	GGTGAAAGGGCTAGGACTCCTGNNNNCTTCAGCTTCCCGATATCCGACGGTAGTGTNNNNGACTGAGAAGGTATCTTGTT	GACTGAGAAGGTATCTTGTT	GGTGAAAGGGCTAGGACTCCTG
BRCA1	BRCA1_CLINICAL_MIP_095	17	-	41244034	41244049	41243888	41243916	CCTCAGAAGAGAACTTATCTAGTGAGGATNNNNCTTCAGCTTCCCGATATCCGACGGTAGTGTNNNNGAAAATGACATTAAGG	GAAAATGACATTAAGG	CCTCAGAAGAGAACTTATCTAGTGAGGAT
BRCA1	BRCA1_CLINICAL_MIP_063	17	+	41243925	41243940	41244060	41244086	GTATCTTCCTTTATTTCACCATCATCTNNNNCTTCAGCTTCCCGATATCCGACGGTAGTGTNNNNTTCTTGGCCCCTCTTC	TTCTTGGCCCCTCTTC	GTATCTTCCTTTATTTCACCATCATCT
BRCA1	BRCA1_CLINICAL_MIP_096	17	-	41244148	41244163	41244002	41244030	GTTCTGCTGTTTTTAGCAAAAGCGTCCAGNNNNCTTCAGCTTCCCGATATCCGACGGTAGTGTNNNNATTTCAGATAACTTAG	ATTTCAGATAACTTAG	GTTCTGCTGTTTTTAGCAAAAGCGTCCAG
BRCA1	BRCA1_CLINICAL_MIP_064	17	+	41244043	41244058	41244176	41244204	GAAATCTGTATTAACAGTCTGAACTACTTNNNNCTTCAGCTTCCCGATATCCGACGGTAGTGTNNNNCATTTTCAGCAAAACT	CATTTTCAGCAAAACT	GAAATCTGTATTAACAGTCTGAACTACTT
BRCA1	BRCA1_CLINICAL_MIP_097	17	-	41244262	41244277	41244116	41244143	GCCTATGGGAAGTAGTCATGCATCTCAGNNNNCTTCAGCTTCCCGATATCCGACGGTAGTGTNNNNCCTGAGGTCTATAAAC	CCTGAGGTCTATAAAC	GCCTATGGGAAGTAGTCATGCATCTCAG
BRCA1	BRCA1_CLINICAL_SNP_004	17	-	41244262	41244277	41244116	41244143	GCCTATGGGAAGTGGTCATGCATCTCAGNNNNCTTCAGCTTCCCGATATCCGACGGTAGTGTNNNNCCTGAGGTCTATAAAC	CCTGAGGTCTATAAAC	GCCTATGGGAAGTGGTCATGCATCTCAG
BRCA1	BRCA1_CLINICAL_MIP_065	17	+	41244133	41244156	41244274	41244294	CAGGTTGCAAAACCCCTAATCNNNNCTTCAGCTTCCCGATATCCGACGGTAGTGTNNNNTTCCCATAGGCTGTTCTAAGTTAT	TTCCCATAGGCTGTTCTAAGTTAT	CAGGTTGCAAAACCCCTAATC
BRCA1	BRCA1_CLINICAL_MIP_098	17	-	41244361	41244376	41244215	41244243	ATTGTAAGCATCCTGAAATAAAAAAGCAANNNNCTTCAGCTTCCCGATATCCGACGGTAGTGTNNNNATTAATGAAATAGGTT	ATTAATGAAATAGGTT	ATTGTAAGCATCCTGAAATAAAAAAGCAA
BRCA1	BRCA1_CLINICAL_MIP_066	17	+	41244248	41244273	41244391	41244409	CATTAGTACTGGAACCTACNNNNCTTCAGCTTCCCGATATCCGACGGTAGTGTNNNNTCCAGGAAGACTTTGTTTATAGACCT	TCCAGGAAGACTTTGTTTATAGACCT	CATTAGTACTGGAACCTAC
BRCA1	BRCA1_CLINICAL_MIP_099	17	-	41244476	41244491	41244330	41244358	AGTGATGAAAACATTCAAGCAGAACTAGGNNNNCTTCAGCTTCCCGATATCCGACGGTAGTGTNNNNTCCAAGTACAGTGAGC	TCCAAGTACAGTGAGC	AGTGATGAAAACATTCAAGCAGAACTAGG
BRCA1	BRCA1_CLINICAL_MIP_067	17	+	41244371	41244386	41244504	41244532	CCCATTTCTCTTTCAGGTGACATTGAATGNNNNCTTCAGCTTCCCGATATCCGACGGTAGTGTNNNNATTAATACTGGAGCCC	ATTAATACTGGAGCCC	CCCATTTCTCTTTCAGGTGACATTGAATG
BRCA1	BRCA1_CLINICAL_MIP_100	17	-	41244593	41244608	41244447	41244473	AATTAGCCGTAATAACATTAGAGAAAANNNNCTTCAGCTTCCCGATATCCGACGGTAGTGTNNNNACCACCACTTTTTCCC	ACCACCACTTTTTCCC	AATTAGCCGTAATAACATTAGAGAAAA
BRCA1	BRCA1_CLINICAL_MIP_068	17	+	41244465	41244483	41244601	41244626	GTGGTGGTATACGATATGGGTTTTGTNNNNCTTCAGCTTCCCGATATCCGACGGTAGTGTNNNNCGGCTAATTGTGCTCACTG	CGGCTAATTGTGCTCACTG	GTGGTGGTATACGATATGGGTTTTGT
BRCA1	BRCA1_CLINICAL_MIP_101	17	-	41244710	41244725	41244564	41244590	CAAGTCATTTGTTAAAACTAAATGTAANNNNCTTCAGCTTCCCGATATCCGACGGTAGTGTNNNNTGCCAAATGTAGTATC	TGCCAAATGTAGTATC	CAAGTCATTTGTTAAAACTAAATGTAA
BRCA1	BRCA1_CLINICAL_MIP_069	17	+	41244584	41244599	41244717	41244745	CATTTGGCATTATCAACTGGCTTATCTTTNNNNCTTCAGCTTCCCGATATCCGACGGTAGTGTNNNNTGACTTGATGGGAAAA	TGACTTGATGGGAAAA	CATTTGGCATTATCAACTGGCTTATCTTT
BRCA1	BRCA1_CLINICAL_MIP_102	17	-	41244826	41244841	41244680	41244707	AGGAGGCTCTAGGTTTTGTCTATCATCTNNNNCTTCAGCTTCCCGATATCCGACGGTAGTGTNNNNTGTGAACAAAAGGAAG	TGTGAACAAAAGGAAG	AGGAGGCTCTAGGTTTTGTCTATCATCT
BRCA1	BRCA1_CLINICAL_MIP_070	17	+	41244701	41244716	41244835	41244862	GTTCACATTCAAAAGTGACTTTTGGACTNNNNCTTCAGCTTCCCGATATCCGACGGTAGTGTNNNNGCCTCCTTTGATACTA	GCCTCCTTTGATACTA	GTTCACATTCAAAAGTGACTTTTGGACT
BRCA1	BRCA1_CLINICAL_MIP_103	17	-	41244939	41244954	41244793	41244820	CAAGGAAAGAATGAGTCTAATATCAAGCNNNNCTTCAGCTTCCCGATATCCGACGGTAGTGTNNNNAGCGCCAGTCATTTGC	AGCGCCAGTCATTTGC	CAAGGAAAGAATGAGTCTAATATCAAGC
BRCA1	BRCA1_CLINICAL_MIP_071	17	+	41244817	41244832	41244950	41244978	GCGCTTTGAAACCTTGAATGTATTCTGCANNNNCTTCAGCTTCCCGATATCCGACGGTAGTGTNNNNCTTGATTTTCTTCCTT	CTTGATTTTCTTCCTT	GCGCTTTGAAACCTTGAATGTATTCTGCA
BRCA1	BRCA1_CLINICAL_MIP_104	17	-	41245038	41245053	41244892	41244920	AAATGCAGAAGAGGAATGTGCAACATTCTNNNNCTTCAGCTTCCCGATATCCGACGGTAGTGTNNNNCATTGGGACATGAAGT	CATTGGGACATGAAGT	AAATGCAGAAGAGGAATGTGCAACATTCT
BRCA1	BRCA1_CLINICAL_MIP_072	17	+	41244912	41244930	41245048	41245073	CCAATGGATACTTAAAGCCTTCTGTGNNNNCTTCAGCTTCCCGATATCCGACGGTAGTGTNNNNTCTGCATTTCCTGGATTTG	TCTGCATTTCCTGGATTTG	CCAATGGATACTTAAAGCCTTCTGTG
BRCA1	BRCA1_CLINICAL_MIP_105	17	-	41245128	41245143	41244982	41245010	AATGGAAGAAAGTGAACTTGATGCTCAGTNNNNCTTCAGCTTCCCGATATCCGACGGTAGTGTNNNNTGAGTCAGTGTGCAGC	TGAGTCAGTGTGCAGC	AATGGAAGAAAGTGAACTTGATGCTCAGT
BRCA1	BRCA1_CLINICAL_MIP_073	17	+	41245016	41245036	41245155	41245177	GGTTCTGTTTTTGCCTTCCCTAGNNNNCTTCAGCTTCCCGATATCCGACGGTAGTGTNNNNGCTTGTTTCCCGACTGTGGTT	GCTTGTTTCCCGACTGTGGTT	GGTTCTGTTTTTGCCTTCCCTAG
BRCA1	BRCA1_CLINICAL_MIP_106a	17	-	41245227	41245242	41245081	41245109	ACTAATTCATGGTTGTTCCAAAGATAATANNNNCTTCAGCTTCCCGATATCCGACGGTAGTGTNNNNTTTCATTGGTACCTGG	TTTCATTGGTACCTGG	ACTAATTCATGGTTGTTCCAAAGATAATA
BRCA1	BRCA1_CLINICAL_MIP_106b	17	-	41245227	41245242	41245081	41245109	ACTAATTCATGGTTGTTCCAAAGATAATANNNNCTTCAGCTTCCCGATATCCGACGGTAGTGTNNNNTTTCACTGGTACCTGG	TTTCACTGGTACCTGG	ACTAATTCATGGTTGTTCCAAAGATAATA
BRCA1	BRCA1_CLINICAL_MIP_074	17	+	41245139	41245154	41245273	41245300	GCAAAACCCTTTCTCCACTTAACATGAGNNNNCTTCAGCTTCCCGATATCCGACGGTAGTGTNNNNACTCACACATTTATTT	ACTCACACATTTATTT	GCAAAACCCTTTCTCCACTTAACATGAG
BRCA1	BRCA1_CLINICAL_MIP_107	17	-	41245328	41245343	41245182	41245210	CAGGAAAGTATCTCGTTACTGGAAGTTAGNNNNCTTCAGCTTCCCGATATCCGACGGTAGTGTNNNNAGAAACAGTTAAAGTG	AGAAACAGTTAAAGTG	CAGGAAAGTATCTCGTTACTGGAAGTTAG
BRCA1	BRCA1_CLINICAL_MIP_075	17	+	41245240	41245255	41245373	41245401	GCTAGGATTGACAAATTCTTTAAGTTCACNNNNCTTCAGCTTCCCGATATCCGACGGTAGTGTNNNNAAATACTGCTACTCTC	AAATACTGCTACTCTC	GCTAGGATTGACAAATTCTTTAAGTTCAC
BRCA1	BRCA1_CLINICAL_MIP_108	17	-	41245434	41245449	41245288	41245315	GAAGACCCCAAAGATCTCATGTTAAGTGNNNNCTTCAGCTTCCCGATATCCGACGGTAGTGTNNNNTGAAGTTAACAAATGC	TGAAGTTAACAAATGC	GAAGACCCCAAAGATCTCATGTTAAGTG
BRCA1	BRCA1_CLINICAL_MIP_076	17	+	41245341	41245356	41245474	41245502	GTCTTTTACTTGTCTGTTCATTTGGCTTGNNNNCTTCAGCTTCCCGATATCCGACGGTAGTGTNNNNTCTAGTTTCTCTTCTT	TCTAGTTTCTCTTCTT	GTCTTTTACTTGTCTGTTCATTTGGCTTG
BRCA1	BRCA1_CLINICAL_MIP_109	17	-	41245549	41245569	41245408	41245431	CTGGTTCTTTTACTAAGTGTTCAANNNNCTTCAGCTTCCCGATATCCGACGGTAGTGTNNNNTCAGGCACAGCAGAAACCTAC	TCAGGCACAGCAGAAACCTAC	CTGGTTCTTTTACTAAGTGTTCAA
BRCA1	BRCA1_CLINICAL_MIP_077a	17	+	41245453	41245473	41245595	41245614	CTTTATCTCTTCACTGCTAGNNNNCTTCAGCTTCCCGATATCCGACGGTAGTGTNNNNCTGGGAAAGTATCGCTGTCAT	CTGGGAAAGTATCGCTGTCAT	CTTTATCTCTTCACTGCTAG
BRCA1	BRCA1_CLINICAL_MIP_077b	17	+	41245453	41245473	41245595	41245614	CTTTATCTCTTCACTGCTAGNNNNCTTCAGCTTCCCGATATCCGACGGTAGTGTNNNNCTGGGAAAGTATCACTGTTAT	CTGGGAAAGTATCACTGTTAT	CTTTATCTCTTCACTGCTAG
BRCA1	BRCA1_CLINICAL_MIP_110	17	-	41245652	41245667	41245506	41245534	AAAGAACCTGCAACTGGAGCCAAGAAGAGNNNNCTTCAGCTTCCCGATATCCGACGGTAGTGTNNNNCAGTAGAAATCTAAGC	CAGTAGAAATCTAAGC	AAAGAACCTGCAACTGGAGCCAAGAAGAG
BRCA1	BRCA1_CLINICAL_MIP_078	17	+	41245558	41245583	41245701	41245719	GAAGACTTCCTCCTCAGCCNNNNCTTCAGCTTCCCGATATCCGACGGTAGTGTNNNNTGCTGTGCCTGACTGGCATTTGGTTG	TGCTGTGCCTGACTGGCATTTGGTTG	GAAGACTTCCTCCTCAGCC
BRCA1	BRCA1_CLINICAL_MIP_111	17	-	41245772	41245787	41245626	41245651	CCACCTAATTGTACTGAATTGCAAATNNNNCTTCAGCTTCCCGATATCCGACGGTAGTGTNNNNAAGCAGCAGTATAAGC	AAGCAGCAGTATAAGC	CCACCTAATTGTACTGAATTGCAAAT
BRCA1	BRCA1_CLINICAL_MIP_079	17	+	41245679	41245694	41245812	41245840	GCAGATTCTTTTTCGAGTGATTCTATTGGNNNNCTTCAGCTTCCCGATATCCGACGGTAGTGTNNNNAAGCGCATGAATATGC	AAGCGCATGAATATGC	GCAGATTCTTTTTCGAGTGATTCTATTGG
BRCA1	BRCA1_CLINICAL_MIP_112	17	-	41245870	41245890	41245729	41245752	ATATCCACAATTCAAAAGCACCTANNNNCTTCAGCTTCCCGATATCCGACGGTAGTGTNNNNATGAGAATAAAACAAAAGGTG	ATGAGAATAAAACAAAAGGTG	ATATCCACAATTCAAAAGCACCTA
BRCA1	BRCA1_CLINICAL_MIP_080	17	+	41245791	41245809	41245927	41245952	GCTCCGTTTGGTTAGTTCCCTGATTTNNNNCTTCAGCTTCCCGATATCCGACGGTAGTGTNNNNGGTTCAGCTTTCGTTTTGA	GGTTCAGCTTTCGTTTTGA	GCTCCGTTTGGTTAGTTCCCTGATTT
BRCA1	BRCA1_CLINICAL_MIP_113	17	-	41245977	41245992	41245831	41245859	GAATGAGAAAAATCCTAACCCAATAGAATNNNNCTTCAGCTTCCCGATATCCGACGGTAGTGTNNNNAGAAAGCAGATTTGGC	AGAAAGCAGATTTGGC	GAATGAGAAAAATCCTAACCCAATAGAAT
BRCA1	BRCA1_CLINICAL_MIP_081	17	+	41245905	41245920	41246038	41246066	GCTTTAATTTATTTGTGAGGGGACGCTCTNNNNCTTCAGCTTCCCGATATCCGACGGTAGTGTNNNNATATTCATCACTTGAC	ATATTCATCACTTGAC	GCTTTAATTTATTTGTGAGGGGACGCTCT
BRCA1	BRCA1_CLINICAL_MIP_114	17	-	41246080	41246105	41245944	41245962	CTGAAATGATAAATCAGGGNNNNCTTCAGCTTCCCGATATCCGACGGTAGTGTNNNNAATTATAGGAGCATTTGTTACTGAGC	AATTATAGGAGCATTTGTTACTGAGC	CTGAAATGATAAATCAGGG
BRCA1	BRCA1_CLINICAL_MIP_082	17	+	41246005	41246020	41246138	41246166	GCTTGCCTTCTTCCGATAGGTTTTCCCAANNNNCTTCAGCTTCCCGATATCCGACGGTAGTGTNNNNCAGGATGAAGGCCTGA	CAGGATGAAGGCCTGA	GCTTGCCTTCTTCCGATAGGTTTTCCCAA
BRCA1	BRCA1_CLINICAL_MIP_115	17	-	41246196	41246218	41246057	41246078	ACAGATAATACAAGAGCGTCCCNNNNCTTCAGCTTCCCGATATCCGACGGTAGTGTNNNNAGTGAAAGAGTTCACTCCAAATC	AGTGAAAGAGTTCACTCCAAATC	ACAGATAATACAAGAGCGTCCC
BRCA1	BRCA1_CLINICAL_MIP_083	17	+	41246121	41246136	41246254	41246282	GTAAGTCTATTTTCTCTGAAGAACCAGAANNNNCTTCAGCTTCCCGATATCCGACGGTAGTGTNNNNTGGCTTAAGTTGGGGA	TGGCTTAAGTTGGGGA	GTAAGTCTATTTTCTCTGAAGAACCAGAA
BRCA1	BRCA1_CLINICAL_MIP_116	17	-	41246306	41246321	41246160	41246188	AGTAATATTGAAGACAAAATATTTGGGAANNNNCTTCAGCTTCCCGATATCCGACGGTAGTGTNNNNAGCTGATGTATTGGAC	AGCTGATGTATTGGAC	AGTAATATTGAAGACAAAATATTTGGGAA
BRCA1	BRCA1_CLINICAL_MIP_084	17	+	41246234	41246249	41246367	41246395	CCTAACAGTTCATCACTTCTGGAAAACCANNNNCTTCAGCTTCCCGATATCCGACGGTAGTGTNNNNCTCATGAGGATCACTG	CTCATGAGGATCACTG	CCTAACAGTTCATCACTTCTGGAAAACCA
BRCA1	BRCA1_CLINICAL_MIP_117	17	-	41246417	41246432	41246271	41246299	AATGAGGTAGATGAATATTCTGGTTCTTCNNNNCTTCAGCTTCCCGATATCCGACGGTAGTGTNNNNGATAACACTAAATAGC	GATAACACTAAATAGC	AATGAGGTAGATGAATATTCTGGTTCTTC
BRCA1	BRCA1_CLINICAL_MIP_085	17	+	41246335	41246350	41246468	41246496	GCATGGCAGTTTCTGCTTATTCCATTCTTNNNNCTTCAGCTTCCCGATATCCGACGGTAGTGTNNNNATTCAGACTCCCCATC	ATTCAGACTCCCCATC	GCATGGCAGTTTCTGCTTATTCCATTCTT
BRCA1	BRCA1_CLINICAL_SNP_003	17	+	41246335	41246350	41246468	41246496	GCATGGCAGTTTCCGCTTATTCCATTCTTNNNNCTTCAGCTTCCCGATATCCGACGGTAGTGTNNNNATTCAGACTCCCCATC	ATTCAGACTCCCCATC	GCATGGCAGTTTCCGCTTATTCCATTCTT
BRCA1	MIP_BRCA1_gapfill_5	17	-	41246527	41246546	41246385	41246406	AAGTTAATGAGTGGTTTTCCAGNNNNCTTCAGCTTCCCGATATCCGACGGTAGTGTNNNNCAGCACAGAAAAAAAGGTAG	CAGCACAGAAAAAAAGGTAG	AAGTTAATGAGTGGTTTTCCAG
BRCA1	BRCA1_CLINICAL_MIP_118	17	-	41246533	41246554	41246393	41246415	GCATTCAGAAAGTTAATGAGTGGNNNNCTTCAGCTTCCCGATATCCGACGGTAGTGTNNNNCGGACTCCCAGCACAGAAAAAA	CGGACTCCCAGCACAGAAAAAA	GCATTCAGAAAGTTAATGAGTGG
BRCA1	BRCA1_CLINICAL_MIP_086	17	+	41246450	41246465	41246583	41246611	GCCCATCTGTTATGTTGGCTCCTTGCTAANNNNCTTCAGCTTCCCGATATCCGACGGTAGTGTNNNNATCTCTAGGATTCTCT	ATCTCTAGGATTCTCT	GCCCATCTGTTATGTTGGCTCCTTGCTAA
BRCA1	BRCA1_CLINICAL_MIP_119	17	-	41246643	41246658	41246497	41246524	CTGAATGCTGATCCCCTGTGTGAGAGAANNNNCTTCAGCTTCCCGATATCCGACGGTAGTGTNNNNTGAATGTAGAAAAGGC	TGAATGTAGAAAAGGC	CTGAATGCTGATCCCCTGTGTGAGAGAA
BRCA1	BRCA1_CLINICAL_MIP_087	17	+	41246548	41246566	41246684	41246709	GCTGTTCTCATGCTGTAATGAGCTGGNNNNCTTCAGCTTCCCGATATCCGACGGTAGTGTNNNNGAGTCCGCCTATCATTACA	GAGTCCGCCTATCATTACA	GCTGTTCTCATGCTGTAATGAGCTGG
BRCA1	BRCA1_CLINICAL_MIP_120	17	-	41246748	41246763	41246602	41246629	AAAAGCAAACAGCCTGGCTTAGCAAGGANNNNCTTCAGCTTCCCGATATCCGACGGTAGTGTNNNNAGGGTAGTTCTGTTTC	AGGGTAGTTCTGTTTC	AAAAGCAAACAGCCTGGCTTAGCAAGGA
BRCA1	BRCA1_CLINICAL_MIP_088	17	+	41246653	41246668	41246787	41246814	GCTGCACGCTTCTCAGTGGTGTTCAAATNNNNCTTCAGCTTCCCGATATCCGACGGTAGTGTNNNNCATTCATTCTGTCTTT	CATTCATTCTGTCTTT	GCTGCACGCTTCTCAGTGGTGTTCAAAT
BRCA1	BRCA1_CLINICAL_MIP_121	17	-	41246851	41246866	41246705	41246733	AGCCATGTGGCACAAATACTCATGCCAGCNNNNCTTCAGCTTCCCGATATCCGACGGTAGTGTNNNNTTTTCTGAGACGGATG	TTTTCTGAGACGGATG	AGCCATGTGGCACAAATACTCATGCCAGC
BRCA1	BRCA1_CLINICAL_MIP_089	17	+	41246761	41246780	41246898	41246922	CAAGGTACTCAAAAACTGAATTGTCNNNNCTTCAGCTTCCCGATATCCGACGGTAGTGTNNNNCCTGATACTTTTCTGGATGC	CCTGATACTTTTCTGGATGC	CAAGGTACTCAAAAACTGAATTGTC
BRCA1	BRCA1_CLINICAL_MIP_122	17	-	41246948	41246963	41246802	41246830	CAACCCAGTAATAATGATTTGAACACCACNNNNCTTCAGCTTCCCGATATCCGACGGTAGTGTNNNNATTTCCACCTCCAAGG	ATTTCCACCTCCAAGG	CAACCCAGTAATAATGATTTGAACACCAC
BRCA1	BRCA1_CLINICAL_MIP_125	17	-	41247945	41247960	41247799	41247827	AAAGAGAGTGGGTAGATACAGTACTGTAANNNNCTTCAGCTTCCCGATATCCGACGGTAGTGTNNNNGACTCTGTCTTTTCCC	GACTCTGTCTTTTCCC	AAAGAGAGTGGGTAGATACAGTACTGTAA
BRCA1	BRCA1_CLINICAL_MIP_123	17	+	41247821	41247836	41247954	41247982	CAGAGTCCTAATAAGAAACACTAGTTACANNNNCTTCAGCTTCCCGATATCCGACGGTAGTGTNNNNTCTCTTTTCAGTGCCT	TCTCTTTTCAGTGCCT	CAGAGTCCTAATAAGAAACACTAGTTACA
BRCA1	BRCA1_CLINICAL_MIP_124	17	+	41247887	41247903	41248023	41248048	GCTCTTTCGATTACAGAAAGCTGACCNNNNCTTCAGCTTCCCGATATCCGACGGTAGTGTNNNNTTTCATCCCTGGTTCCT	TTTCATCCCTGGTTCCT	GCTCTTTCGATTACAGAAAGCTGACC
BRCA1	BRCA1_CLINICAL_MIP_126	17	-	41248060	41248076	41247915	41247942	TAGTGTGGGAGATCAAGAATTGTTACAANNNNCTTCAGCTTCCCGATATCCGACGGTAGTGTNNNNGAGCAGCTTTCACTAAC	GAGCAGCTTTCACTAAC	TAGTGTGGGAGATCAAGAATTGTTACAA
BRCA1	BRCA1_CLINICAL_MIP_128	17	+	41249200	41249215	41249333	41249361	ATCAATAAAAGTTTTCTTAATTAAAAGGGNNNNCTTCAGCTTCCCGATATCCGACGGTAGTGTNNNNCCTTAATATTAACTAA	CCTTAATATTAACTAA	ATCAATAAAAGTTTTCTTAATTAAAAGGG
BRCA1	BRCA1_CLINICAL_MIP_129	17	-	41249354	41249369	41249208	41249235	TGAAGCTGGTATTTTCCTATTTAGTTAANNNNCTTCAGCTTCCCGATATCCGACGGTAGTGTNNNNTTTTTTAACCCTTTTA	TTTTTTAACCCTTTTA	TGAAGCTGGTATTTTCCTATTTAGTTAA
BRCA1	BRCA1_CLINICAL_MIP_127	17	+	41249261	41249277	41249395	41249422	CAACTAGAAATATTTACTGAGCATCTACNNNNCTTCAGCTTCCCGATATCCGACGGTAGTGTNNNNCTGCAATAAGTTGCCTT	CTGCAATAAGTTGCCTT	CAACTAGAAATATTTACTGAGCATCTAC
BRCA1	BRCA1_CLINICAL_MIP_130	17	+	41251737	41251755	41251873	41251898	GTTGGACACTGAGACTGGTTTCCTGCNNNNCTTCAGCTTCCCGATATCCGACGGTAGTGTNNNNAAGATAAGGAATCCAGCAA	AAGATAAGGAATCCAGCAA	GTTGGACACTGAGACTGGTTTCCTGC
BRCA1	BRCA1_CLINICAL_MIP_132	17	-	41251889	41251911	41251750	41251771	AAGTATTTAATAATAATTGCTGNNNNCTTCAGCTTCCCGATATCCGACGGTAGTGTNNNNACCATACTGTTTAGCAGGAAACC	ACCATACTGTTTAGCAGGAAACC	AAGTATTTAATAATAATTGCTG
BRCA1	BRCA1_CLINICAL_MIP_131	17	+	41251813	41251828	41251946	41251974	GCTTTTCCTCCTGAAGAGAAACTTGACACNNNNCTTCAGCTTCCCGATATCCGACGGTAGTGTNNNNTCTTTTGAGGTTGTAT	TCTTTTGAGGTTGTAT	GCTTTTCCTCCTGAAGAGAAACTTGACAC
BRCA1	BRCA1_CLINICAL_MIP_133	17	-	41251961	41251983	41251822	41251843	AGGACAAAGCAGCGGATACAACNNNNCTTCAGCTTCCCGATATCCGACGGTAGTGTNNNNTTGTCCATGGTGTCAAGTTTCTC	TTGTCCATGGTGTCAAGTTTCTC	AGGACAAAGCAGCGGATACAAC
BRCA1	SNPMIP_BRCA1_indelSNP_3	17	-	41256159	41256174	41256013	41256036	TCCTCCTGCCTTAGCCCCCTTAGTNNNNCTTCAGCTTCCCGATATCCGACGGTAGTGTNNNNAGACTTCTACAGAGTG	AGACTTCTACAGAGTG	TCCTCCTGCCTTAGCCCCCTTAGT
BRCA1	SNPMIP_BRCA1_indelSNP_1	17	+	41256040	41256063	41256184	41256201	GTTTCTGTAGCCCATACTNNNNCTTCAGCTTCCCGATATCCGACGGTAGTGTNNNNCTTCTAGCCTGGGCCACAGAGCAA	CTTCTAGCCTGGGCCACAGAGCAA	GTTTCTGTAGCCCATACT
BRCA1	BRCA1_CLINICAL_MIP_136	17	-	41256219	41256234	41256073	41256101	TTTCTTTTTTTTTTCTTTTTTTTTTTTGANNNNCTTCAGCTTCCCGATATCCGACGGTAGTGTNNNNGAACATCTAAAAGATG	GAACATCTAAAAGATG	TTTCTTTTTTTTTTCTTTTTTTTTTTTGA
BRCA1	BRCA1_CLINICAL_MIP_134	17	+	41256098	41256113	41256231	41256259	GTTCAGGAGAGTTATTTTCCTTTTTTGCANNNNCTTCAGCTTCCCGATATCCGACGGTAGTGTNNNNGAAAAGAAGAAGAAGA	GAAAAGAAGAAGAAGA	GTTCAGGAGAGTTATTTTCCTTTTTTGCA
BRCA1	SNPMIP_BRCA1_indelSNP_4	17	-	41256268	41256284	41256123	41256147	CCTTCCTTGGTAAAACCATTTGTTTNNNNCTTCAGCTTCCCGATATCCGACGGTAGTGTNNNNTTACAGATGCAAACAGC	TTACAGATGCAAACAGC	CCTTCCTTGGTAAAACCATTTGTTT
BRCA1	SNPMIP_BRCA1_indelSNP_2	17	+	41256131	41256147	41256268	41256292	GCTGTTTGCATCTGTAAAATACAAGNNNNCTTCAGCTTCCCGATATCCGACGGTAGTGTNNNNGGTTTTACCAAGGAAGG	GGTTTTACCAAGGAAGG	GCTGTTTGCATCTGTAAAATACAAG
BRCA1	BRCA1_CLINICAL_MIP_135	17	+	41256171	41256191	41256309	41256332	GCAGTTAGAGAAAAATGTATGAATNNNNCTTCAGCTTCCCGATATCCGACGGTAGTGTNNNNGTCTTTTGGCACGGTTTCTGT	GTCTTTTGGCACGGTTTCTGT	GCAGTTAGAGAAAAATGTATGAAT
BRCA1	BRCA1_CLINICAL_MIP_137	17	-	41256334	41256350	41256189	41256216	GTTTCTATCATCCAAAGTATGGGCTACANNNNCTTCAGCTTCCCGATATCCGACGGTAGTGTNNNNTTGGTTTCTTTGATTAT	TTGGTTTCTTTGATTAT	GTTTCTATCATCCAAAGTATGGGCTACA
BRCA1	BRCA1_CLINICAL_MIP_140	17	-	41256956	41256971	41256810	41256838	AAACTCAGGAAGTTTGCACAATTACTTTCNNNNCTTCAGCTTCCCGATATCCGACGGTAGTGTNNNNGCCTACAAGAAAGTAC	GCCTACAAGAAAGTAC	AAACTCAGGAAGTTTGCACAATTACTTTC
BRCA1	BRCA1_CLINICAL_MIP_138	17	+	41256833	41256848	41256966	41256994	GTAGGCTCCTGAAATTAAATTGTTTGAGANNNNCTTCAGCTTCCCGATATCCGACGGTAGTGTNNNNGAGTTTTCATGGACAG	GAGTTTTCATGGACAG	GTAGGCTCCTGAAATTAAATTGTTTGAGA
BRCA1	BRCA1_CLINICAL_MIP_139	17	+	41256872	41256887	41257005	41257033	GCAAGTGATTATCAACCTTTTAAGGACACNNNNCTTCAGCTTCCCGATATCCGACGGTAGTGTNNNNATTCAACACTTACACT	ATTCAACACTTACACT	GCAAGTGATTATCAACCTTTTAAGGACAC
BRCA1	BRCA1_CLINICAL_MIP_141	17	-	41257073	41257088	41256927	41256955	GAGATTTAGTCAACTTGTTGAAGAGCTATNNNNCTTCAGCTTCCCGATATCCGACGGTAGTGTNNNNTTTCTACTGTTGCTGC	TTTCTACTGTTGCTGC	GAGATTTAGTCAACTTGTTGAAGAGCTAT
BRCA1	BRCA1_CLINICAL_MIP_143	17	-	41258561	41258576	41258415	41258443	GAAGCAACCACAGTAGGAAAAAGTAGAAANNNNCTTCAGCTTCCCGATATCCGACGGTAGTGTNNNNGTTCTTTCTTTCTTTA	GTTCTTTCTTTCTTTA	GAAGCAACCACAGTAGGAAAAAGTAGAAA
BRCA1	BRCA1_CLINICAL_MIP_142	17	+	41258436	41258452	41258570	41258597	AAAGAACAATTTAATTTACTTCCTTTTGNNNNCTTCAGCTTCCCGATATCCGACGGTAGTGTNNNNGTTGCTTCCAACCTAGC	GTTGCTTCCAACCTAGC	AAAGAACAATTTAATTTACTTCCTTTTG
BRCA1	BRCA1_CLINICAL_SNP_005	17	+	41258436	41258452	41258570	41258597	AAAGAACAATTTAATTTACTTCCTTTTGNNNNCTTCAGCTTCCCGATATCCGACGGTAGTGTNNNNGTTGCTTCCAACCTTGC	GTTGCTTCCAACCTTGC	AAAGAACAATTTAATTTACTTCCTTTTG
BRCA1	BRCA1_CLINICAL_MIP_144	17	-	41258640	41258659	41258498	41258519	AAAGGGCCTTCACAGTGTCCTTNNNNCTTCAGCTTCCCGATATCCGACGGTAGTGTNNNNCTCTTAAGGGCAGTTGTGAG	CTCTTAAGGGCAGTTGTGAG	AAAGGGCCTTCACAGTGTCCTT
BRCA1	BRCA1_CLINICAL_MIP_154	17	-	41267799	41267814	41267653	41267681	GGAAACACCTAACTTTATAGAAGCTTTACNNNNCTTCAGCTTCCCGATATCCGACGGTAGTGTNNNNCCCCCCCTACCCTGCT	CCCCCCCTACCCTGCT	GGAAACACCTAACTTTATAGAAGCTTTAC
BRCA1	BRCA1_CLINICAL_MIP_153	17	+	41267727	41267742	41267860	41267888	GCTATTCTTAGTGAATAAGTTCAACTTTGNNNNCTTCAGCTTCCCGATATCCGACGGTAGTGTNNNNACACATTCAAACTTAC	ACACATTCAAACTTAC	GCTATTCTTAGTGAATAAGTTCAACTTTG
BRCA1	MIP_BRCA1_gapfill_6	17	+	41275938	41275953	41276074	41276099	CATTTTGTACTTCTTCAACGCGAAGANNNNCTTCAGCTTCCCGATATCCGACGGTAGTGTNNNNTGTCTTTTCTTCCCTA	TGTCTTTTCTTCCCTA	CATTTTGTACTTCTTCAACGCGAAGA
BRCA1	MIP_BRCA1_gapfill_7	17	-	41276110	41276130	41275969	41275989	TCTCCTATGCAAATGAACAGANNNNCTTCAGCTTCCCGATATCCGACGGTAGTGTNNNNCATTGGAACAGAAAGAAATGG	CATTGGAACAGAAAGAAATGG	TCTCCTATGCAAATGAACAGA
BRCA1	MIP_BRCA1_gapfill_8	17	+	41275969	41275989	41276110	41276130	CCATTTCTTTCTGTTCCAATGNNNNCTTCAGCTTCCCGATATCCGACGGTAGTGTNNNNTCTGTTCATTTGCATAGGAGA	TCTGTTCATTTGCATAGGAGA	CCATTTCTTTCTGTTCCAATG
BRCA1	BRCA1_CLINICAL_MIP_148	17	-	41276110	41276133	41275972	41275992	TTATCTCCTATGCAAATGAACNNNNCTTCAGCTTCCCGATATCCGACGGTAGTGTNNNNGTTCATTGGAACAGAAAGAAATGG	GTTCATTGGAACAGAAAGAAATGG	TTATCTCCTATGCAAATGAAC
BRCA1	BRCA1_CLINICAL_MIP_147	17	+	41275985	41276004	41276122	41276146	GTTCCAATGAACTTTAACACATTAGNNNNCTTCAGCTTCCCGATATCCGACGGTAGTGTNNNNGGAGATAATCATAGGAATCC	GGAGATAATCATAGGAATCC	GTTCCAATGAACTTTAACACATTAG
BRCA1	BRCA1_CLINICAL_MIP_145	17	+	41276031	41276047	41276165	41276192	CTTTTTAAAAGGTTTATAAAATGACAACNNNNCTTCAGCTTCCCGATATCCGACGGTAGTGTNNNNTACCAGATGGGACACTC	TACCAGATGGGACACTC	CTTTTTAAAAGGTTTATAAAATGACAAC
BRCA1	BRCA1_CLINICAL_MIP_146	17	-	41276227	41276243	41276082	41276108	TTTATCTGCTCTTCGCGTTGAAGAAGTNNNNCTTCAGCTTCCCGATATCCGACGGTAGTGTNNNNCTAAAACCTTCCAAATC	CTAAAACCTTCCAAATC	TTTATCTGCTCTTCGCGTTGAAGAAGT
BRCA1	BRCA1_CLINICAL_MIP_151	17	-	41277381	41277396	41277235	41277263	AGGGGGCCCAAGTGATGCTCTGGGGTACTNNNNCTTCAGCTTCCCGATATCCGACGGTAGTGTNNNNGCGCGGCGTGAGCTCG	GCGCGGCGTGAGCTCG	AGGGGGCCCAAGTGATGCTCTGGGGTACT
BRCA1	BRCA1_CLINICAL_MIP_149	17	+	41277258	41277273	41277391	41277419	CCGCGCAGTCGCAGTTTTAATTTATCTGTNNNNCTTCAGCTTCCCGATATCCGACGGTAGTGTNNNNCCCCCTGTCCCTTTCC	CCCCCTGTCCCTTTCC	CCGCGCAGTCGCAGTTTTAATTTATCTGT
BRCA1	BRCA1_CLINICAL_MIP_152	17	-	41277493	41277511	41277350	41277375	ACTTCCTGGACGGGGGACAGGCTGTGNNNNCTTCAGCTTCCCGATATCCGACGGTAGTGTNNNNATCCTCTGATTGTACCTTG	ATCCTCTGATTGTACCTTG	ACTTCCTGGACGGGGGACAGGCTGTG
BRCA1	BRCA1_CLINICAL_MIP_150	17	+	41277369	41277384	41277504	41277530	CAGAGGATGGGAGGGACAGAAAGAGCCNNNNCTTCAGCTTCCCGATATCCGACGGTAGTGTNNNNAGGAAGTCTCAGCGAG	AGGAAGTCTCAGCGAG	CAGAGGATGGGAGGGACAGAAAGAGCC
BRCA2	BRCA2_CLINICAL_MIP_001	13	+	32889611	32889632	32889750	32889772	GGCGCGGTTTTTGTCAGCTTACTNNNNCTTCAGCTTCCCGATATCCGACGGTAGTGTNNNNGGGCTTGTGGCGCGAGCTTCTG	GGGCTTGTGGCGCGAGCTTCTG	GGCGCGGTTTTTGTCAGCTTACT
BRCA2	BRCA2_CLINICAL_MIP_002	13	+	32889550	32889569	32889691	32889711	GTGTCTTTTGCGGCGGTGGGTNNNNCTTCAGCTTCCCGATATCCGACGGTAGTGTNNNNGGCCTGACTTCCGGGTGGTG	GGCCTGACTTCCGGGTGGTG	GTGTCTTTTGCGGCGGTGGGT
BRCA2	BRCA2_CLINICAL_MIP_003	13	+	32889719	32889737	32889860	32889880	GCGTGGCGGGGGAGCGCCTCANNNNCTTCAGCTTCCCGATATCCGACGGTAGTGTNNNNGGGAGAAGCGTGAGGGGAC	GGGAGAAGCGTGAGGGGAC	GCGTGGCGGGGGAGCGCCTCA
BRCA2	BRCA2_CLINICAL_MIP_004	13	-	32889704	32889726	32889565	32889586	GCGACACGCAGCACACGCACCANNNNCTTCAGCTTCCCGATATCCGACGGTAGTGTNNNNCTTCTCCCGGCGGCGACCCACCG	CTTCTCCCGGCGGCGACCCACCG	GCGACACGCAGCACACGCACCA
BRCA2	BRCA2_CLINICAL_MIP_005	13	-	32889818	32889833	32889672	32889700	CAAAAGACACCCGAGGCGCAGCAGAGGCGNNNNCTTCAGCTTCCCGATATCCGACGGTAGTGTNNNNCGTCCCAACCCACTAC	CGTCCCAACCCACTAC	CAAAAGACACCCGAGGCGCAGCAGAGGCG
BRCA2	BRCA2_CLINICAL_MIP_006	13	-	32889878	32889903	32889742	32889759	AAACCGCGCCGGTCACAANNNNCTTCAGCTTCCCGATATCCGACGGTAGTGTNNNNAGCCGCGGCAGCGACCCGGGGCGTGA	AGCCGCGGCAGCGACCCGGGGCGTGA	AAACCGCGCCGGTCACAA
BRCA2	BRCA2_CLINICAL_MIP_007	13	+	32890514	32890529	32890647	32890675	CACGCTGCAACAAAGCAGGTATTGACAAANNNNCTTCAGCTTCCCGATATCCGACGGTAGTGTNNNNGGAATGCATCCCTGTG	GGAATGCATCCCTGTG	CACGCTGCAACAAAGCAGGTATTGACAAA
BRCA2	BRCA2_CLINICAL_MIP_008	13	+	32890600	32890618	32890736	32890761	CCCAGTACGTCACAGTGTTGCTTAGANNNNCTTCAGCTTCCCGATATCCGACGGTAGTGTNNNNGCCTATTGGATCCAAAGAG	GCCTATTGGATCCAAAGAG	CCCAGTACGTCACAGTGTTGCTTAGA
BRCA2	BRCA2_CLINICAL_MIP_009	13	-	32890637	32890652	32890491	32890519	CATTCCTTATTATGTGACTGAGGTAAAACNNNNCTTCAGCTTCCCGATATCCGACGGTAGTGTNNNNAGCGTGTCTTAAAAAT	AGCGTGTCTTAAAAAT	CATTCCTTATTATGTGACTGAGGTAAAAC
BRCA2	BRCA2_CLINICAL_MIP_010	13	-	32890728	32890745	32890584	32890608	CCAATAGGCATTTTTACCTACGATANNNNCTTCAGCTTCCCGATATCCGACGGTAGTGTNNNNACGTACTGGGTTTTTAGC	ACGTACTGGGTTTTTAGC	CCAATAGGCATTTTTACCTACGATA
BRCA2	BRCA2_CLINICAL_MIP_011	13	+	32893166	32893190	32893308	32893327	CAACAATTACGAACCAAACCNNNNCTTCAGCTTCCCGATATCCGACGGTAGTGTNNNNTTTGTCTGTCACTGGTTAAAACTAA	TTTGTCTGTCACTGGTTAAAACTAA	CAACAATTACGAACCAAACC
BRCA2	BRCA2_CLINICAL_MIP_012	13	+	32893273	32893288	32893406	32893434	CTCTGCCGCTGTACCAATCTCCTGTAAAANNNNCTTCAGCTTCCCGATATCCGACGGTAGTGTNNNNAATTCTGAACCTGCAG	AATTCTGAACCTGCAG	CTCTGCCGCTGTACCAATCTCCTGTAAAA
BRCA2	BRCA2_CLINICAL_MIP_013	13	+	32893364	32893380	32893498	32893525	CAAACTAGGAATTTAGGCAAACCTGTGTNNNNCTTCAGCTTCCCGATATCCGACGGTAGTGTNNNNAGCTGGCTTCAACTCCA	AGCTGGCTTCAACTCCA	CAAACTAGGAATTTAGGCAAACCTGTGT
BRCA2	BRCA2_CLINICAL_MIP_014	13	-	32893291	32893307	32893146	32893173	CAGACAAATTTGTGACCCAGAACAGTTANNNNCTTCAGCTTCCCGATATCCGACGGTAGTGTNNNNTTTTTATGTTCAGATTC	TTTTTATGTTCAGATTC	CAGACAAATTTGTGACCCAGAACAGTTA
BRCA2	BRCA2_CLINICAL_MIP_015	13	-	32893388	32893404	32893243	32893270	AGGGTGGAGCTTCTGAAGAAAGTTCTTCNNNNCTTCAGCTTCCCGATATCCGACGGTAGTGTNNNNCAGCCCTTGCTCTTTGA	CAGCCCTTGCTCTTTGA	AGGGTGGAGCTTCTGAAGAAAGTTCTTC
BRCA2	BRCA2_CLINICAL_MIP_016	13	-	32893488	32893503	32893342	32893370	GCCAGCTGATTATAAGATGGTTTCCTTTGNNNNCTTCAGCTTCCCGATATCCGACGGTAGTGTNNNNAGTTTGTAGTTCTCCC	AGTTTGTAGTTCTCCC	GCCAGCTGATTATAAGATGGTTTCCTTTG
BRCA2	BRCA2_CLINICAL_MIP_017	13	+	32899172	32899191	32899309	32899333	GTCTTAGTGAAAGGTATGATGAAGCNNNNCTTCAGCTTCCCGATATCCGACGGTAGTGTNNNNCAGAGTATATACATTCTCAC	CAGAGTATATACATTCTCAC	GTCTTAGTGAAAGGTATGATGAAGC
BRCA2	BRCA2_CLINICAL_MIP_018	13	+	32899274	32899289	32899407	32899435	GCTAATATTTTGGCTAAGAGCCTGGTAGANNNNCTTCAGCTTCCCGATATCCGACGGTAGTGTNNNNAGCAGATGATGTTTCC	AGCAGATGATGTTTCC	GCTAATATTTTGGCTAAGAGCCTGGTAGA
BRCA2	BRCA2_CLINICAL_MIP_019	13	-	32899291	32899306	32899145	32899173	TGGATTATAAATTTGCATTCTTTGGAAGTNNNNCTTCAGCTTCCCGATATCCGACGGTAGTGTNNNNGAATTTAGAAGTGGAC	GAATTTAGAAGTGGAC	TGGATTATAAATTTGCATTCTTTGGAAGT
BRCA2	BRCA2_CLINICAL_MIP_020	13	-	32899398	32899413	32899252	32899280	ATCTGCTTGATCCATTTTAGTTTTCACTGNNNNCTTCAGCTTCCCGATATCCGACGGTAGTGTNNNNTATTAGCATAAAAATC	TATTAGCATAAAAATC	ATCTGCTTGATCCATTTTAGTTTTCACTG
BRCA2	BRCA2_CLINICAL_MIP_021	13	+	32900127	32900142	32900260	32900288	CATGTAACACCACAAAGAGATAAGTCAGGNNNNCTTCAGCTTCCCGATATCCGACGGTAGTGTNNNNAGTAGTATTCCAACAA	AGTAGTATTCCAACAA	CATGTAACACCACAAAGAGATAAGTCAGG
BRCA2	BRCA2_CLINICAL_MIP_022	13	+	32900237	32900255	32900373	32900398	CCCCAGTGGTATGTGGGAGTTTGTTTNNNNCTTCAGCTTCCCGATATCCGACGGTAGTGTNNNNGTCCTGTTGTTCTACAATG	GTCCTGTTGTTCTACAATG	CCCCAGTGGTATGTGGGAGTTTGTTT
BRCA2	BRCA2_CLINICAL_MIP_023	13	+	32900353	32900368	32900488	32900514	GCCCTGAGATTTACAAATCTGTACCTANNNNCTTCAGCTTCCCGATATCCGACGGTAGTGTNNNNCAATTTTCCCCTTTTT	CAATTTTCCCCTTTTT	GCCCTGAGATTTACAAATCTGTACCTA
BRCA2	BRCA2_CLINICAL_MIP_024	13	-	32900319	32900334	32900173	32900201	AAAAAACTGGCAAAAACTAGTTTATCTTANNNNCTTCAGCTTCCCGATATCCGACGGTAGTGTNNNNAACATTTCTAGTATTC	AACATTTCTAGTATTC	AAAAAACTGGCAAAAACTAGTTTATCTTA
BRCA2	BRCA2_CLINICAL_MIP_025	13	-	32900416	32900438	32900277	32900298	TTTAATCATACCTGACTTATCTNNNNCTTCAGCTTCCCGATATCCGACGGTAGTGTNNNNAACCAGGTAGAATATTTACCTTC	AACCAGGTAGAATATTTACCTTC	TTTAATCATACCTGACTTATCT
BRCA2	BRCA2_CLINICAL_MIP_026	13	-	32900504	32900525	32900364	32900384	ATACCACTGGGGGTAAAAAAANNNNCTTCAGCTTCCCGATATCCGACGGTAGTGTNNNNAGGCAGAATGCTAGGTACAGAT	AGGCAGAATGCTAGGTACAGAT	ATACCACTGGGGGTAAAAAAA
BRCA2	BRCA2_CLINICAL_MIP_027	13	+	32900591	32900606	32900724	32900752	CCACCCTTAGTTCTACTGTGCTCATAGGTNNNNCTTCAGCTTCCCGATATCCGACGGTAGTGTNNNNATCAGGGCATTTCTAT	ATCAGGGCATTTCTAT	CCACCCTTAGTTCTACTGTGCTCATAGGT
BRCA2	BRCA2_CLINICAL_MIP_028	13	+	32900642	32900657	32900775	32900803	CAAGAAAGAGCAGATGAGGTTGATAATTGNNNNCTTCAGCTTCCCGATATCCGACGGTAGTGTNNNNCAGACACCAAAACATA	CAGACACCAAAACATA	CAAGAAAGAGCAGATGAGGTTGATAATTG
BRCA2	BRCA2_CLINICAL_MIP_029	13	-	32900715	32900730	32900569	32900597	CCCTGATCATTAAGGATATTATTTTTTCANNNNCTTCAGCTTCCCGATATCCGACGGTAGTGTNNNNAGGGTGGGTGGTGTAG	AGGGTGGGTGGTGTAG	CCCTGATCATTAAGGATATTATTTTTTCA
BRCA2	BRCA2_CLINICAL_MIP_030	13	-	32900803	32900819	32900658	32900684	CCACCTCAGCTCCTAGACTTTCAGAAANNNNCTTCAGCTTCCCGATATCCGACGGTAGTGTNNNNGAAGTATTAGAGATGAC	GAAGTATTAGAGATGAC	CCACCTCAGCTCCTAGACTTTCAGAAA
BRCA2	BRCA2_CLINICAL_MIP_031	13	+	32903533	32903548	32903666	32903694	GCTAACAATTTTGGAATGCCTTGTTAAATNNNNCTTCAGCTTCCCGATATCCGACGGTAGTGTNNNNTGCATTCTAGTGATAA	TGCATTCTAGTGATAA	GCTAACAATTTTGGAATGCCTTGTTAAAT
BRCA2	BRCA2_CLINICAL_MIP_032	13	-	32903657	32903672	32903511	32903539	GAATGCAAAAACTTATTTTTTGTCAGACANNNNCTTCAGCTTCCCGATATCCGACGGTAGTGTNNNNTGTTAGCAATTTCAAC	TGTTAGCAATTTCAAC	GAATGCAAAAACTTATTTTTTGTCAGACA
BRCA2	BRCA2_CLINICAL_MIP_033	13	+	32905006	32905021	32905139	32905167	CACAAATCAAAGAGAAGCTGCAAGTCATGNNNNCTTCAGCTTCCCGATATCCGACGGTAGTGTNNNNTGTGCATTGAGAGTTT	TGTGCATTGAGAGTTT	CACAAATCAAAGAGAAGCTGCAAGTCATG
BRCA2	BRCA2_CLINICAL_MIP_034	13	+	32905086	32905101	32905219	32905247	ATTTTTTTTTTTTGAGGTGGAGTCTTGCTNNNNCTTCAGCTTCCCGATATCCGACGGTAGTGTNNNNGAAAGTCTGAAGAAAA	GAAAGTCTGAAGAAAA	ATTTTTTTTTTTTGAGGTGGAGTCTTGCT
BRCA2	BRCA2_CLINICAL_MIP_035	13	-	32905155	32905176	32905015	32905035	AATCACTAGTATAAAAACTCTNNNNCTTCAGCTTCCCGATATCCGACGGTAGTGTNNNNAGGACTTACCATGACTTGCAGC	AGGACTTACCATGACTTGCAGC	AATCACTAGTATAAAAACTCT
BRCA2	BRCA2_CLINICAL_MIP_036	13	-	32905245	32905263	32905102	32905126	GTCACAGAAGCGATAAATCTATCATNNNNCTTCAGCTTCCCGATATCCGACGGTAGTGTNNNNAGATCACGGGTGACAGAGC	AGATCACGGGTGACAGAGC	GTCACAGAAGCGATAAATCTATCAT
BRCA2	BRCA2_CLINICAL_MIP_037	13	+	32906365	32906380	32906498	32906526	GTATATGAAACAGTTGTAGATACCTCTGANNNNCTTCAGCTTCCCGATATCCGACGGTAGTGTNNNNTGGCTTATAAAATATT	TGGCTTATAAAATATT	GTATATGAAACAGTTGTAGATACCTCTGA
BRCA2	BRCA2_CLINICAL_MIP_038a	13	+	32906476	32906495	32906614	32906637	CCATGAAGCAAACGCTGATGAATGNNNNCTTCAGCTTCCCGATATCCGACGGTAGTGTNNNNGCCAAATGTCCTAGAAGATG	GCCAAATGTCCTAGAAGATG	CCATGAAGCAAACGCTGATGAATG
BRCA2	BRCA2_CLINICAL_MIP_038b	13	+	32906476	32906495	32906614	32906637	CCATGAAGCAAACGCTGATGAATGNNNNCTTCAGCTTCCCGATATCCGACGGTAGTGTNNNNGCCACATGTCCTAGAAGATG	GCCACATGTCCTAGAAGATG	CCATGAAGCAAACGCTGATGAATG
BRCA2	BRCA2_CLINICAL_MIP_039	13	+	32906590	32906605	32906723	32906751	GTAGCAAATCAGAAGCCCTTTGAGAGTGGNNNNCTTCAGCTTCCCGATATCCGACGGTAGTGTNNNNTAGCAAGACTAGGAAA	TAGCAAGACTAGGAAA	GTAGCAAATCAGAAGCCCTTTGAGAGTGG
BRCA2	BRCA2_CLINICAL_MIP_040	13	+	32906691	32906710	32906828	32906852	GGAGCCCAGATGGAGAAAATACCCCNNNNCTTCAGCTTCCCGATATCCGACGGTAGTGTNNNNAACCAAATGATACTGATCCA	AACCAAATGATACTGATCCA	GGAGCCCAGATGGAGAAAATACCCC
BRCA2	BRCA2_CLINICAL_MIP_041	13	+	32906811	32906826	32906944	32906972	GAATTCTTTGCCACGTATTTCTAGCCTACNNNNCTTCAGCTTCCCGATATCCGACGGTAGTGTNNNNCCCTTTCAGGTCTAAA	CCCTTTCAGGTCTAAA	GAATTCTTTGCCACGTATTTCTAGCCTAC
BRCA2	BRCA2_CLINICAL_MIP_042	13	+	32906927	32906942	32907062	32907088	GCAGTAAAGCAGGCAATATCTGGAACTNNNNCTTCAGCTTCCCGATATCCGACGGTAGTGTNNNNGATTTTCTTACTTCAG	GATTTTCTTACTTCAG	GCAGTAAAGCAGGCAATATCTGGAACT
BRCA2	BRCA2_CLINICAL_MIP_043	13	+	32907034	32907049	32907167	32907195	GCAAGTTTTTCAGGTCATATGACTGATCCNNNNCTTCAGCTTCCCGATATCCGACGGTAGTGTNNNNTCTTGAATCTCATACA	TCTTGAATCTCATACA	GCAAGTTTTTCAGGTCATATGACTGATCC
BRCA2	BRCA2_CLINICAL_MIP_044	13	+	32907143	32907158	32907276	32907304	GTCCAAATTTAATTGATAATGGAAGCTGGNNNNCTTCAGCTTCCCGATATCCGACGGTAGTGTNNNNGAATCACCTAAAGAGA	GAATCACCTAAAGAGA	GTCCAAATTTAATTGATAATGGAAGCTGG
BRCA2	BRCA2_CLINICAL_MIP_045	13	+	32907259	32907274	32907392	32907420	GCTATACATGATGAAACATCTTATAAAGGNNNNCTTCAGCTTCCCGATATCCGACGGTAGTGTNNNNGAAGGAGGACTCCTTA	GAAGGAGGACTCCTTA	GCTATACATGATGAAACATCTTATAAAGG
BRCA2	BRCA2_CLINICAL_MIP_046	13	+	32907357	32907376	32907494	32907518	GCACCACTTACATTTGCAAATGCTGNNNNCTTCAGCTTCCCGATATCCGACGGTAGTGTNNNNCCACTTTGAAAAAGAAAACA	CCACTTTGAAAAAGAAAACA	GCACCACTTACATTTGCAAATGCTG
BRCA2	BRCA2_CLINICAL_MIP_047	13	+	32907430	32907445	32907563	32907591	GTTTTATAGATGACGATTCCTTCTGTGTTNNNNCTTCAGCTTCCCGATATCCGACGGTAGTGTNNNNACCGAAAGACCAAAAA	ACCGAAAGACCAAAAA	GTTTTATAGATGACGATTCCTTCTGTGTT
BRCA2	BRCA2_CLINICAL_MIP_048	13	-	32906489	32906504	32906343	32906371	TAAGCCATATAATTTATATTATTCTCACANNNNCTTCAGCTTCCCGATATCCGACGGTAGTGTNNNNCATATACTTCATCTTC	CATATACTTCATCTTC	TAAGCCATATAATTTATATTATTCTCACA
BRCA2	BRCA2_CLINICAL_MIP_049a	13	-	32906602	32906617	32906456	32906484	ACATTTGGCATTGACTTTCCAATGTGGTCNNNNCTTCAGCTTCCCGATATCCGACGGTAGTGTNNNNATGGAAAATTTTTTTC	ATGGAAAATTTTTTTC	ACATTTGGCATTGACTTTCCAATGTGGTC
BRCA2	BRCA2_CLINICAL_MIP_049b	13	-	32906602	32906617	32906456	32906484	ACATGTGGCATTGACTTTCCAATGTGGTCNNNNCTTCAGCTTCCCGATATCCGACGGTAGTGTNNNNATGGAAAATTTTTTTC	ATGGAAAATTTTTTTC	ACATGTGGCATTGACTTTCCAATGTGGTC
BRCA2	BRCA2_CLINICAL_MIP_050	13	-	32906713	32906728	32906567	32906595	TTGCTAGTTCTTACTTTTTGTAGATTTTTNNNNCTTCAGCTTCCCGATATCCGACGGTAGTGTNNNNTGCTACATTTGAATCT	TGCTACATTTGAATCT	TTGCTAGTTCTTACTTTTTGTAGATTTTT
BRCA2	BRCA2_CLINICAL_MIP_051	13	-	32906802	32906817	32906656	32906684	CAGATACAAATGAGTATTTTTCTTTCACTNNNNCTTCAGCTTCCCGATATCCGACGGTAGTGTNNNNGAAAGGGTTAGTTGAG	GAAAGGGTTAGTTGAG	CAGATACAAATGAGTATTTTTCTTTCACT
BRCA2	BRCA2_CLINICAL_MIP_052	13	-	32906903	32906922	32906761	32906785	AGACGGTACAACTTCCTTGGAGATTNNNNCTTCAGCTTCCCGATATCCGACGGTAGTGTNNNNTTTCTTTTGTTCTCTGTGTC	TTTCTTTTGTTCTCTGTGTC	AGACGGTACAACTTCCTTGGAGATT
BRCA2	BRCA2_CLINICAL_MIP_053	13	-	32907018	32907033	32906872	32906900	ATAGGTCTTTTTCTGAAATATTTTGGTCANNNNCTTCAGCTTCCCGATATCCGACGGTAGTGTNNNNTGCTGCTCTTCATCTC	TGCTGCTCTTCATCTC	ATAGGTCTTTTTCTGAAATATTTTGGTCA
BRCA2	BRCA2_CLINICAL_MIP_054	13	-	32907133	32907149	32906988	32907014	TATTTACCACTGTTTCCTCATTTAATGNNNNCTTCAGCTTCCCGATATCCGACGGTAGTGTNNNNGTGATTCTCTTATTCTG	GTGATTCTCTTATTCTG	TATTTACCACTGTTTCCTCATTTAATG
BRCA2	BRCA2_CLINICAL_MIP_055	13	-	32907244	32907260	32907099	32907126	GACTTTTTGATACCCTGAAATGAAGAAGNNNNCTTCAGCTTCCCGATATCCGACGGTAGTGTNNNNTCTGTGAGCAAACAGTA	TCTGTGAGCAAACAGTA	GACTTTTTGATACCCTGAAATGAAGAAG
BRCA2	BRCA2_CLINICAL_MIP_056	13	-	32907344	32907359	32907198	32907226	TTCAGAGGCTTCAGTTTCTTTTTTAAAGTNNNNCTTCAGCTTCCCGATATCCGACGGTAGTGTNNNNTGGATATTAAACCTGC	TGGATATTAAACCTGC	TTCAGAGGCTTCAGTTTCTTTTTTAAAGT
BRCA2	BRCA2_CLINICAL_MIP_057	13	-	32907459	32907474	32907313	32907341	TCTTCAAAGCTACAGAATTCTGTGTGGTGNNNNCTTCAGCTTCCCGATATCCGACGGTAGTGTNNNNAACTGGGCTGAACAGT	AACTGGGCTGAACAGT	TCTTCAAAGCTACAGAATTCTGTGTGGTG
BRCA2	BRCA2_CLINICAL_MIP_058	13	-	32907554	32907569	32907408	32907436	TTTCGGTATTTTTTTTCCTTTATAAGATGNNNNCTTCAGCTTCCCGATATCCGACGGTAGTGTNNNNATAAAACTATATGTAC	ATAAAACTATATGTAC	TTTCGGTATTTTTTTTCCTTTATAAGATG
BRCA2	BRCA2_CLINICAL_MIP_059	13	+	32910349	32910365	32910483	32910510	GGACAATTCTGAGGAAATGTTCTAGAAANNNNCTTCAGCTTCCCGATATCCGACGGTAGTGTNNNNGTGAATGTGATTGATGG	GTGAATGTGATTGATGG	GGACAATTCTGAGGAAATGTTCTAGAAA
BRCA2	BRCA2_CLINICAL_MIP_060	13	+	32910463	32910482	32910600	32910624	CCCCAGAAGCTGATTCTCTGTCATGNNNNCTTCAGCTTCCCGATATCCGACGGTAGTGTNNNNGTCCTTAACTAGCTCTTTTG	GTCCTTAACTAGCTCTTTTG	CCCCAGAAGCTGATTCTCTGTCATG
BRCA2	BRCA2_CLINICAL_MIP_061	13	+	32910559	32910579	32910697	32910720	TGCAGCATGTCACCCAGTACAACANNNNCTTCAGCTTCCCGATATCCGACGGTAGTGTNNNNAGAAGCAAAATGTAATAAGGA	AGAAGCAAAATGTAATAAGGA	TGCAGCATGTCACCCAGTACAACA
BRCA2	BRCA2_CLINICAL_MIP_062	13	+	32910680	32910695	32910813	32910841	CTTCCAAGGATGTTCTGTCAAACCTAGTCNNNNCTTCAGCTTCCCGATATCCGACGGTAGTGTNNNNAAAGAAGAGGTCTTGG	AAAGAAGAGGTCTTGG	CTTCCAAGGATGTTCTGTCAAACCTAGTC
BRCA2	BRCA2_CLINICAL_MIP_063	13	+	32910787	32910803	32910921	32910948	CCAAAAATATTCCCATGGAAAAGAATCANNNNCTTCAGCTTCCCGATATCCGACGGTAGTGTNNNNTGCCAGCACTCTTATTT	TGCCAGCACTCTTATTT	CCAAAAATATTCCCATGGAAAAGAATCA
BRCA2	BRCA2_CLINICAL_MIP_064	13	+	32910880	32910900	32911019	32911041	GCATCACCTTCAAGAAAGGTACANNNNCTTCAGCTTCCCGATATCCGACGGTAGTGTNNNNCAAGCTCAAAGGTAACAATTA	CAAGCTCAAAGGTAACAATTA	GCATCACCTTCAAGAAAGGTACA
BRCA2	BRCA2_CLINICAL_MIP_065	13	+	32910986	32911003	32911121	32911147	CCAGACTCTGAAGAACTTTTCTCAGACNNNNCTTCAGCTTCCCGATATCCGACGGTAGTGTNNNNGAGCTGTTGCCACCTGAA	GAGCTGTTGCCACCTGAA	CCAGACTCTGAAGAACTTTTCTCAGAC
BRCA2	BRCA2_CLINICAL_MIP_066	13	+	32911103	32911118	32911236	32911264	CTTGTGTAAACGAACCCATTTTCAAGAACNNNNCTTCAGCTTCCCGATATCCGACGGTAGTGTNNNNTCAAAAATAACTGTCA	TCAAAAATAACTGTCA	CTTGTGTAAACGAACCCATTTTCAAGAAC
BRCA2	BRCA2_CLINICAL_MIP_067	13	+	32911213	32911228	32911346	32911374	GCAGAGGAGAACAAAAATAGTGTAAAGCANNNNCTTCAGCTTCCCGATATCCGACGGTAGTGTNNNNGGAACTTCATGAAACA	GGAACTTCATGAAACA	GCAGAGGAGAACAAAAATAGTGTAAAGCA
BRCA2	BRCA2_CLINICAL_MIP_068	13	+	32911328	32911345	32911464	32911489	ACAAATGGGCAGGACTCTTAGGTCCANNNNCTTCAGCTTCCCGATATCCGACGGTAGTGTNNNNGATTTGGTTTATGTTCTT	GATTTGGTTTATGTTCTT	ACAAATGGGCAGGACTCTTAGGTCCA
BRCA2	BRCA2_CLINICAL_MIP_069	13	+	32911428	32911443	32911561	32911589	CATTAAGAAGAGCAAAATGTTCTTCAAAGNNNNCTTCAGCTTCCCGATATCCGACGGTAGTGTNNNNTAGATAAAATACCAGA	TAGATAAAATACCAGA	CATTAAGAAGAGCAAAATGTTCTTCAAAG
BRCA2	BRCA2_CLINICAL_MIP_070	13	+	32911542	32911557	32911675	32911703	GCCTCAGTCAATTAATACTGTATCTGCACNNNNCTTCAGCTTCCCGATATCCGACGGTAGTGTNNNNTCAAGCTCTCTGAACA	TCAAGCTCTCTGAACA	GCCTCAGTCAATTAATACTGTATCTGCAC
BRCA2	BRCA2_CLINICAL_MIP_071	13	+	32911659	32911674	32911792	32911820	CCATAATTTAACACCTAGCCAAAAGGCAGNNNNCTTCAGCTTCCCGATATCCGACGGTAGTGTNNNNAAAAGAAACTGAGCAA	AAAAGAAACTGAGCAA	CCATAATTTAACACCTAGCCAAAAGGCAG
BRCA2	BRCA2_CLINICAL_MIP_072	13	+	32911770	32911785	32911903	32911931	GCAGAAGAGTACATTTGAAGTGCCTGAAANNNNCTTCAGCTTCCCGATATCCGACGGTAGTGTNNNNCCAAGCAGGATTTTAA	CCAAGCAGGATTTTAA	GCAGAAGAGTACATTTGAAGTGCCTGAAA
BRCA2	BRCA2_CLINICAL_MIP_073	13	+	32911867	32911882	32912000	32912028	GCCCCATCGATTGGTCAGGTAGACAGCAGNNNNCTTCAGCTTCCCGATATCCGACGGTAGTGTNNNNTGAATTTACTCAGTTT	TGAATTTACTCAGTTT	GCCCCATCGATTGGTCAGGTAGACAGCAG
BRCA2	BRCA2_CLINICAL_MIP_074	13	+	32911969	32911984	32912102	32912130	GCTTCTGGTTATTTAACAGATGAAAATGANNNNCTTCAGCTTCCCGATATCCGACGGTAGTGTNNNNCAGAGATGCTGATCTT	CAGAGATGCTGATCTT	GCTTCTGGTTATTTAACAGATGAAAATGA
BRCA2	BRCA2_CLINICAL_MIP_075	13	+	32912066	32912081	32912201	32912227	GCTGTGAAACTGTTTAGTGATATTGAGNNNNCTTCAGCTTCCCGATATCCGACGGTAGTGTNNNNTTTGCTGGCCTGTTGA	TTTGCTGGCCTGTTGA	GCTGTGAAACTGTTTAGTGATATTGAG
BRCA2	BRCA2_CLINICAL_MIP_076	13	+	32912184	32912200	32912318	32912345	GAAAATCATAATGATAAAACTGTAAGTGNNNNCTTCAGCTTCCCGATATCCGACGGTAGTGTNNNNCTGAAGCTCTGCAAAAA	CTGAAGCTCTGCAAAAA	GAAAATCATAATGATAAAACTGTAAGTG
BRCA2	BRCA2_CLINICAL_MIP_077	13	+	32912297	32912317	32912435	32912458	AGAAATACTGAAAATGAAGATAACNNNNCTTCAGCTTCCCGATATCCGACGGTAGTGTNNNNGTTGTTTCAATGTTTAAGATA	GTTGTTTCAATGTTTAAGATA	AGAAATACTGAAAATGAAGATAAC
BRCA2	BRCA2_CLINICAL_MIP_078	13	+	32912400	32912415	32912535	32912561	GTATTCATAAAGATGAAACGGACTTGCNNNNCTTCAGCTTCCCGATATCCGACGGTAGTGTNNNNGCACTTTTGTTGAAGA	GCACTTTTGTTGAAGA	GTATTCATAAAGATGAAACGGACTTGC
BRCA2	BRCA2_CLINICAL_MIP_079	13	+	32912503	32912518	32912636	32912664	GAAGATTTGTCAGATTTAACTTTTTTGGANNNNCTTCAGCTTCCCGATATCCGACGGTAGTGTNNNNTGGCAGTGATTCAAGT	TGGCAGTGATTCAAGT	GAAGATTTGTCAGATTTAACTTTTTTGGA
BRCA2	BRCA2_CLINICAL_MIP_080	13	+	32912600	32912615	32912733	32912761	CGGAGCAAAATATAAAAGATTTTGAGACTNNNNCTTCAGCTTCCCGATATCCGACGGTAGTGTNNNNGGCCAGTTTATGAAGG	GGCCAGTTTATGAAGG	CGGAGCAAAATATAAAAGATTTTGAGACT
BRCA2	BRCA2_CLINICAL_MIP_081	13	+	32912708	32912724	32912843	32912869	GATCAGAAACCAGAAGAATTGCATAACNNNNCTTCAGCTTCCCGATATCCGACGGTAGTGTNNNNAAAGAACAGTTAACTGC	AAAGAACAGTTAACTGC	GATCAGAAACCAGAAGAATTGCATAAC
BRCA2	BRCA2_CLINICAL_MIP_082	13	+	32912804	32912822	32912940	32912965	CAGACATAGTTAAACACAAAATACTGNNNNCTTCAGCTTCCCGATATCCGACGGTAGTGTNNNNGTCGCCAAAGAGTCATTTA	GTCGCCAAAGAGTCATTTA	CAGACATAGTTAAACACAAAATACTG
BRCA2	BRCA2_CLINICAL_MIP_083	13	+	32912911	32912926	32913044	32913072	GAACCTACTCTATTGGGTTTTCATACAGCNNNNCTTCAGCTTCCCGATATCCGACGGTAGTGTNNNNCAAAATGGACATTCTA	CAAAATGGACATTCTA	GAACCTACTCTATTGGGTTTTCATACAGC
BRCA2	BRCA2_CLINICAL_MIP_084	13	+	32913022	32913037	32913155	32913183	GAAATCACCAGTTTTAGCCATCAATGGGCNNNNCTTCAGCTTCCCGATATCCGACGGTAGTGTNNNNCGAACGTGATGAAAAG	CGAACGTGATGAAAAG	GAAATCACCAGTTTTAGCCATCAATGGGC
BRCA2	BRCA2_CLINICAL_MIP_085	13	+	32913121	32913136	32913254	32913282	GCCCCAAAGTGTAAAGAAATGCAGAATTCNNNNCTTCAGCTTCCCGATATCCGACGGTAGTGTNNNNAAACCTTTTTGATGAA	AAACCTTTTTGATGAA	GCCCCAAAGTGTAAAGAAATGCAGAATTC
BRCA2	BRCA2_CLINICAL_MIP_086	13	+	32913226	32913241	32913359	32913387	CAAACTGAAAATCTCAAAACATCAAAAAGNNNNCTTCAGCTTCCCGATATCCGACGGTAGTGTNNNNAGCATGTGAGACCATT	AGCATGTGAGACCATT	CAAACTGAAAATCTCAAAACATCAAAAAG
BRCA2	BRCA2_CLINICAL_MIP_087	13	+	32913320	32913339	32913457	32913481	CACAAATCAGTCCCCTTATTCAGTCNNNNCTTCAGCTTCCCGATATCCGACGGTAGTGTNNNNGTGGTGCCACCTAAGCTCTT	GTGGTGCCACCTAAGCTCTT	CACAAATCAGTCCCCTTATTCAGTC
BRCA2	BRCA2_CLINICAL_MIP_088	13	+	32913435	32913450	32913568	32913596	GCTTAGAGAAGGAATATTTGATGGTCAACNNNNCTTCAGCTTCCCGATATCCGACGGTAGTGTNNNNCAAAAAGTCCTGCAAC	CAAAAAGTCCTGCAAC	GCTTAGAGAAGGAATATTTGATGGTCAAC
BRCA2	BRCA2_CLINICAL_MIP_089	13	+	32913532	32913547	32913665	32913693	GCTGAAAATGACAAAAATCATCTCTCCGANNNNCTTCAGCTTCCCGATATCCGACGGTAGTGTNNNNTGTGAGTCAGACTTCA	TGTGAGTCAGACTTCA	GCTGAAAATGACAAAAATCATCTCTCCGA
BRCA2	BRCA2_CLINICAL_MIP_090	13	+	32913640	32913655	32913773	32913801	GGATATCTCTCAAAAAATAAACTTGATTCNNNNCTTCAGCTTCCCGATATCCGACGGTAGTGTNNNNTGAAAATAATTCAAAC	TGAAAATAATTCAAAC	GGATATCTCTCAAAAAATAAACTTGATTC
BRCA2	BRCA2_CLINICAL_MIP_091	13	+	32913741	32913759	32913877	32913902	AGATGCAAATGCATACCCACAAACTGNNNNCTTCAGCTTCCCGATATCCGACGGTAGTGTNNNNCCTACCATTCTGATGAGGT	CCTACCATTCTGATGAGGT	AGATGCAAATGCATACCCACAAACTG
BRCA2	BRCA2_CLINICAL_MIP_092	13	+	32913860	32913875	32913993	32914021	GTAATAATTTTGAGGTAGGGCCACCTGCANNNNCTTCAGCTTCCCGATATCCGACGGTAGTGTNNNNGTAATATCCAATGTAA	GTAATATCCAATGTAA	GTAATAATTTTGAGGTAGGGCCACCTGCA
BRCA2	BRCA2_CLINICAL_MIP_093	13	+	32913965	32913980	32914098	32914126	GTTTCAGTAAAGTAATTAAGGAAAACAACNNNNCTTCAGCTTCCCGATATCCGACGGTAGTGTNNNNGCAGCCATTAAATTGT	GCAGCCATTAAATTGT	GTTTCAGTAAAGTAATTAAGGAAAACAAC
BRCA2	BRCA2_CLINICAL_MIP_094	13	+	32914072	32914087	32914205	32914233	CATAACTCTCTAGATAATGATGAATGTAGNNNNCTTCAGCTTCCCGATATCCGACGGTAGTGTNNNNAAAAGTGAAAGACATA	AAAAGTGAAAGACATA	CATAACTCTCTAGATAATGATGAATGTAG
BRCA2	BRCA2_CLINICAL_MIP_095	13	+	32914183	32914198	32914316	32914344	GTTTCTAAAATATCACCTTGTGATGTTAGNNNNCTTCAGCTTCCCGATATCCGACGGTAGTGTNNNNGGATGATTCAGAGGAT	GGATGATTCAGAGGAT	GTTTCTAAAATATCACCTTGTGATGTTAG
BRCA2	BRCA2_CLINICAL_MIP_096	13	+	32914299	32914314	32914433	32914460	GCAAGTGGAAAATCTGTCCAGGTATCAGNNNNCTTCAGCTTCCCGATATCCGACGGTAGTGTNNNNTGTCTGGATTGGAGAA	TGTCTGGATTGGAGAA	GCAAGTGGAAAATCTGTCCAGGTATCAG
BRCA2	BRCA2_CLINICAL_MIP_097	13	+	32914414	32914429	32914547	32914575	AACGAACATTCAGACCAGCTCACAAGAGANNNNCTTCAGCTTCCCGATATCCGACGGTAGTGTNNNNTTGTGGGATTTTTAGC	TTGTGGGATTTTTAGC	AACGAACATTCAGACCAGCTCACAAGAGA
BRCA2	BRCA2_CLINICAL_MIP_098	13	+	32914519	32914534	32914652	32914680	GCTTTCTCTGGATTTAGTACAGCAAGTGGNNNNCTTCAGCTTCCCGATATCCGACGGTAGTGTNNNNAGTCTTTTCCAAAGTA	AGTCTTTTCCAAAGTA	GCTTTCTCTGGATTTAGTACAGCAAGTGG
BRCA2	BRCA2_CLINICAL_MIP_099	13	+	32914622	32914641	32914759	32914783	GCATAGTCTTCACTATTCACCTACGNNNNCTTCAGCTTCCCGATATCCGACGGTAGTGTNNNNGGCTTTTCATATAATGTGGT	GGCTTTTCATATAATGTGGT	GCATAGTCTTCACTATTCACCTACG
BRCA2	BRCA2_CLINICAL_MIP_100	13	+	32914723	32914738	32914856	32914884	ATGGAAAAAACCTGCAGTAAAGAATTTAANNNNCTTCAGCTTCCCGATATCCGACGGTAGTGTNNNNGGGAGTGTTAGAGGAA	GGGAGTGTTAGAGGAA	ATGGAAAAAACCTGCAGTAAAGAATTTAA
BRCA2	BRCA2_CLINICAL_MIP_101	13	+	32914823	32914839	32914957	32914984	CTCTCAATTTCAACAAGACAAACAACAGNNNNCTTCAGCTTCCCGATATCCGACGGTAGTGTNNNNAAGAGAAACCCAGAGCA	AAGAGAAACCCAGAGCA	CTCTCAATTTCAACAAGACAAACAACAG
BRCA2	BRCA2_CLINICAL_MIP_102	13	+	32914941	32914956	32915075	32915102	GGTAAAACTGAAACTTTTTCTGATGTTCNNNNCTTCAGCTTCCCGATATCCGACGGTAGTGTNNNNAAGTTTCTCCATATCT	AAGTTTCTCCATATCT	GGTAAAACTGAAACTTTTTCTGATGTTC
BRCA2	BRCA2_CLINICAL_MIP_103	13	+	32915055	32915071	32915189	32915216	GCTTTTATGGAAGATGATGAACTGACAGNNNNCTTCAGCTTCCCGATATCCGACGGTAGTGTNNNNAAAACGTAAAAATGGAA	AAAACGTAAAAATGGAA	GCTTTTATGGAAGATGATGAACTGACAG
BRCA2	BRCA2_CLINICAL_MIP_104	13	+	32915161	32915177	32915295	32915322	GAATTGGAAAAAGAAGAGGAGAGCCCCTNNNNCTTCAGCTTCCCGATATCCGACGGTAGTGTNNNNTGAAACAGAAGCAGTAG	TGAAACAGAAGCAGTAG	GAATTGGAAAAAGAAGAGGAGAGCCCCT
BRCA2	BRCA2_CLINICAL_MIP_105	13	+	32915222	32915238	32915356	32915383	CGTGTTGCCAATCACTATTTTTAAAGTGNNNNCTTCAGCTTCCCGATATCCGACGGTAGTGTNNNNAAACTGCCAAGTCATGC	AAACTGCCAAGTCATGC	CGTGTTGCCAATCACTATTTTTAAAGTG
BRCA2	BRCA2_CLINICAL_MIP_106	13	-	32910499	32910519	32910358	32910381	TGACAAAATTAAAGTACCATCAATNNNNCTTCAGCTTCCCGATATCCGACGGTAGTGTNNNNCATGTTTCATTTCTAGAACAT	CATGTTTCATTTCTAGAACAT	TGACAAAATTAAAGTACCATCAAT
BRCA2	BRCA2_CLINICAL_MIP_107	13	-	32910613	32910634	32910473	32910495	CTCAGAATTGTCCCAAAAGAGCTNNNNCTTCAGCTTCCCGATATCCGACGGTAGTGTNNNNTTCCTGCAGGCATGACAGAGAA	TTCCTGCAGGCATGACAGAGAA	CTCAGAATTGTCCCAAAAGAGCT
BRCA2	BRCA2_CLINICAL_MIP_108	13	-	32910728	32910743	32910582	32910610	AGCTTCTGGGGTAATAAATAACTGTAGTTNNNNCTTCAGCTTCCCGATATCCGACGGTAGTGTNNNNTATCACTGTATTCCAC	TATCACTGTATTCCAC	AGCTTCTGGGGTAATAAATAACTGTAGTT
BRCA2	BRCA2_CLINICAL_MIP_109	13	-	32910805	32910820	32910659	32910686	CTTCTTTTATATCTGAAACTTTTTTGCTNNNNCTTCAGCTTCCCGATATCCGACGGTAGTGTNNNNCTTGGAAGTAGGAGTT	CTTGGAAGTAGGAGTT	CTTCTTTTATATCTGAAACTTTTTTGCT
BRCA2	BRCA2_CLINICAL_MIP_110	13	-	32910911	32910926	32910765	32910793	GCTGGCATTTTCATGATCATATAAAAGACNNNNCTTCAGCTTCCCGATATCCGACGGTAGTGTNNNNTTTTGGTTAATTCAAC	TTTTGGTTAATTCAAC	GCTGGCATTTTCATGATCATATAAAAGAC
BRCA2	BRCA2_CLINICAL_MIP_111	13	-	32911007	32911025	32910864	32910889	TTTGAGCTTGTCTGACATTTTGTATGNNNNCTTCAGCTTCCCGATATCCGACGGTAGTGTNNNNGTGATGCTACTCTCATGTA	GTGATGCTACTCTCATGTA	TTTGAGCTTGTCTGACATTTTGTATG
BRCA2	BRCA2_CLINICAL_MIP_112	13	-	32911111	32911126	32910965	32910993	AACAGCTCAACGTTTTTATAATTTTCATTNNNNCTTCAGCTTCCCGATATCCGACGGTAGTGTNNNNGTCTGGATTGACAGTT	GTCTGGATTGACAGTT	AACAGCTCAACGTTTTTATAATTTTCATT
BRCA2	BRCA2_CLINICAL_MIP_113	13	-	32911227	32911242	32911081	32911109	TTTTTGAAATTGAAGTAGTTTCTTCTTGANNNNCTTCAGCTTCCCGATATCCGACGGTAGTGTNNNNACACAAGTCAAGTCTG	ACACAAGTCAAGTCTG	TTTTTGAAATTGAAGTAGTTTCTTCTTGA
BRCA2	BRCA2_CLINICAL_MIP_114	13	-	32911338	32911353	32911192	32911217	GTTCCTTAGTATTTCCTAAAGCAAGANNNNCTTCAGCTTCCCGATATCCGACGGTAGTGTNNNNTCCTCTGCAAGAACAT	TCCTCTGCAAGAACAT	GTTCCTTAGTATTTCCTAAAGCAAGA
BRCA2	BRCA2_CLINICAL_MIP_115	13	-	32911447	32911462	32911301	32911329	TCTTTTTTAATTGACACTTGGGTTGCTTGNNNNCTTCAGCTTCCCGATATCCGACGGTAGTGTNNNNCATGTAATCATTATTT	CATGTAATCATTATTT	TCTTTTTTAATTGACACTTGGGTTGCTTG
BRCA2	BRCA2_CLINICAL_MIP_116	13	-	32911550	32911570	32911409	32911432	ATCTATATTCAAGGAGATGTCCGANNNNCTTCAGCTTCCCGATATCCGACGGTAGTGTNNNNCTTCTTAATGTTATGTTCAGA	CTTCTTAATGTTATGTTCAGA	ATCTATATTCAAGGAGATGTCCGA
BRCA2	BRCA2_CLINICAL_MIP_117	13	-	32911647	32911662	32911501	32911529	AAGCTGTTCTGAAGCTACCTCCAAAACTGNNNNCTTCAGCTTCCCGATATCCGACGGTAGTGTNNNNTTTTGATTATCTAATG	TTTTGATTATCTAATG	AAGCTGTTCTGAAGCTACCTCCAAAACTG
BRCA2	BRCA2_CLINICAL_MIP_118	13	-	32911752	32911767	32911606	32911634	CAATTTCAACACAAGCTAAACTAGTAGGANNNNCTTCAGCTTCCCGATATCCGACGGTAGTGTNNNNAATAACATCTGAGGGG	AATAACATCTGAGGGG	CAATTTCAACACAAGCTAAACTAGTAGGA
BRCA2	BRCA2_CLINICAL_MIP_119	13	-	32911854	32911869	32911708	32911736	TACAATCAGAAACAACTACACTACTCTGTNNNNCTTCAGCTTCCCGATATCCGACGGTAGTGTNNNNTCAAACTGACTTCCTG	TCAAACTGACTTCCTG	TACAATCAGAAACAACTACACTACTCTGT
BRCA2	BRCA2_CLINICAL_MIP_120	13	-	32911951	32911968	32911807	32911833	AGTTCTGTAATTTCTGCCTTTTGGCTANNNNCTTCAGCTTCCCGATATCCGACGGTAGTGTNNNNCATTCCTCAGAAGTGGTC	CATTCCTCAGAAGTGGTC	AGTTCTGTAATTTCTGCCTTTTGGCTA
BRCA2	BRCA2_CLINICAL_MIP_121	13	-	32912035	32912050	32911889	32911916	ATGTACTCTTCTGCAATATGTAGCTTGGNNNNCTTCAGCTTCCCGATATCCGACGGTAGTGTNNNNAACTGTACCTTCAAAT	AACTGTACCTTCAAAT	ATGTACTCTTCTGCAATATGTAGCTTGG
BRCA2	BRCA2_CLINICAL_MIP_122	13	-	32912132	32912150	32911989	32912013	CCAATCGATGGGGCATTCATTATGANNNNCTTCAGCTTCCCGATATCCGACGGTAGTGTNNNNAAAAGCCCCTAAACCCCAC	AAAAGCCCCTAAACCCCAC	CCAATCGATGGGGCATTCATTATGA
BRCA2	BRCA2_CLINICAL_MIP_123	13	-	32912235	32912250	32912089	32912115	AAATAACCAGAAGCACTTTTGTTACAGNNNNCTTCAGCTTCCCGATATCCGACGGTAGTGTNNNNGCAGAAGTTTCCTCAC	GCAGAAGTTTCCTCAC	AAATAACCAGAAGCACTTTTGTTACAG
BRCA2	BRCA2_CLINICAL_MIP_124	13	-	32912312	32912327	32912166	32912191	AGCTTCAGTAGAAACATTCAGTTTTGNNNNCTTCAGCTTCCCGATATCCGACGGTAGTGTNNNNTATGATTTTCTATCTT	TATGATTTTCTATCTT	AGCTTCAGTAGAAACATTCAGTTTTG
BRCA2	BRCA2_CLINICAL_MIP_125	13	-	32912416	32912431	32912270	32912298	ACAGAATCATGACATTTACTTGAAGATAANNNNCTTCAGCTTCCCGATATCCGACGGTAGTGTNNNNGTAATTTTCAGTAATT	GTAATTTTCAGTAATT	ACAGAATCATGACATTTACTTGAAGATAA
BRCA2	BRCA2_CLINICAL_MIP_126	13	-	32912525	32912540	32912379	32912406	AAAGTGCCAGTAGTCATTTCAATATTATNNNNCTTCAGCTTCCCGATATCCGACGGTAGTGTNNNNGAATACAAACAGTATC	GAATACAAACAGTATC	AAAGTGCCAGTAGTCATTTCAATATTAT
BRCA2	BRCA2_CLINICAL_MIP_127	13	-	32912623	32912638	32912477	32912505	CCATCAAATTCTAAGTTATGAGAATTTCTNNNNCTTCAGCTTCCCGATATCCGACGGTAGTGTNNNNTTCTTTAATCTGAGTG	TTCTTTAATCTGAGTG	CCATCAAATTCTAAGTTATGAGAATTTCT
BRCA2	BRCA2_CLINICAL_MIP_128	13	-	32912721	32912746	32912585	32912603	GGCCAGATAATTTAAGACANNNNCTTCAGCTTCCCGATATCCGACGGTAGTGTNNNNTATATTTTGCTCCGTTTTAGTAGCAG	TATATTTTGCTCCGTTTTAGTAGCAG	GGCCAGATAATTTAAGACA
BRCA2	BRCA2_CLINICAL_MIP_129	13	-	32912831	32912846	32912685	32912713	TTCTTTATTTGAAGTATTACCATGACATGNNNNCTTCAGCTTCCCGATATCCGACGGTAGTGTNNNNGATCAAAGAAATTTAC	GATCAAAGAAATTTAC	TTCTTTATTTGAAGTATTACCATGACATG
BRCA2	BRCA2_CLINICAL_MIP_130	13	-	32912928	32912943	32912782	32912810	TGGCGACACTAATATTTTTCCCACTTGCANNNNCTTCAGCTTCCCGATATCCGACGGTAGTGTNNNNTCTGTTTCCTCATAAC	TCTGTTTCCTCATAAC	TGGCGACACTAATATTTTTCCCACTTGCA
BRCA2	BRCA2_CLINICAL_MIP_131	13	-	32913032	32913047	32912886	32912914	TTTGTTCTTTCTTATGTCAGAATGTAATTNNNNCTTCAGCTTCCCGATATCCGACGGTAGTGTNNNNGTTCTTTGATCTTTTC	GTTCTTTGATCTTTTC	TTTGTTCTTTCTTATGTCAGAATGTAATT
BRCA2	BRCA2_CLINICAL_MIP_132	13	-	32913146	32913162	32913001	32913028	ACGTTCGGGTTGTCCCTGGAAGGTCACTNNNNCTTCAGCTTCCCGATATCCGACGGTAGTGTNNNNGTGATTTCACTAGTACC	GTGATTTCACTAGTACC	ACGTTCGGGTTGTCCCTGGAAGGTCACT
BRCA2	BRCA2_CLINICAL_MIP_133	13	-	32913244	32913260	32913099	32913125	GGTTTTTCACTTTGTCCAAAGATTCCTNNNNCTTCAGCTTCCCGATATCCGACGGTAGTGTNNNNTTGGGGCAGCTGTGATC	TTGGGGCAGCTGTGATC	GGTTTTTCACTTTGTCCAAAGATTCCT
BRCA2	BRCA2_CLINICAL_MIP_134	13	-	32913342	32913361	32913200	32913224	ATTCAAGGTCTTTACAGGCCTCTCTNNNNCTTCAGCTTCCCGATATCCGACGGTAGTGTNNNNTTGTCTACATAAATTATCAC	TTGTCTACATAAATTATCAC	ATTCAAGGTCTTTACAGGCCTCTCT
BRCA2	BRCA2_CLINICAL_MIP_135	13	-	32913446	32913462	32913301	32913328	TGGCACCACAGTCTCAATAGAAACAAGGNNNNCTTCAGCTTCCCGATATCCGACGGTAGTGTNNNNTTTGTGTAACAAGTTGC	TTTGTGTAACAAGTTGC	TGGCACCACAGTCTCAATAGAAACAAGG
BRCA2	BRCA2_CLINICAL_MIP_136	13	-	32913557	32913572	32913411	32913439	TTTTGCTGTTTCTTTTTCTACATTTTCATNNNNCTTCAGCTTCCCGATATCCGACGGTAGTGTNNNNTAAGCCATTTTTTTGC	TAAGCCATTTTTTTGC	TTTTGCTGTTTCTTTTTCTACATTTTCAT
BRCA2	BRCA2_CLINICAL_MIP_137	13	-	32913655	32913670	32913509	32913537	CTCACAGAAGTTTTTCTACTACAACTTGTNNNNCTTCAGCTTCCCGATATCCGACGGTAGTGTNNNNTTCAGCTATAGTACTG	TTCAGCTATAGTACTG	CTCACAGAAGTTTTTCTACTACAACTTGT
BRCA2	BRCA2_CLINICAL_MIP_138	13	-	32913755	32913770	32913609	32913637	CAAATAATTTCCTACATAATCTGCAGTATNNNNCTTCAGCTTCCCGATATCCGACGGTAGTGTNNNNAATCATTATATACCTC	AATCATTATATACCTC	CAAATAATTTCCTACATAATCTGCAGTAT
BRCA2	BRCA2_CLINICAL_MIP_139	13	-	32913851	32913866	32913705	32913733	GTTAGACATGCTACTGTTACTTAAATAAGNNNNCTTCAGCTTCCCGATATCCGACGGTAGTGTNNNNATATTACTTTGGAAAA	ATATTACTTTGGAAAA	GTTAGACATGCTACTGTTACTTAAATAAG
BRCA2	BRCA2_CLINICAL_MIP_140	13	-	32913956	32913971	32913810	32913838	TTGATCTTCAACATTCTTCAATACTGGCTNNNNCTTCAGCTTCCCGATATCCGACGGTAGTGTNNNNTGGCTGCATTTTTATT	TGGCTGCATTTTTATT	TTGATCTTCAACATTCTTCAATACTGGCT
BRCA2	BRCA2_CLINICAL_MIP_141	13	-	32914058	32914075	32913914	32913940	GCTAGTCACAAGTTCCTCAACGCAAATNNNNCTTCAGCTTCCCGATATCCGACGGTAGTGTNNNNTTTTTTAATTGTTTCATG	TTTTTTAATTGTTTCATG	GCTAGTCACAAGTTCCTCAACGCAAAT
BRCA2	BRCA2_CLINICAL_MIP_142	13	-	32914164	32914184	32914023	32914046	CGATTTTACCACTGGCTATCCTAANNNNCTTCAGCTTCCCGATATCCGACGGTAGTGTNNNNCCAATGCCTCGTAACAACCTG	CCAATGCCTCGTAACAACCTG	CGATTTTACCACTGGCTATCCTAA
BRCA2	BRCA2_CLINICAL_MIP_143	13	-	32914283	32914300	32914139	32914163	CCATAATTTTCGTTTGGCAAATTTTNNNNCTTCAGCTTCCCGATATCCGACGGTAGTGTNNNNCATATTTTGGTTATGTTG	CATATTTTGGTTATGTTG	CCATAATTTTCGTTTGGCAAATTTT
BRCA2	BRCA2_CLINICAL_MIP_144	13	-	32914393	32914409	32914248	32914275	TCTTCACTCTGAATGTCAGCAAAAACCTNNNNCTTCAGCTTCCCGATATCCGACGGTAGTGTNNNNTTGCAGATGAGACTGAC	TTGCAGATGAGACTGAC	TCTTCACTCTGAATGTCAGCAAAAACCT
BRCA2	BRCA2_CLINICAL_MIP_145	13	-	32914505	32914520	32914359	32914386	AGCTTCCCTATACTACATTTACATATATNNNNCTTCAGCTTCCCGATATCCGACGGTAGTGTNNNNCTTGCTTGGTACTATC	CTTGCTTGGTACTATC	AGCTTCCCTATACTACATTTACATATAT
BRCA2	BRCA2_CLINICAL_MIP_146	13	-	32914614	32914629	32914468	32914496	CAGAAAACACTTGTCTTGCGTTTTGTAATNNNNCTTCAGCTTCCCGATATCCGACGGTAGTGTNNNNGAAAAGCCTTTTTGGG	GAAAAGCCTTTTTGGG	CAGAAAACACTTGTCTTGCGTTTTGTAAT
BRCA2	BRCA2_CLINICAL_MIP_147	13	-	32914714	32914729	32914568	32914596	GTACGTATAGCAGTATTTTCTTCTCTTGTNNNNCTTCAGCTTCCCGATATCCGACGGTAGTGTNNNNCACTCCCTTAACTTTG	CACTCCCTTAACTTTG	GTACGTATAGCAGTATTTTCTTCTCTTGT
BRCA2	BRCA2_CLINICAL_MIP_148	13	-	32914814	32914830	32914669	32914695	ATGGAAACTTGCTTTCCACTTGCTGTANNNNCTTCAGCTTCCCGATATCCGACGGTAGTGTNNNNTTTCTCTTATCAACACG	TTTCTCTTATCAACACG	ATGGAAACTTGCTTTCCACTTGCTGTA
BRCA2	BRCA2_CLINICAL_MIP_149	13	-	32914931	32914946	32914785	32914813	AGGAAGTATTTTTGATACATTTTGTCTAGNNNNCTTCAGCTTCCCGATATCCGACGGTAGTGTNNNNAAACTTTAATAGAGTG	AAACTTTAATAGAGTG	AGGAAGTATTTTTGATACATTTTGTCTAG
BRCA2	BRCA2_CLINICAL_MIP_150	13	-	32915034	32915049	32914888	32914916	AACCACCTTCAACATTTAAGTTATTTGATNNNNCTTCAGCTTCCCGATATCCGACGGTAGTGTNNNNGAAGCCTGTTCTTTTC	GAAGCCTGTTCTTTTC	AACCACCTTCAACATTTAAGTTATTTGAT
BRCA2	BRCA2_CLINICAL_MIP_151	13	-	32915136	32915151	32914990	32915018	TCTCAACAAGTGACACTTTGGTTCCTAATNNNNCTTCAGCTTCCCGATATCCGACGGTAGTGTNNNNTCTGAATCTTTGGAGT	TCTGAATCTTTGGAGT	TCTCAACAAGTGACACTTTGGTTCCTAAT
BRCA2	BRCA2_CLINICAL_MIP_152	13	-	32915237	32915252	32915091	32915118	ATATTTGTTTTCACAGGAACATCAGAAANNNNCTTCAGCTTCCCGATATCCGACGGTAGTGTNNNNAAAGAGAATGTGTGGC	AAAGAGAATGTGTGGC	ATATTTGTTTTCACAGGAACATCAGAAA
BRCA2	BRCA2_CLINICAL_MIP_153	13	-	32915347	32915366	32915205	32915229	GGCAGTTTAGAATCTGTCAGTTCATNNNNCTTCAGCTTCCCGATATCCGACGGTAGTGTNNNNTTGGCAACACGAAAGGTAAA	TTGGCAACACGAAAGGTAAA	GGCAGTTTAGAATCTGTCAGTTCAT
BRCA2	BRCA2_CLINICAL_MIP_154	13	-	32915451	32915474	32915313	32915333	CCACTAAGATAAGGGGCTCTCNNNNCTTCAGCTTCCCGATATCCGACGGTAGTGTNNNNCATACTCCCCCAAACTGACTACAC	CATACTCCCCCAAACTGACTACAC	CCACTAAGATAAGGGGCTCTC
BRCA2	BRCA2_CLINICAL_MIP_155	13	+	32918649	32918664	32918782	32918810	CTCCAGATGGTAAAATTAGCTTTTTATTTNNNNCTTCAGCTTCCCGATATCCGACGGTAGTGTNNNNCTGATATTATTTGCCT	CTGATATTATTTGCCT	CTCCAGATGGTAAAATTAGCTTTTTATTT
BRCA2	BRCA2_CLINICAL_MIP_156	13	+	32918765	32918781	32918899	32918926	GAGCCACTGTGCCTAATCAAGGACCTCTNNNNCTTCAGCTTCCCGATATCCGACGGTAGTGTNNNNAAAGGCTTCAAAAAGCA	AAAGGCTTCAAAAAGCA	GAGCCACTGTGCCTAATCAAGGACCTCT
BRCA2	BRCA2_CLINICAL_MIP_157	13	-	32918756	32918771	32918610	32918638	CAAAAGTCTATAGACCATTTTTTTAAAGCNNNNCTTCAGCTTCCCGATATCCGACGGTAGTGTNNNNAGCCTTTAAGGATTTT	AGCCTTTAAGGATTTT	CAAAAGTCTATAGACCATTTTTTTAAAGC
BRCA2	BRCA2_CLINICAL_MIP_158	13	-	32918866	32918881	32918720	32918748	TTTCTATTATCCTGTCAAATTCATTTAATNNNNCTTCAGCTTCCCGATATCCGACGGTAGTGTNNNNACTTTGAGAGGCAGGT	ACTTTGAGAGGCAGGT	TTTCTATTATCCTGTCAAATTCATTTAAT
BRCA2	BRCA2_CLINICAL_MIP_159	13	+	32920910	32920925	32921043	32921071	GTTTAAATTTTTCTAAATTCTAATACAGTNNNNCTTCAGCTTCCCGATATCCGACGGTAGTGTNNNNTGGATATTCTCTTAGA	TGGATATTCTCTTAGA	GTTTAAATTTTTCTAAATTCTAATACAGT
BRCA2	BRCA2_CLINICAL_MIP_160	13	+	32920987	32921013	32921131	32921148	GAAGTTAACACTTCCCGTNNNNCTTCAGCTTCCCGATATCCGACGGTAGTGTNNNNTTTATGCATCATGTTTCTTTAGAGCCG	TTTATGCATCATGTTTCTTTAGAGCCG	GAAGTTAACACTTCCCGT
BRCA2	BRCA2_CLINICAL_MIP_161	13	-	32921061	32921079	32920918	32920942	TTACATATTAGTTAAAATCTAAGAGNNNNCTTCAGCTTCCCGATATCCGACGGTAGTGTNNNNTTTCTCATACTGTATTAGA	TTTCTCATACTGTATTAGA	TTACATATTAGTTAAAATCTAAGAG
BRCA2	BRCA2_CLINICAL_MIP_162	13	+	32928950	32928965	32929083	32929111	CATCTGACTTTGGAAAAATCTTCAAGCAANNNNCTTCAGCTTCCCGATATCCGACGGTAGTGTNNNNTTATATGTGTACTAGT	TTATATGTGTACTAGT	CATCTGACTTTGGAAAAATCTTCAAGCAA
BRCA2	BRCA2_CLINICAL_MIP_163	13	+	32929039	32929064	32929182	32929200	ACTACAGGCAGACCAACCANNNNCTTCAGCTTCCCGATATCCGACGGTAGTGTNNNNCCGCACCTGGTCAAGAATTTCTGTCT	CCGCACCTGGTCAAGAATTTCTGTCT	ACTACAGGCAGACCAACCA
BRCA2	BRCA2_CLINICAL_MIP_164	13	+	32929159	32929174	32929292	32929320	GCAAAACATTGATGGACATGGCTCTGATGNNNNCTTCAGCTTCCCGATATCCGACGGTAGTGTNNNNATGAAAAAATGAGACA	ATGAAAAAATGAGACA	GCAAAACATTGATGGACATGGCTCTGATG
BRCA2	BRCA2_CLINICAL_MIP_165	13	+	32929274	32929290	32929408	32929435	GTGAAGAAGAACCTTTAGGTATTGTATGNNNNCTTCAGCTTCCCGATATCCGACGGTAGTGTNNNNGGAGGAAAACAGACAAA	GGAGGAAAACAGACAAA	GTGAAGAAGAACCTTTAGGTATTGTATG
BRCA2	BRCA2_CLINICAL_MIP_166	13	+	32929356	32929373	32929492	32929517	GTCCTGATGGTTTTCCCCCTTTGGTGNNNNCTTCAGCTTCCCGATATCCGACGGTAGTGTNNNNCAGTTTAACAAAAACAAC	CAGTTTAACAAAAACAAC	GTCCTGATGGTTTTCCCCCTTTGGTG
BRCA2	BRCA2_CLINICAL_MIP_167	13	-	32929076	32929091	32928930	32928956	CATATAAATATTTAGGAATATGCCTTTNNNNCTTCAGCTTCCCGATATCCGACGGTAGTGTNNNNAGTCAGATGTTCATAC	AGTCAGATGTTCATAC	CATATAAATATTTAGGAATATGCCTTT
BRCA2	BRCA2_CLINICAL_MIP_168	13	-	32929169	32929185	32929024	32929050	GACCAGGTGCGGTAAAATTTGGATTCTNNNNCTTCAGCTTCCCGATATCCGACGGTAGTGTNNNNTAGTAATCAAGTGTCTC	TAGTAATCAAGTGTCTC	GACCAGGTGCGGTAAAATTTGGATTCT
BRCA2	BRCA2_CLINICAL_MIP_169	13	-	32929283	32929298	32929137	32929165	TTTTCATTTCTTGTAGCAGAAACTTGATANNNNCTTCAGCTTCCCGATATCCGACGGTAGTGTNNNNGTTTTGCTTTTGTCTG	GTTTTGCTTTTGTCTG	TTTTCATTTCTTGTAGCAGAAACTTGATA
BRCA2	BRCA2_CLINICAL_MIP_170	13	-	32929380	32929395	32929234	32929262	CCTAACACACTGTTCAACTCTGTGAAAATNNNNCTTCAGCTTCCCGATATCCGACGGTAGTGTNNNNTTACAGCTACTGCTTG	TTACAGCTACTGCTTG	CCTAACACACTGTTCAACTCTGTGAAAAT
BRCA2	BRCA2_CLINICAL_MIP_171	13	-	32929479	32929494	32929333	32929361	AAACTGATGAATCTCATTGTCATTAATCTNNNNCTTCAGCTTCCCGATATCCGACGGTAGTGTNNNNGACATTATTTAACAAC	GACATTATTTAACAAC	AAACTGATGAATCTCATTGTCATTAATCT
BRCA2	BRCA2_CLINICAL_MIP_172	13	+	32930499	32930524	32930643	32930660	CACAGCCAGGCAGTCTGTNNNNCTTCAGCTTCCCGATATCCGACGGTAGTGTNNNNGCCTGGCCAGGGGTTGTGCTTTTTAA	GCCTGGCCAGGGGTTGTGCTTTTTAA	CACAGCCAGGCAGTCTGT
BRCA2	BRCA2_CLINICAL_MIP_173	13	+	32930618	32930633	32930751	32930779	GTGTTTGTCTACAATACTGATGGCTTTTANNNNCTTCAGCTTCCCGATATCCGACGGTAGTGTNNNNAAGAAACAAAGGCAAC	AAGAAACAAAGGCAAC	GTGTTTGTCTACAATACTGATGGCTTTTA
BRCA2	BRCA2_CLINICAL_MIP_174	13	+	32930706	32930721	32930839	32930867	GAACACATTAGTGCAGGAATGGATGAATGNNNNCTTCAGCTTCCCGATATCCGACGGTAGTGTNNNNCAGTAGGAGGCCAAGT	CAGTAGGAGGCCAAGT	GAACACATTAGTGCAGGAATGGATGAATG
BRCA2	BRCA2_CLINICAL_MIP_175	13	-	32930659	32930674	32930513	32930541	AAAAATAAAATTGAAATTTAAAAAGCACANNNNCTTCAGCTTCCCGATATCCGACGGTAGTGTNNNNTGTTTTTGCAAGATAC	TGTTTTTGCAAGATAC	AAAAATAAAATTGAAATTTAAAAAGCACA
BRCA2	BRCA2_CLINICAL_MIP_176	13	-	32930820	32930838	32930677	32930701	TTTCAGAGAGATTCGAGGCAGAGTGNNNNCTTCAGCTTCCCGATATCCGACGGTAGTGTNNNNATTCTTTAAACAAAGCCAT	ATTCTTTAAACAAAGCCAT	TTTCAGAGAGATTCGAGGCAGAGTG
BRCA2	BRCA2_CLINICAL_MIP_177	13	-	32930854	32930875	32930714	32930735	AACACGCAGAGGGAACTTGGCCNNNNCTTCAGCTTCCCGATATCCGACGGTAGTGTNNNNGATGATTTCATTCATCCATTCC	GATGATTTCATTCATCCATTCC	AACACGCAGAGGGAACTTGGCC
BRCA2	BRCA2_CLINICAL_MIP_178	13	-	32930880	32930898	32930737	32930762	GTAGACAAACACATACCTGTTTATGANNNNCTTCAGCTTCCCGATATCCGACGGTAGTGTNNNNACTGCAGGCTAATTAGAAA	ACTGCAGGCTAATTAGAAA	GTAGACAAACACATACCTGTTTATGA
BRCA2	BRCA2_CLINICAL_MIP_179	13	+	32931841	32931858	32931976	32932002	GTTTATGGACTGGAAAAGGAATACAGTNNNNCTTCAGCTTCCCGATATCCGACGGTAGTGTNNNNAATTGTTTTTCTTTTTTG	AATTGTTTTTCTTTTTTG	GTTTATGGACTGGAAAAGGAATACAGT
BRCA2	BRCA2_CLINICAL_MIP_180	13	+	32931943	32931958	32932076	32932104	GCAAAAAGATTGTGTGTTAACTTTTATGTNNNNCTTCAGCTTCCCGATATCCGACGGTAGTGTNNNNAGTTTCACACTGAAGA	AGTTTCACACTGAAGA	GCAAAAAGATTGTGTGTTAACTTTTATGT
BRCA2	BRCA2_CLINICAL_MIP_181	13	+	32932004	32932021	32932141	32932165	CGAACTAAAAAGTTGGCTAGAAATCNNNNCTTCAGCTTCCCGATATCCGACGGTAGTGTNNNNGGCTGATGGTGGATGGCT	GGCTGATGGTGGATGGCT	CGAACTAAAAAGTTGGCTAGAAATC
BRCA2	BRCA2_CLINICAL_MIP_182	13	-	32931957	32931972	32931811	32931839	AAAGTAAACATGTATCACACAATAAAAACNNNNCTTCAGCTTCCCGATATCCGACGGTAGTGTNNNNCCTTACCAAAATAATC	CCTTACCAAAATAATC	AAAGTAAACATGTATCACACAATAAAAAC
BRCA2	BRCA2_CLINICAL_MIP_183	13	-	32932066	32932084	32931923	32931948	GAAACTGAAAAGACTCTGCATTTTTGNNNNCTTCAGCTTCCCGATATCCGACGGTAGTGTNNNNTCTTTTTGCATAGAGTACC	TCTTTTTGCATAGAGTACC	GAAACTGAAAAGACTCTGCATTTTTG
BRCA2	BRCA2_CLINICAL_MIP_184	13	-	32932176	32932191	32932030	32932058	TTCTTCTTTTCCAGCCTTTCCATCATTGGNNNNCTTCAGCTTCCCGATATCCGACGGTAGTGTNNNNTAAAACAATTAAATGC	TAAAACAATTAAATGC	TTCTTCTTTTCCAGCCTTTCCATCATTGG
BRCA2	BRCA2_CLINICAL_MIP_185	13	+	32936614	32936629	32936748	32936775	GCAGCTATGGAATGTGCCTTTCCTAAGGNNNNCTTCAGCTTCCCGATATCCGACGGTAGTGTNNNNCATCCTATGTGGTTTT	CATCCTATGTGGTTTT	GCAGCTATGGAATGTGCCTTTCCTAAGG
BRCA2	BRCA2_CLINICAL_MIP_186	13	+	32936731	32936747	32936865	32936892	CGGCAGTATGGTTAAGGTTTCTGTGTAGNNNNCTTCAGCTTCCCGATATCCGACGGTAGTGTNNNNGGATCATATGGAAACTG	GGATCATATGGAAACTG	CGGCAGTATGGTTAAGGTTTCTGTGTAG
BRCA2	BRCA2_CLINICAL_MIP_187	13	-	32936723	32936738	32936577	32936605	TTCAACAACTACAACTATTCTCTGTACAANNNNCTTCAGCTTCCCGATATCCGACGGTAGTGTNNNNTATGATCCATCTATAG	TATGATCCATCTATAG	TTCAACAACTACAACTATTCTCTGTACAA
BRCA2	BRCA2_CLINICAL_MIP_188	13	-	32936831	32936846	32936685	32936713	ACCCAAATTCTAGAAATAAGCTTTGGATCNNNNCTTCAGCTTCCCGATATCCGACGGTAGTGTNNNNAATGCTTTAAACTTGC	AATGCTTTAAACTTGC	ACCCAAATTCTAGAAATAAGCTTTGGATC
BRCA2	BRCA2_CLINICAL_MIP_189	13	-	32936924	32936943	32936782	32936806	CTTTCTGGGCTTAGGCATCTATTAGNNNNCTTCAGCTTCCCGATATCCGACGGTAGTGTNNNNAACTGTCACTGACAACTGGC	AACTGTCACTGACAACTGGC	CTTTCTGGGCTTAGGCATCTATTAG
BRCA2	BRCA2_CLINICAL_MIP_190	13	+	32937272	32937287	32937405	32937433	GTGTTTCTGACATAATTTCATTGAGCGCANNNNCTTCAGCTTCCCGATATCCGACGGTAGTGTNNNNAGAGTCACACTTCCTA	AGAGTCACACTTCCTA	GTGTTTCTGACATAATTTCATTGAGCGCA
BRCA2	BRCA2_CLINICAL_MIP_191	13	+	32937372	32937391	32937509	32937533	GGGTGGTATGCTGTTAAGGCCCAGTNNNNCTTCAGCTTCCCGATATCCGACGGTAGTGTNNNNGGGATGACACAGCTGCAAAA	GGGATGACACAGCTGCAAAA	GGGTGGTATGCTGTTAAGGCCCAGT
BRCA2	BRCA2_CLINICAL_MIP_192	13	+	32937472	32937489	32937608	32937633	GAACTGGTGGGCTCTCCTGATGCCTGNNNNCTTCAGCTTCCCGATATCCGACGGTAGTGTNNNNAGATACCCAAAAAGTGGC	AGATACCCAAAAAGTGGC	GAACTGGTGGGCTCTCCTGATGCCTG
BRCA2	BRCA2_CLINICAL_MIP_193	13	+	32937567	32937582	32937700	32937728	CAGTCATTGATTCAGTTAAATTCTAGAAGNNNNCTTCAGCTTCCCGATATCCGACGGTAGTGTNNNNGCAGACTGACAGTTGG	GCAGACTGACAGTTGG	CAGTCATTGATTCAGTTAAATTCTAGAAG
BRCA2	BRCA2_CLINICAL_MIP_194	13	-	32937395	32937410	32937249	32937277	GACTCTAGAATTCCACTGTTTAAACAAGTNNNNCTTCAGCTTCCCGATATCCGACGGTAGTGTNNNNAAACACAGAGAACAAG	AAACACAGAGAACAAG	GACTCTAGAATTCCACTGTTTAAACAAGT
BRCA2	BRCA2_CLINICAL_MIP_195	13	-	32937497	32937515	32937354	32937379	GTCATCCCTTTCCATTATCTTTTTTANNNNCTTCAGCTTCCCGATATCCGACGGTAGTGTNNNNACCACCCATCTGTAAGTTC	ACCACCCATCTGTAAGTTC	GTCATCCCTTTCCATTATCTTTTTTA
BRCA2	BRCA2_CLINICAL_MIP_196	13	-	32937596	32937613	32937452	32937478	GGTATCTGCACTACTAGTTTTATTGCTNNNNCTTCAGCTTCCCGATATCCGACGGTAGTGTNNNNCAGTTCTGCTCCATGAAG	CAGTTCTGCTCCATGAAG	GGTATCTGCACTACTAGTTTTATTGCT
BRCA2	BRCA2_CLINICAL_MIP_197	13	-	32937691	32937706	32937545	32937573	AGTCTGCCATTCTTTAAGACAGCTAAGAGNNNNCTTCAGCTTCCCGATATCCGACGGTAGTGTNNNNATGACTGATTTTTACC	ATGACTGATTTTTACC	AGTCTGCCATTCTTTAAGACAGCTAAGAG
BRCA2	BRCA2_CLINICAL_MIP_198	13	+	32944483	32944498	32944616	32944644	GCCCTTATCATCGCTTTTCAGTGATGGAGNNNNCTTCAGCTTCCCGATATCCGACGGTAGTGTNNNNAATAGAATTGAATACA	AATAGAATTGAATACA	GCCCTTATCATCGCTTTTCAGTGATGGAG
BRCA2	BRCA2_CLINICAL_MIP_199	13	+	32944581	32944598	32944716	32944742	TACCATATATTTCTTTCTTTTGATACANNNNCTTCAGCTTCCCGATATCCGACGGTAGTGTNNNNCTTGGATTCTTTCCTGAC	CTTGGATTCTTTCCTGAC	TACCATATATTTCTTTCTTTTGATACA
BRCA2	BRCA2_CLINICAL_MIP_200	13	-	32944634	32944652	32944491	32944514	ATTTAGTAGTTAAATATGTATTCANNNNCTTCAGCTTCCCGATATCCGACGGTAGTGTNNNNAACATTTCCTCCATCACTG	AACATTTCCTCCATCACTG	ATTTAGTAGTTAAATATGTATTCA
BRCA2	BRCA2_CLINICAL_MIP_201	13	-	32944736	32944751	32944590	32944618	GGCAGAGGAAAAGGTCTAGGGTCAGGAAANNNNCTTCAGCTTCCCGATATCCGACGGTAGTGTNNNNCAAATTAATTGTATCA	CAAATTAATTGTATCA	GGCAGAGGAAAAGGTCTAGGGTCAGGAAA
BRCA2	BRCA2_CLINICAL_MIP_202	13	+	32945057	32945072	32945191	32945218	AGAAGCCTTATTCACTAAAATTCAGGAGNNNNCTTCAGCTTCCCGATATCCGACGGTAGTGTNNNNTGTGACTTTTTTGGTG	TGTGACTTTTTTGGTG	AGAAGCCTTATTCACTAAAATTCAGGAG
BRCA2	BRCA2_CLINICAL_MIP_203	13	+	32945140	32945159	32945278	32945301	GAGAACAAAGTCTTAGAGACTTTGNNNNCTTCAGCTTCCCGATATCCGACGGTAGTGTNNNNAGAGGAAGAAAAGGAAGCAG	AGAGGAAGAAAAGGAAGCAG	GAGAACAAAGTCTTAGAGACTTTG
BRCA2	BRCA2_CLINICAL_MIP_204	13	-	32945170	32945196	32945035	32945052	TAACATTCAAGTTAATTGNNNNCTTCAGCTTCCCGATATCCGACGGTAGTGTNNNNGCTTCTAGTCTCTTTTGTTGGGCCTCC	GCTTCTAGTCTCTTTTGTTGGGCCTCC	TAACATTCAAGTTAATTG
BRCA2	BRCA2_CLINICAL_MIP_205	13	-	32945262	32945277	32945116	32945144	CCTCTCTTTCATTGCGAAATATGTATAATNNNNCTTCAGCTTCCCGATATCCGACGGTAGTGTNNNNATATTAGAAATAACAA	ATATTAGAAATAACAA	CCTCTCTTTCATTGCGAAATATGTATAAT
BRCA2	BRCA2_CLINICAL_MIP_206	13	+	32950771	32950786	32950905	32950932	GCAGCAGACCCAGCTTACCTTGAGGTGANNNNCTTCAGCTTCCCGATATCCGACGGTAGTGTNNNNCAGTTTAGTGAATTAA	CAGTTTAGTGAATTAA	GCAGCAGACCCAGCTTACCTTGAGGTGA
BRCA2	BRCA2_CLINICAL_MIP_207	13	+	32950867	32950882	32951000	32951028	GCCATCACAGGAAGGAGTATGTTGAAATGNNNNCTTCAGCTTCCCGATATCCGACGGTAGTGTNNNNTGCAAGATGGTGCAGA	TGCAAGATGGTGCAGA	GCCATCACAGGAAGGAGTATGTTGAAATG
BRCA2	BRCA2_CLINICAL_MIP_208	13	-	32950894	32950915	32950754	32950776	AAACTGTAAATTCAAAAGCAACTNNNNCTTCAGCTTCCCGATATCCGACGGTAGTGTNNNNGGGTCTGCTGCATTCTTCACTG	GGGTCTGCTGCATTCTTCACTG	AAACTGTAAATTCAAAAGCAACT
BRCA2	BRCA2_CLINICAL_MIP_209	13	-	32950974	32950989	32950828	32950856	TTGCTGTCTTGTTAGTGCACGTGATGGTANNNNCTTCAGCTTCCCGATATCCGACGGTAGTGTNNNNAAAACAGCTTCTCACC	AAAACAGCTTCTCACC	TTGCTGTCTTGTTAGTGCACGTGATGGTA
BRCA2	BRCA2_CLINICAL_MIP_210	13	+	32953413	32953428	32953546	32953574	GAAGGCCATGGAATCTGCTGAACAAAAGGNNNNCTTCAGCTTCCCGATATCCGACGGTAGTGTNNNNGTTCTGATTGCTTTTT	GTTCTGATTGCTTTTT	GAAGGCCATGGAATCTGCTGAACAAAAGG
BRCA2	BRCA2_CLINICAL_MIP_211	13	+	32953513	32953528	32953646	32953674	GATTCAGGTAAGTATGTAAATGCTTTGTTNNNNCTTCAGCTTCCCGATATCCGACGGTAGTGTNNNNTAAGAAACAAGCTCAG	TAAGAAACAAGCTCAG	GATTCAGGTAAGTATGTAAATGCTTTGTT
BRCA2	BRCA2_CLINICAL_MIP_212	13	+	32953612	32953627	32953745	32953773	GTTAGTTTATATCAGAGAAGCAAAATCCANNNNCTTCAGCTTCCCGATATCCGACGGTAGTGTNNNNGTTGCGTATTGTAAGC	GTTGCGTATTGTAAGC	GTTAGTTTATATCAGAGAAGCAAAATCCA
BRCA2	BRCA2_CLINICAL_MIP_213	13	-	32953537	32953553	32953392	32953418	CAGAACAAAAAAGTTCCATCTATTGTANNNNCTTCAGCTTCCCGATATCCGACGGTAGTGTNNNNTGGCCTTCCTAATTTCC	TGGCCTTCCTAATTTCC	CAGAACAAAAAAGTTCCATCTATTGTA
BRCA2	BRCA2_CLINICAL_MIP_214	13	-	32953638	32953653	32953492	32953519	TTTCTTATCATTCAACATTTGCCTGTGANNNNCTTCAGCTTCCCGATATCCGACGGTAGTGTNNNNCCTGAATCTTTTTCTT	CCTGAATCTTTTTCTT	TTTCTTATCATTCAACATTTGCCTGTGA
BRCA2	BRCA2_CLINICAL_MIP_215	13	-	32953713	32953729	32953568	32953595	CATCCCTTGATAAACCTTGTTCCTTTTGNNNNCTTCAGCTTCCCGATATCCGACGGTAGTGTNNNNGATTTATAATCATTTTG	GATTTATAATCATTTTG	CATCCCTTGATAAACCTTGTTCCTTTTG
BRCA2	BRCA2_CLINICAL_MIP_216	13	+	32953851	32953866	32953986	32954012	GTAAATCTGAAAGAGCTAACATACAGTNNNNCTTCAGCTTCCCGATATCCGACGGTAGTGTNNNNTCTTCCATTGCATCTT	TCTTCCATTGCATCTT	GTAAATCTGAAAGAGCTAACATACAGT
BRCA2	BRCA2_CLINICAL_MIP_217	13	+	32953957	32953972	32954090	32954118	GCTTGTTAGTTTATGGAATCTCCATATGTNNNNCTTCAGCTTCCCGATATCCGACGGTAGTGTNNNNTTATCATCTTGCAACT	TTATCATCTTGCAACT	GCTTGTTAGTTTATGGAATCTCCATATGT
BRCA2	BRCA2_CLINICAL_MIP_218	13	+	32954065	32954081	32954199	32954226	GCAAATTTTTAGATCCAGACTTTCAGCCNNNNCTTCAGCTTCCCGATATCCGACGGTAGTGTNNNNTTGTAATTTTTCAGTTT	TTGTAATTTTTCAGTTT	GCAAATTTTTAGATCCAGACTTTCAGCC
BRCA2	BRCA2_CLINICAL_MIP_219	13	+	32954181	32954196	32954314	32954342	GATTCTTTTAAAAAACATTGTCTTTTAAANNNNCTTCAGCTTCCCGATATCCGACGGTAGTGTNNNNGGGAGCCCCTTCACTT	GGGAGCCCCTTCACTT	GATTCTTTTAAAAAACATTGTCTTTTAAA
BRCA2	BRCA2_CLINICAL_MIP_220	13	-	32953974	32953989	32953828	32953856	GGAAGAAGTGATTATCATTTAAATGTTTGNNNNCTTCAGCTTCCCGATATCCGACGGTAGTGTNNNNTTACTTTTAGATTTTG	TTACTTTTAGATTTTG	GGAAGAAGTGATTATCATTTAAATGTTTG
BRCA2	BRCA2_CLINICAL_MIP_221	13	-	32954078	32954093	32953932	32953959	TAAATTCTGTATCTCTTTCCTTCTGTTANNNNCTTCAGCTTCCCGATATCCGACGGTAGTGTNNNNAAGCACTTATCAAAAC	AAGCACTTATCAAAAC	TAAATTCTGTATCTCTTTCCTTCTGTTA
BRCA2	BRCA2_CLINICAL_MIP_222	13	-	32954192	32954207	32954046	32954072	AATTACAATGAAAGGTTTGTACCGGTANNNNCTTCAGCTTCCCGATATCCGACGGTAGTGTNNNNAAAATTTGCTGAAGTG	AAAATTTGCTGAAGTG	AATTACAATGAAAGGTTTGTACCGGTA
BRCA2	BRCA2_CLINICAL_MIP_223	13	-	32954289	32954304	32954143	32954171	AAATCTGAAATAAAATTTCATCTGAAACCNNNNCTTCAGCTTCCCGATATCCGACGGTAGTGTNNNNAATTAACTATATTGTG	AATTAACTATATTGTG	AAATCTGAAATAAAATTTCATCTGAAACC
BRCA2	BRCA2_CLINICAL_MIP_224	13	-	32954363	32954378	32954217	32954243	CCACCTCAGAACAAGATGGCTGAAAGTNNNNCTTCAGCTTCCCGATATCCGACGGTAGTGTNNNNTTTGCCAACTGGTAGC	TTTGCCAACTGGTAGC	CCACCTCAGAACAAGATGGCTGAAAGT
BRCA2	BRCA2_CLINICAL_MIP_225	13	+	32968781	32968796	32968914	32968942	GCCTCATATGTTAATTGCTGCAAGCAACCNNNNCTTCAGCTTCCCGATATCCGACGGTAGTGTNNNNCTAACACATCTATAAT	CTAACACATCTATAAT	GCCTCATATGTTAATTGCTGCAAGCAACC
BRCA2	BRCA2_CLINICAL_MIP_226	13	+	32968870	32968893	32969011	32969031	GCTAGTCCAAAAGAGGGCCACNNNNCTTCAGCTTCCCGATATCCGACGGTAGTGTNNNNCTGGCAATAAAGTTTTGGATAGAC	CTGGCAATAAAGTTTTGGATAGAC	GCTAGTCCAAAAGAGGGCCAC
BRCA2	BRCA2_CLINICAL_MIP_227	13	+	32968985	32969002	32969120	32969146	GACAGTCCAGTATCAAGGAAATAGCTTNNNNCTTCAGCTTCCCGATATCCGACGGTAGTGTNNNNTTGCTGGAGATTTTTCTG	TTGCTGGAGATTTTTCTG	GACAGTCCAGTATCAAGGAAATAGCTT
BRCA2	BRCA2_CLINICAL_MIP_228	13	-	32968905	32968920	32968759	32968787	GTGTTAGATGAATTTTAAGATGCAAGAAANNNNCTTCAGCTTCCCGATATCCGACGGTAGTGTNNNNATGAGGCTTAATAATG	ATGAGGCTTAATAATG	GTGTTAGATGAATTTTAAGATGCAAGAAA
BRCA2	BRCA2_CLINICAL_MIP_229	13	-	32969000	32969015	32968854	32968880	TTTATTGCCAGTAAATTGTAACATTCGNNNNCTTCAGCTTCCCGATATCCGACGGTAGTGTNNNNCTAGCAGAAAACACAG	CTAGCAGAAAACACAG	TTTATTGCCAGTAAATTGTAACATTCG
BRCA2	BRCA2_CLINICAL_MIP_230	13	-	32969098	32969113	32968952	32968980	AGTAAGAAGGCCTGATTTGGATTCTGGTCNNNNCTTCAGCTTCCCGATATCCGACGGTAGTGTNNNNGAAAAATACCAAAATG	GAAAAATACCAAAATG	AGTAAGAAGGCCTGATTTGGATTCTGGTC
BRCA2	BRCA2_CLINICAL_MIP_231	13	+	32970989	32971004	32971122	32971150	GACTGTACTTCAGGGCCGTACACTGCTCANNNNCTTCAGCTTCCCGATATCCGACGGTAGTGTNNNNTGTGGGTTTGCAATTT	TGTGGGTTTGCAATTT	GACTGTACTTCAGGGCCGTACACTGCTCA
BRCA2	BRCA2_CLINICAL_MIP_232	13	+	32971096	32971111	32971229	32971257	GCCATCGTATATTCTGTTGTATACCTAGTNNNNCTTCAGCTTCCCGATATCCGACGGTAGTGTNNNNATCCCAAGTGGTCCAC	ATCCCAAGTGGTCCAC	GCCATCGTATATTCTGTTGTATACCTAGT
BRCA2	BRCA2_CLINICAL_MIP_233	13	-	32971112	32971130	32970969	32970994	CCCACATATTTATGTTTCCAAAAGTANNNNCTTCAGCTTCCCGATATCCGACGGTAGTGTNNNNAGTACAGTCTTTAGTTGGG	AGTACAGTCTTTAGTTGGG	CCCACATATTTATGTTTCCAAAAGTA
BRCA2	BRCA2_CLINICAL_MIP_234	13	-	32971217	32971232	32971071	32971099	GGATCATTTGCATGCAGTATATGCATAAGNNNNCTTCAGCTTCCCGATATCCGACGGTAGTGTNNNNTGGCCTCCATATATAC	TGGCCTCCATATATAC	GGATCATTTGCATGCAGTATATGCATAAG
BRCA2	BRCA2_CLINICAL_MIP_235	13	+	32972257	32972276	32972394	32972418	GACTTCAAAGTCTTGTAAAGGGGAGNNNNCTTCAGCTTCCCGATATCCGACGGTAGTGTNNNNACTACATAATTATGATAGGC	ACTACATAATTATGATAGGC	GACTTCAAAGTCTTGTAAAGGGGAG
BRCA2	BRCA2_CLINICAL_MIP_236	13	+	32972369	32972384	32972503	32972530	CCCATTTGTACATTTGTTTCTCCGGCTGNNNNCTTCAGCTTCCCGATATCCGACGGTAGTGTNNNNTTTCCACACCTGTCTC	TTTCCACACCTGTCTC	CCCATTTGTACATTTGTTTCTCCGGCTG
BRCA2	BRCA2_CLINICAL_MIP_237	13	+	32972460	32972486	32972604	32972621	TTCTCCTCAGATGACTCCNNNNCTTCAGCTTCCCGATATCCGACGGTAGTGTNNNNCTTGGATTTCTTGAGTAGACTGCCTTT	CTTGGATTTCTTGAGTAGACTGCCTTT	TTCTCCTCAGATGACTCC
BRCA2	BRCA2_CLINICAL_MIP_238	13	+	32972565	32972583	32972701	32972726	GCTCTTTTGTCTGGTTCAACAGGAGANNNNCTTCAGCTTCCCGATATCCGACGGTAGTGTNNNNCACCAAATACGAAACACCC	CACCAAATACGAAACACCC	GCTCTTTTGTCTGGTTCAACAGGAGA
BRCA2	BRCA2_CLINICAL_MIP_239	13	+	32972674	32972689	32972807	32972835	GTACTACATCTCTGATCAAAGAACAGGAGNNNNCTTCAGCTTCCCGATATCCGACGGTAGTGTNNNNGAAGAACTTGCATTGA	GAAGAACTTGCATTGA	GTACTACATCTCTGATCAAAGAACAGGAG
BRCA2	BRCA2_CLINICAL_MIP_240	13	+	32972781	32972796	32972914	32972942	GCAAAGGCGACAATAAATTATTGACGCTTNNNNCTTCAGCTTCCCGATATCCGACGGTAGTGTNNNNAGATTATCTCAGACTG	AGATTATCTCAGACTG	GCAAAGGCGACAATAAATTATTGACGCTT
BRCA2	BRCA2_CLINICAL_MIP_241	13	+	32972844	32972863	32972981	32973005	CCACACATTAGTACTTATGTTGCACNNNNCTTCAGCTTCCCGATATCCGACGGTAGTGTNNNNGGCCAGTACGGAAGAATGTG	GGCCAGTACGGAAGAATGTG	CCACACATTAGTACTTATGTTGCAC
BRCA2	BRCA2_CLINICAL_MIP_242	13	-	32972377	32972401	32972240	32972259	AGTAACATAAAAAACTAAATNNNNCTTCAGCTTCCCGATATCCGACGGTAGTGTNNNNTTGAAGTCATCTGGGCTGAGACAGG	TTGAAGTCATCTGGGCTGAGACAGG	AGTAACATAAAAAACTAAAT
BRCA2	BRCA2_CLINICAL_MIP_243	13	-	32972474	32972489	32972328	32972356	TGGCCATACAAAGTGATAAAGGACTTTGANNNNCTTCAGCTTCCCGATATCCGACGGTAGTGTNNNNGGTAAAGGCAGTCTAC	GGTAAAGGCAGTCTAC	TGGCCATACAAAGTGATAAAGGACTTTGA
BRCA2	BRCA2_CLINICAL_MIP_244	13	-	32972589	32972604	32972443	32972471	AAGAAATCCAAGGCTCTTCTCTTTTTGCANNNNCTTCAGCTTCCCGATATCCGACGGTAGTGTNNNNATTCAGTTCTTTTTTC	ATTCAGTTCTTTTTTC	AAGAAATCCAAGGCTCTTCTCTTTTTGCA
BRCA2	BRCA2_CLINICAL_MIP_245	13	-	32972688	32972703	32972542	32972570	TTGGTGCCACAACTCCTTGGTGGCTGAAANNNNCTTCAGCTTCCCGATATCCGACGGTAGTGTNNNNAGCTTGGGTATTTATC	AGCTTGGGTATTTATC	TTGGTGCCACAACTCCTTGGTGGCTGAAA
BRCA2	BRCA2_CLINICAL_MIP_246	13	-	32972796	32972811	32972650	32972678	TCTTCGTCAGCTATTGAATTACTTTCCAANNNNCTTCAGCTTCCCGATATCCGACGGTAGTGTNNNNAGTACAACGTCGTTTC	AGTACAACGTCGTTTC	TCTTCGTCAGCTATTGAATTACTTTCCAA
BRCA2	BRCA2_CLINICAL_MIP_247	13	-	32972903	32972925	32972764	32972785	AATCTTCTGAACTGGTGGGAGCNNNNCTTCAGCTTCCCGATATCCGACGGTAGTGTNNNNTGTCGCCTTTGCAAATGCTTAGA	TGTCGCCTTTGCAAATGCTTAGA	AATCTTCTGAACTGGTGGGAGC
BRCA2	BRCA2_CLINICAL_MIP_248	13	-	32972968	32972985	32972824	32972850	ACTGGCCTGGGAACTCTCCTGTTCTTTNNNNCTTCAGCTTCCCGATATCCGACGGTAGTGTNNNNTGTGGTTTGAAATTATAT	TGTGGTTTGAAATTATAT	ACTGGCCTGGGAACTCTCCTGTTCTTT
BRCA2	BRCA2_CLINICAL_SNP_001	13	+	32906590	32906605	32906723	32906751	GTAGCACATCAGAAGCCCTTTGAGAGTGGNNNNCTTCAGCTTCCCGATATCCGACGGTAGTGTNNNNTAGCAAGACTAGGAAA	TAGCAAGACTAGGAAA	GTAGCACATCAGAAGCCCTTTGAGAGTGG
BRCA2	BRCA2_CLINICAL_SNP_002	13	+	32910349	32910365	32910483	32910510	GGACAATTCTGAGGAAATGTTCTAGAAANNNNCTTCAGCTTCCCGATATCCGACGGTAGTGTNNNNGTTAATGTGATTGATGG	GTTAATGTGATTGATGG	GGACAATTCTGAGGAAATGTTCTAGAAA
BRCA2	BRCA2_CLINICAL_SNP_003	13	+	32912297	32912317	32912435	32912458	AGAAATACTGAAAATGAAGATAACNNNNCTTCAGCTTCCCGATATCCGACGGTAGTGTNNNNGTCGTTTCAATGTTTAAGATA	GTCGTTTCAATGTTTAAGATA	AGAAATACTGAAAATGAAGATAAC
BRCA2	BRCA2_CLINICAL_SNP_004	13	+	32912911	32912926	32913044	32913072	GAACCTACTCTGTTGGGTTTTCATACAGCNNNNCTTCAGCTTCCCGATATCCGACGGTAGTGTNNNNCAAAATGGACATTCTA	CAAAATGGACATTCTA	GAACCTACTCTGTTGGGTTTTCATACAGC
BRCA2	BRCA2_CLINICAL_SNP_005	13	-	32915136	32915151	32914990	32915018	TCTCAACAAGTGAGACTTTGGTTCCTAATNNNNCTTCAGCTTCCCGATATCCGACGGTAGTGTNNNNTCTGAATCTTTGGAGT	TCTGAATCTTTGGAGT	TCTCAACAAGTGAGACTTTGGTTCCTAAT
BRCA2	BRCA2_CLINICAL_SNP_006	13	-	32929380	32929395	32929234	32929262	CCTAACACACTGTTCAACTCTGTGAAAATNNNNCTTCAGCTTCCCGATATCCGACGGTAGTGTNNNNTTACAGCTGCTGCTTG	TTACAGCTGCTGCTTG	CCTAACACACTGTTCAACTCTGTGAAAAT
BRCA2	BRCA2_CLINICAL_SNP_007	13	+	32944581	32944598	32944716	32944742	TACCATATATTTCTTTCTTTTGATATANNNNCTTCAGCTTCCCGATATCCGACGGTAGTGTNNNNCTTGGATTCTTTCCTGAC	CTTGGATTCTTTCCTGAC	TACCATATATTTCTTTCTTTTGATATA
BRCA2	BRCA2_CLINICAL_SNP_008	13	-	32944736	32944751	32944590	32944618	GGCAGAGGAAAAGGTCTAGGGTCAGGAAANNNNCTTCAGCTTCCCGATATCCGACGGTAGTGTNNNNCAAATTAATTATATCA	CAAATTAATTATATCA	GGCAGAGGAAAAGGTCTAGGGTCAGGAAA
BRCA2	MIP_BRCA2_gapfill_1	13	-	32889811	32889834	32889673	32889690	CCGAGGCGCAGCAGAGGCNNNNCTTCAGCTTCCCGATATCCGACGGTAGTGTNNNNTCGTCCCAACCCACTACCACCACC	TCGTCCCAACCCACTACCACCACC	CCGAGGCGCAGCAGAGGC
BRCA2	MIP_BRCA2_gapfill_10	13	-	32944641	32944656	32944495	32944519	TATTGATTTAGTAGTTAAATATGTANNNNCTTCAGCTTCCCGATATCCGACGGTAGTGTNNNNAACCAACATTTCCTCC	AACCAACATTTCCTCC	TATTGATTTAGTAGTTAAATATGTA
BRCA2	MIP_BRCA2_gapfill_11	13	+	32945057	32945072	32945195	32945218	GCCTTATTCACTAAAATTCAGGAGNNNNCTTCAGCTTCCCGATATCCGACGGTAGTGTNNNNTGTGACTTTTTTGGTG	TGTGACTTTTTTGGTG	GCCTTATTCACTAAAATTCAGGAG
BRCA2	MIP_BRCA2_gapfill_12	13	-	32972360	32972377	32972216	32972239	CAAAGTAACTTTTCATTGAAAATANNNNCTTCAGCTTCCCGATATCCGACGGTAGTGTNNNNGTGTGGAAACAGACTTCC	GTGTGGAAACAGACTTCC	CAAAGTAACTTTTCATTGAAAATA
BRCA2	MIP_BRCA2_gapfill_13	13	+	32972261	32972278	32972399	32972422	CAAAGTCTTGTAAAGGGGAGAAAGNNNNCTTCAGCTTCCCGATATCCGACGGTAGTGTNNNNCATAATTATGATAGGCTA	CATAATTATGATAGGCTA	CAAAGTCTTGTAAAGGGGAGAAAG
BRCA2	MIP_BRCA2_gapfill_14	13	+	32931861	32931884	32932005	32932022	GCTGATGGTGGATGGCTCNNNNCTTCAGCTTCCCGATATCCGACGGTAGTGTNNNNTGTGTTTATTTTGTGTAGCTGTAT	TGTGTTTATTTTGTGTAGCTGTAT	GCTGATGGTGGATGGCTC
BRCA2	MIP_BRCA2_gapfill_15	13	+	32931997	32932012	32932133	32932158	CTGTCTCTCGAACTAAAAAGTTGGCTNNNNCTTCAGCTTCCCGATATCCGACGGTAGTGTNNNNTACAGTTGGCTGATGG	TACAGTTGGCTGATGG	CTGTCTCTCGAACTAAAAAGTTGGCT
BRCA2	MIP_BRCA2_gapfill_2	13	-	32899407	32899422	32899261	32899284	CATCATCTGCTTGATCCATTTTAGNNNNCTTCAGCTTCCCGATATCCGACGGTAGTGTNNNNTAGCCAAAATATTAGC	TAGCCAAAATATTAGC	CATCATCTGCTTGATCCATTTTAG
BRCA2	MIP_BRCA2_gapfill_3	13	-	32911546	32911561	32911400	32911425	TTCAAGGAGATGTCCGATTTTAAATCNNNNCTTCAGCTTCCCGATATCCGACGGTAGTGTNNNNGTTATGTTCAGAGAGC	GTTATGTTCAGAGAGC	TTCAAGGAGATGTCCGATTTTAAATC
BRCA2	MIP_BRCA2_gapfill_4	13	-	32914031	32914049	32913888	32913909	TCATTTACAGTTTGTGGGTATGNNNNCTTCAGCTTCCCGATATCCGACGGTAGTGTNNNNAAACGATTTTACCACTGGC	AAACGATTTTACCACTGGC	TCATTTACAGTTTGTGGGTATG
BRCA2	MIP_BRCA2_gapfill_5	13	-	32914146	32914164	32914003	32914023	AATGCAGGTGGCCCTACCTCANNNNCTTCAGCTTCCCGATATCCGACGGTAGTGTNNNNGCCATAATTTTCGTTTGGC	GCCATAATTTTCGTTTGGC	AATGCAGGTGGCCCTACCTCA
BRCA2	MIP_BRCA2_gapfill_6	13	-	32921008	32921026	32920865	32920887	ATTTGAGACAATTATAGGCTTTANNNNCTTCAGCTTCCCGATATCCGACGGTAGTGTNNNNGTACACAGGTAATCGGCTC	GTACACAGGTAATCGGCTC	ATTTGAGACAATTATAGGCTTTA
BRCA2	MIP_BRCA2_gapfill_7	13	-	32921125	32921143	32920982	32921004	AGAAACATGATGCATAAACAATCNNNNCTTCAGCTTCCCGATATCCGACGGTAGTGTNNNNAAGTGTTAACTTCTTAACG	AAGTGTTAACTTCTTAACG	AGAAACATGATGCATAAACAATC
BRCA2	MIP_BRCA2_gapfill_8	13	-	32930751	32930766	32930605	32930630	GCCTTTGTTTCTTCTTAATTCGCATANNNNCTTCAGCTTCCCGATATCCGACGGTAGTGTNNNNTATTGTAGACAAACAC	TATTGTAGACAAACAC	GCCTTTGTTTCTTCTTAATTCGCATA
BRCA2	MIP_BRCA2_gapfill_9	13	-	32932028	32932049	32931888	32931907	CAATGTTTAGAAACGCCATANNNNCTTCAGCTTCCCGATATCCGACGGTAGTGTNNNNTCCAGCCTTTCCATCATTGGAG	TCCAGCCTTTCCATCATTGGAG	CAATGTTTAGAAACGCCATA
BRCA2	SNPMIP_BRCA2_indelSNP_1	13	+	32893139	32893160	32893281	32893300	ACCTGCAGAAGAATCTGAACNNNNCTTCAGCTTCCCGATATCCGACGGTAGTGTNNNNTGATCTTTAACTGTTCTGGGTC	TGATCTTTAACTGTTCTGGGTC	ACCTGCAGAAGAATCTGAAC
BRCA2	SNPMIP_BRCA2_indelSNP_2	13	-	32893327	32893342	32893181	32893206	AAAAAAAAATCCCACCTTAGTTTTAANNNNCTTCAGCTTCCCGATATCCGACGGTAGTGTNNNNGTGGAGTTTTAAATAG	GTGGAGTTTTAAATAG	AAAAAAAAATCCCACCTTAGTTTTAA
BRIP1	BRIP1_1_0011	17	-	59760728	59760743	59760577	59760605	ACTCTGTTGTAAGTAATAATTTGTAAATTNNNNCTTCAGCTTCCCGATATCCGACGGTAGTGTNNNNGAACTGGGAAAAACTC	GAACTGGGAAAAACTC	ACTCTGTTGTAAGTAATAATTTGTAAATT
BRIP1	BRIP1_1_0001	17	+	59760602	59760625	59760736	59760756	CCCAGTTCCAGTTCATTTATCNNNNCTTCAGCTTCCCGATATCCGACGGTAGTGTNNNNGAGTTTAACATAAGCATGATGACA	GAGTTTAACATAAGCATGATGACA	CCCAGTTCCAGTTCATTTATC
BRIP1	BRIP1_1_0012	17	-	59760832	59760847	59760684	59760712	AGAACTTTAAACCATCTCCTTCCAAAAATNNNNCTTCAGCTTCCCGATATCCGACGGTAGTGTNNNNCTGAGGATTGCATAGA	CTGAGGATTGCATAGA	AGAACTTTAAACCATCTCCTTCCAAAAAT
BRIP1	BRIP1_1_0002	17	+	59760702	59760725	59760842	59760862	CCTCAGCTTTCACTTCTCTGGNNNNCTTCAGCTTCCCGATATCCGACGGTAGTGTNNNNTTTAAAGTTCTTTATTTCTATTTC	TTTAAAGTTCTTTATTTCTATTTC	CCTCAGCTTTCACTTCTCTGG
BRIP1	BRIP1_1_0013	17	-	59760930	59760945	59760782	59760810	GCATATTGAAGAAAGTAAAATTGATGACANNNNCTTCAGCTTCCCGATATCCGACGGTAGTGTNNNNAGGAAATAGATTGGCT	AGGAAATAGATTGGCT	GCATATTGAAGAAAGTAAAATTGATGACA
BRIP1	BRIP1_1_0003	17	+	59760812	59760831	59760943	59760965	CCTCTATCAGTTTCAGCTAGGTCNNNNCTTCAGCTTCCCGATATCCGACGGTAGTGTNNNNGAATTCCATTCAACTTTGTA	GAATTCCATTCAACTTTGTA	CCTCTATCAGTTTCAGCTAGGTC
BRIP1	BRIP1_1_0014	17	-	59761024	59761039	59760882	59760909	AGCTAAAGACCTTTTTGAAATTAGAACTNNNNCTTCAGCTTCCCGATATCCGACGGTAGTGTNNNNCAGAAGCAGAAGATGA	CAGAAGCAGAAGATGA	AGCTAAAGACCTTTTTGAAATTAGAACT
BRIP1	BRIP1_1_0004	17	+	59760915	59760932	59761039	59761064	GTTTCAAAATCTCTATTTGAAGTGGANNNNCTTCAGCTTCCCGATATCCGACGGTAGTGTNNNNGCAATCTGAATTGTTAGC	GCAATCTGAATTGTTAGC	GTTTCAAAATCTCTATTTGAAGTGGA
BRIP1	BRIP1_1_0015	17	-	59761097	59761112	59760962	59760987	AGATACAGATGAAGAAAAAAATGACCNNNNCTTCAGCTTCCCGATATCCGACGGTAGTGTNNNNCTGGATCCAGACATTG	CTGGATCCAGACATTG	AGATACAGATGAAGAAAAAAATGACC
BRIP1	BRIP1_1_0005	17	+	59761013	59761028	59761140	59761167	AGAATGATTTTTTCTAGTAAGGGTGGCANNNNCTTCAGCTTCCCGATATCCGACGGTAGTGTNNNNAATAGATAGATTCATC	AATAGATAGATTCATC	AGAATGATTTTTTCTAGTAAGGGTGGCA
BRIP1	BRIP1_1_0016	17	-	59761197	59761213	59761060	59761086	AGTAAGTGAAGAAGATAAACAGTCCACNNNNCTTCAGCTTCCCGATATCCGACGGTAGTGTNNNNGATCATGCCCTCAATCA	GATCATGCCCTCAATCA	AGTAAGTGAAGAAGATAAACAGTCCAC
BRIP1	BRIP1_1_0006	17	+	59761112	59761129	59761240	59761261	GAGGATTCACATTTATCAGTGANNNNCTTCAGCTTCCCGATATCCGACGGTAGTGTNNNNGGGCTTCTTCAGAACAGA	GGGCTTCTTCAGAACAGA	GAGGATTCACATTTATCAGTGA
BRIP1	BRIP1_1_0017	17	-	59761258	59761275	59761126	59761152	AAAAAATCATTCTGAACATCCGCTCTGNNNNCTTCAGCTTCCCGATATCCGACGGTAGTGTNNNNAACTGTTTTGCCCTTCAC	AACTGTTTTGCCCTTCAC	AAAAAATCATTCTGAACATCCGCTCTG
BRIP1	BRIP1_1_0007	17	+	59761209	59761229	59761340	59761358	GCTCAGGTGTTGCCTTCGGNNNNCTTCAGCTTCCCGATATCCGACGGTAGTGTNNNNTGATCCAAACGATGTGTTTAC	TGATCCAAACGATGTGTTTAC	GCTCAGGTGTTGCCTTCGG
BRIP1	BRIP1_1_0018	17	-	59761350	59761370	59761221	59761243	CCTCAAATCTGACAGTAAACACANNNNCTTCAGCTTCCCGATATCCGACGGTAGTGTNNNNACTGGTAAAATACCGAAGGCA	ACTGGTAAAATACCGAAGGCA	CCTCAAATCTGACAGTAAACACA
BRIP1	BRIP1_1_0019	17	-	59761409	59761428	59761279	59761303	GTTTCAAAACAGAGAAGATGGAAAGNNNNCTTCAGCTTCCCGATATCCGACGGTAGTGTNNNNCAACAAACAAACAAAGAGAG	CAACAAACAAACAAAGAGAG	GTTTCAAAACAGAGAAGATGGAAAG
BRIP1	BRIP1_1_0008	17	+	59761303	59761329	59761435	59761452	GGGCTTGTGGATCTGGAANNNNCTTCAGCTTCCCGATATCCGACGGTAGTGTNNNNCGGGGAGGACTAGAGGCACTATTCTCT	CGGGGAGGACTAGAGGCACTATTCTCT	GGGCTTGTGGATCTGGAA
BRIP1	BRIP1_1_0020	17	-	59761510	59761531	59761376	59761398	AAGCTTTAATTCTTTGGGACAGTNNNNCTTCAGCTTCCCGATATCCGACGGTAGTGTNNNNGTTAAATCTCTTAAATTCTTGT	GTTAAATCTCTTAAATTCTTGT	AAGCTTTAATTCTTTGGGACAGT
BRIP1	BRIP1_1_0009	17	+	59761395	59761415	59761521	59761544	AGAGATTTAACTTTCTGCTCCTAGNNNNCTTCAGCTTCCCGATATCCGACGGTAGTGTNNNNGCTTGACCAGCTAACTCTCTT	GCTTGACCAGCTAACTCTCTT	AGAGATTTAACTTTCTGCTCCTAG
BRIP1	BRIP1_1_0021	17	-	59761594	59761609	59761447	59761475	GGGAAAGCAGAAAAAATTGTGATTTCCAGNNNNCTTCAGCTTCCCGATATCCGACGGTAGTGTNNNNTGTATCCTATACAGTT	TGTATCCTATACAGTT	GGGAAAGCAGAAAAAATTGTGATTTCCAG
BRIP1	BRIP1_1_0010	17	+	59761469	59761484	59761602	59761630	AGGATACATAACTTAGAGCCCCCAACGAANNNNCTTCAGCTTCCCGATATCCGACGGTAGTGTNNNNCTTTCCCTGCTTCTTC	CTTTCCCTGCTTCTTC	AGGATACATAACTTAGAGCCCCCAACGAA
BRIP1	BRIP1_2_0006	17	-	59763257	59763272	59763116	59763143	AGTGAAATGATATTTATTTGGGTATAGANNNNCTTCAGCTTCCCGATATCCGACGGTAGTGTNNNNCAGGAACTACAGTGTC	CAGGAACTACAGTGTC	AGTGAAATGATATTTATTTGGGTATAGA
BRIP1	BRIP1_2_0001	17	+	59763135	59763157	59763269	59763290	CCTGGACACATATCTTTGCTTCNNNNCTTCAGCTTCCCGATATCCGACGGTAGTGTNNNNCATTTCACTAAATATAATGAAAG	CATTTCACTAAATATAATGAAAG	CCTGGACACATATCTTTGCTTC
BRIP1	BRIP1_2_0007	17	-	59763331	59763346	59763189	59763217	TTATCTCCAGAAAGGAGAAAAGTATGAAANNNNCTTCAGCTTCCCGATATCCGACGGTAGTGTNNNNCACCTTATTTACTGGA	CACCTTATTTACTGGA	TTATCTCCAGAAAGGAGAAAAGTATGAAA
BRIP1	BRIP1_2_0002	17	+	59763231	59763254	59763366	59763386	GGTCACTTCAAGTGTAGACTCNNNNCTTCAGCTTCCCGATATCCGACGGTAGTGTNNNNAGGTGAATTTTTGGTAATAATTTT	AGGTGAATTTTTGGTAATAATTTT	GGTCACTTCAAGTGTAGACTC
BRIP1	BRIP1_2_0008	17	-	59763425	59763440	59763285	59763311	CCAGAAAATTTTGTGGAAGATGAAGCANNNNCTTCAGCTTCCCGATATCCGACGGTAGTGTNNNNCATCAAAAAGTTCTTA	CATCAAAAAGTTCTTA	CCAGAAAATTTTGTGGAAGATGAAGCA
BRIP1	BRIP1_2_0003	17	+	59763307	59763331	59763446	59763464	TGGAAAATTCAGCCAAGGANNNNCTTCAGCTTCCCGATATCCGACGGTAGTGTNNNNTCTGGTGATAGATGACTTGCTGCTT	TCTGGTGATAGATGACTTGCTGCTT	TGGAAAATTCAGCCAAGGA
BRIP1	BRIP1_2_0009	17	-	59763524	59763539	59763384	59763411	GGACAGAACCAATATACAGGACAATGAGNNNNCTTCAGCTTCCCGATATCCGACGGTAGTGTNNNNCCTTTTTCTTTAGGAC	CCTTTTTCTTTAGGAC	GGACAGAACCAATATACAGGACAATGAG
BRIP1	BRIP1_2_0004	17	+	59763405	59763420	59763537	59763564	AGGTAAACCCAGGGAAAATTTGGTTACTNNNNCTTCAGCTTCCCGATATCCGACGGTAGTGTNNNNTCTGTCCTTTATGGAT	TCTGTCCTTTATGGAT	AGGTAAACCCAGGGAAAATTTGGTTACT
BRIP1	BRIP1_2_0010	17	-	59763596	59763621	59763466	59763484	CCTTTGAAAGTGCACTGGANNNNCTTCAGCTTCCCGATATCCGACGGTAGTGTNNNNGTTACTTCACTAGAAAAAGCAAGTGT	GTTACTTCACTAGAAAAAGCAAGTGT	CCTTTGAAAGTGCACTGGA
BRIP1	BRIP1_2_0005	17	+	59763511	59763526	59763644	59763671	AGAATGGTTCTCCATATGTTTTTTCTGCNNNNCTTCAGCTTCCCGATATCCGACGGTAGTGTNNNNACCCATTTAGAAAGTC	ACCCATTTAGAAAGTC	AGAATGGTTCTCCATATGTTTTTTCTGC
BRIP1	BRIP1_3_0003	17	-	59770832	59770847	59770687	59770715	ATGAGCTCTACTATCTTATTAAGTGCACANNNNCTTCAGCTTCCCGATATCCGACGGTAGTGTNNNNGAGCTCTTATTCTAGT	GAGCTCTTATTCTAGT	ATGAGCTCTACTATCTTATTAAGTGCACA
BRIP1	BRIP1_3_0001	17	+	59770716	59770742	59770848	59770865	CCCAATCATTTCTGTGTCNNNNCTTCAGCTTCCCGATATCCGACGGTAGTGTNNNNGTTATGTGTTTTTCACCACAATAAAAA	GTTATGTGTTTTTCACCACAATAAAAA	CCCAATCATTTCTGTGTC
BRIP1	BRIP1_3_0002	17	+	59770776	59770791	59770912	59770937	CGGAAATAAATCCAGTTTTCCAGTGGNNNNCTTCAGCTTCCCGATATCCGACGGTAGTGTNNNNCAGCTGAGATCTTACC	CAGCTGAGATCTTACC	CGGAAATAAATCCAGTTTTCCAGTGG
BRIP1	BRIP1_3_0004	17	-	59770938	59770953	59770792	59770820	TTAGGAATAACCCAAGTCGCTATATATCTNNNNCTTCAGCTTCCCGATATCCGACGGTAGTGTNNNNCAATTTTCTGTCTGTC	CAATTTTCTGTCTGTC	TTAGGAATAACCCAAGTCGCTATATATCT
BRIP1	BRIP1_4_0001	17	+	59793242	59793257	59793375	59793401	AGACCTCTCAATTTTGAATGGTGGTCANNNNCTTCAGCTTCCCGATATCCGACGGTAGTGTNNNNAGTAGCAAGACTAGAT	AGTAGCAAGACTAGAT	AGACCTCTCAATTTTGAATGGTGGTCA
BRIP1	BRIP1_4_0003	17	-	59793407	59793431	59793262	59793281	TCTGTGACAGGGCTATATATNNNNCTTCAGCTTCCCGATATCCGACGGTAGTGTNNNNTTATTAGGTTGAACTAAAACGACAA	TTATTAGGTTGAACTAAAACGACAA	TCTGTGACAGGGCTATATAT
BRIP1	BRIP1_4_0004	17	-	59793458	59793473	59793311	59793339	ACAGGGCCTTAAACCAGGCCCTTGGTAGGNNNNCTTCAGCTTCCCGATATCCGACGGTAGTGTNNNNTGAGCTTTAATTATCT	TGAGCTTTAATTATCT	ACAGGGCCTTAAACCAGGCCCTTGGTAGG
BRIP1	BRIP1_4_0002	17	+	59793342	59793357	59793480	59793508	ACATCATATTAACTTCTAACAGTTTGAATNNNNCTTCAGCTTCCCGATATCCGACGGTAGTGTNNNNGCTTGAATTTCATACC	GCTTGAATTTCATACC	ACATCATATTAACTTCTAACAGTTTGAAT
BRIP1	BRIP1_5_0003	17	-	59820398	59820413	59820252	59820280	TTTTATAGTGCTTTTTTACAAATTGAAGGNNNNCTTCAGCTTCCCGATATCCGACGGTAGTGTNNNNAACAATAGGAATTCCT	AACAATAGGAATTCCT	TTTTATAGTGCTTTTTTACAAATTGAAGG
BRIP1	BRIP1_5_0001	17	+	59820318	59820343	59820450	59820467	CCCTCACTCACTTTACCANNNNCTTCAGCTTCCCGATATCCGACGGTAGTGTNNNNTTTATACAAAACCAATGACTCCTGTA	TTTATACAAAACCAATGACTCCTGTA	CCCTCACTCACTTTACCA
BRIP1	BRIP1_5_0004	17	-	59820500	59820515	59820358	59820383	AGATCTACAGGTAGGCCATCAAAACCNNNNCTTCAGCTTCCCGATATCCGACGGTAGTGTNNNNGCTTTTTTCTGTTGTT	GCTTTTTTCTGTTGTT	AGATCTACAGGTAGGCCATCAAAACC
BRIP1	BRIP1_5_0002	17	+	59820418	59820438	59820544	59820567	TCTTGTCATTTTGAAAATACCTGANNNNCTTCAGCTTCCCGATATCCGACGGTAGTGTNNNNCAGCACGGGCATTGTCATCTG	CAGCACGGGCATTGTCATCTG	TCTTGTCATTTTGAAAATACCTGA
BRIP1	BRIP1_5_0005	17	-	59820614	59820638	59820469	59820488	TCTCCTGGTAGCAGTTTGTCNNNNCTTCAGCTTCCCGATATCCGACGGTAGTGTNNNNAAACTTTATCTCATAATAGTGTTTT	AAACTTTATCTCATAATAGTGTTTT	TCTCCTGGTAGCAGTTTGTC
BRIP1	BRIP1_6_0004	17	-	59821860	59821875	59821715	59821743	AGTAAGAAGGTACAATTATAATTTTATATNNNNCTTCAGCTTCCCGATATCCGACGGTAGTGTNNNNAGAACCACAGGGAGGA	AGAACCACAGGGAGGA	AGTAAGAAGGTACAATTATAATTTTATAT
BRIP1	BRIP1_6_0001	17	+	59821741	59821759	59821865	59821890	CCTGTGGTTCTACAATGACTGTCTTCNNNNCTTCAGCTTCCCGATATCCGACGGTAGTGTNNNNACTTTGTAATAAAAAATAT	ACTTTGTAATAAAAAATAT	CCTGTGGTTCTACAATGACTGTCTTC
BRIP1	BRIP1_6_0005	17	-	59821953	59821968	59821809	59821836	ACTGCAGGTGTACTATGACGCAATCAAANNNNCTTCAGCTTCCCGATATCCGACGGTAGTGTNNNNTCTTTCCCCTCTTTAG	TCTTTCCCCTCTTTAG	ACTGCAGGTGTACTATGACGCAATCAAA
BRIP1	BRIP1_6_0002	17	+	59821830	59821845	59821959	59821987	AGGGGAAAGAAAAAAATGATTTTTTGTGTNNNNCTTCAGCTTCCCGATATCCGACGGTAGTGTNNNNCTGCAGTAATTCATCA	CTGCAGTAATTCATCA	AGGGGAAAGAAAAAAATGATTTTTTGTGT
BRIP1	BRIP1_6_0006	17	-	59822007	59822030	59821881	59821900	TGGAGTTGGTGAAGACAGTCNNNNCTTCAGCTTCCCGATATCCGACGGTAGTGTNNNNCACATTGGCTTAAACAAATGAAGT	CACATTGGCTTAAACAAATGAAGT	TGGAGTTGGTGAAGACAGTC
BRIP1	BRIP1_6_0003	17	+	59821891	59821915	59822023	59822041	CCAATGTGACTACGGCAAGNNNNCTTCAGCTTCCCGATATCCGACGGTAGTGTNNNNACCAACTCCAGATTATGCCATAAAC	ACCAACTCCAGATTATGCCATAAAC	CCAATGTGACTACGGCAAG
BRIP1	BRIP1_7_0004	17	-	59853822	59853837	59853676	59853703	GGCATGCTAATTTTAAAATTACCACAGTNNNNCTTCAGCTTCCCGATATCCGACGGTAGTGTNNNNTGAAGTGGGAGCACTT	TGAAGTGGGAGCACTT	GGCATGCTAATTTTAAAATTACCACAGT
BRIP1	BRIP1_7_0001	17	+	59853700	59853724	59853830	59853849	CCACTTCATCTTGGAACTCANNNNCTTCAGCTTCCCGATATCCGACGGTAGTGTNNNNTGCCAATGTTTAAAATGTAAATGAT	TGCCAATGTTTAAAATGTAAATGAT	CCACTTCATCTTGGAACTCA
BRIP1	BRIP1_7_0005	17	-	59853908	59853925	59853776	59853800	GTGAGCCAAGGAATTTTGTGTTTCTNNNNCTTCAGCTTCCCGATATCCGACGGTAGTGTNNNNAGGTTTGGGTTGGTACCA	AGGTTTGGGTTGGTACCA	GTGAGCCAAGGAATTTTGTGTTTCT
BRIP1	BRIP1_7_0002	17	+	59853793	59853815	59853923	59853944	CCTAGAATATGAATATGTCATTNNNNCTTCAGCTTCCCGATATCCGACGGTAGTGTNNNNTGGCTCACAGTCTGGCACACAGA	TGGCTCACAGTCTGGCACACAGA	CCTAGAATATGAATATGTCATT
BRIP1	BRIP1_7_0006	17	-	59853987	59854002	59853841	59853869	TTCCAGAATACTGAAACATTTGAGTTCCANNNNCTTCAGCTTCCCGATATCCGACGGTAGTGTNNNNATGTACATACTTCCAA	ATGTACATACTTCCAA	TTCCAGAATACTGAAACATTTGAGTTCCA
BRIP1	BRIP1_7_0003	17	+	59853863	59853878	59853999	59854027	ACATAAAAGATCAAGCAACAAGTTTAACANNNNCTTCAGCTTCCCGATATCCGACGGTAGTGTNNNNTCTGGAAGGTAGCACA	TCTGGAAGGTAGCACA	ACATAAAAGATCAAGCAACAAGTTTAACA
BRIP1	BRIP1_8_0003	17	-	59857671	59857687	59857536	59857563	GTAAACAAGTTAGAAGATACCTGAAGTGNNNNCTTCAGCTTCCCGATATCCGACGGTAGTGTNNNNTCGTCAGAACTTGGTGT	TCGTCAGAACTTGGTGT	GTAAACAAGTTAGAAGATACCTGAAGTG
BRIP1	BRIP1_8_0001	17	+	59857574	59857591	59857712	59857736	ACCAGATGTCAAAACAATGGTCTGANNNNCTTCAGCTTCCCGATATCCGACGGTAGTGTNNNNTGAAGTAGAAACACTGAA	TGAAGTAGAAACACTGAA	ACCAGATGTCAAAACAATGGTCTGA
BRIP1	BRIP1_8_0004	17	-	59857766	59857787	59857636	59857658	CCAGCTGGAGGCTAATCATATCANNNNCTTCAGCTTCCCGATATCCGACGGTAGTGTNNNNTTTATCTAATGTTGTTTTCTTT	TTTATCTAATGTTGTTTTCTTT	CCAGCTGGAGGCTAATCATATCA
BRIP1	BRIP1_8_0002	17	+	59857683	59857700	59857810	59857836	TGGGCAAAGTGGCTCACACCTGTAATCNNNNCTTCAGCTTCCCGATATCCGACGGTAGTGTNNNNGACGAAAAGGATTTCATT	GACGAAAAGGATTTCATT	TGGGCAAAGTGGCTCACACCTGTAATC
BRIP1	BRIP1_8_0005	17	-	59857873	59857893	59857725	59857744	GGCAAAGTTCAGACCATTGTNNNNCTTCAGCTTCCCGATATCCGACGGTAGTGTNNNNTGGTCTCAGACTCCTAGACTC	TGGTCTCAGACTCCTAGACTC	GGCAAAGTTCAGACCATTGT
BRIP1	BRIP1_9_0004	17	-	59858271	59858286	59858128	59858154	AGCATTTTAATAAATGTGGTTGACTCTNNNNCTTCAGCTTCCCGATATCCGACGGTAGTGTNNNNTGTTGGTTCTACCAAA	TGTTGGTTCTACCAAA	AGCATTTTAATAAATGTGGTTGACTCT
BRIP1	BRIP1_9_0001	17	+	59858151	59858170	59858281	59858302	CCAACAACCCATTTTTGTCTGANNNNCTTCAGCTTCCCGATATCCGACGGTAGTGTNNNNTGCTGGTACTGAGCAAGAAG	TGCTGGTACTGAGCAAGAAG	CCAACAACCCATTTTTGTCTGA
BRIP1	BRIP1_9_0005	17	-	59858356	59858371	59858214	59858240	AGTTCATGTGCTAAACTTTTGGTGCTTNNNNCTTCAGCTTCCCGATATCCGACGGTAGTGTNNNNTCTAGATTTGCAGATG	TCTAGATTTGCAGATG	AGTTCATGTGCTAAACTTTTGGTGCTT
BRIP1	BRIP1_9_0002	17	+	59858238	59858253	59858369	59858397	AGATGCAAAGAAAGTGCTAATTAAGTGGCNNNNCTTCAGCTTCCCGATATCCGACGGTAGTGTNNNNACTGCAGTTTTCTGTC	ACTGCAGTTTTCTGTC	AGATGCAAAGAAAGTGCTAATTAAGTGGC
BRIP1	BRIP1_9_0006	17	-	59858441	59858456	59858294	59858322	GGACAAATCAGATTGATATTTCAGACAAANNNNCTTCAGCTTCCCGATATCCGACGGTAGTGTNNNNGTTTTAATGTAATCAG	GTTTTAATGTAATCAG	GGACAAATCAGATTGATATTTCAGACAAA
BRIP1	BRIP1_9_0003	17	+	59858318	59858333	59858455	59858483	ACTCATTTGAAAGAGCTGGTACCTTCCCANNNNCTTCAGCTTCCCGATATCCGACGGTAGTGTNNNNTGTCCAGGAGTAAGTC	TGTCCAGGAGTAAGTC	ACTCATTTGAAAGAGCTGGTACCTTCCCA
BRIP1	BRIP1_10_0003	17	-	59861688	59861703	59861544	59861572	GCATGTGTTTAATACATACCTATTTTGGGNNNNCTTCAGCTTCCCGATATCCGACGGTAGTGTNNNNTTAGTGCATCAACTCA	TTAGTGCATCAACTCA	GCATGTGTTTAATACATACCTATTTTGGG
BRIP1	BRIP1_10_0001	17	+	59861566	59861582	59861706	59861733	ACAGGTACTTCTCTTGCCTCCTCTTTACNNNNCTTCAGCTTCCCGATATCCGACGGTAGTGTNNNNCACATGCTAGCATCCAA	CACATGCTAGCATCCAA	ACAGGTACTTCTCTTGCCTCCTCTTTAC
BRIP1	BRIP1_10_0004	17	-	59861768	59861786	59861637	59861662	GTACTTGACTATCTTTTTAGGCAAAANNNNCTTCAGCTTCCCGATATCCGACGGTAGTGTNNNNGGGACATTTTTCTGCTGTT	GGGACATTTTTCTGCTGTT	GTACTTGACTATCTTTTTAGGCAAAA
BRIP1	BRIP1_10_0002	17	+	59861680	59861695	59861807	59861834	AGTATAGAGGGGTTGGGAGGGAATTGGANNNNCTTCAGCTTCCCGATATCCGACGGTAGTGTNNNNGCATTATTTGAGTTGA	GCATTATTTGAGTTGA	AGTATAGAGGGGTTGGGAGGGAATTGGA
BRIP1	BRIP1_10_0005	17	-	59861873	59861888	59861729	59861757	AGGAAAAAATCTCACCAATTTATGGTAAANNNNCTTCAGCTTCCCGATATCCGACGGTAGTGTNNNNAAATTTCAATGCATGT	AAATTTCAATGCATGT	AGGAAAAAATCTCACCAATTTATGGTAAA
BRIP1	BRIP1_11_0003	17	-	59871019	59871034	59870874	59870902	CGTGACTAAATCCAGATTAAATCTAGTGANNNNCTTCAGCTTCCCGATATCCGACGGTAGTGTNNNNAAATATGGAGTGGAAA	AAATATGGAGTGGAAA	CGTGACTAAATCCAGATTAAATCTAGTGA
BRIP1	BRIP1_11_0001	17	+	59870908	59870924	59871039	59871066	AGCTGATTCATAATCTCTTTCTACAAGANNNNCTTCAGCTTCCCGATATCCGACGGTAGTGTNNNNATCACTTCTAATTCACT	ATCACTTCTAATTCACT	AGCTGATTCATAATCTCTTTCTACAAGA
BRIP1	BRIP1_11_0002	17	+	59870971	59870996	59871111	59871129	TGTGTCAACCAGTATCATCNNNNCTTCAGCTTCCCGATATCCGACGGTAGTGTNNNNAAAGTAGCAGTGGTGATACCCATTTT	AAAGTAGCAGTGGTGATACCCATTTT	TGTGTCAACCAGTATCATC
BRIP1	BRIP1_11_0004	17	-	59871133	59871155	59870997	59871018	TGAAATGCTCTTAACTTTACACNNNNCTTCAGCTTCCCGATATCCGACGGTAGTGTNNNNTGTTCTGCTGAAATAGTGTGTGT	TGTTCTGCTGAAATAGTGTGTGT	TGAAATGCTCTTAACTTTACAC
BRIP1	BRIP1_12_0004	17	-	59876533	59876548	59876391	59876417	GAAAAATATGTTTGATTATGCCAGAGTNNNNCTTCAGCTTCCCGATATCCGACGGTAGTGTNNNNCTCGGGATGAACTAGA	CTCGGGATGAACTAGA	GAAAAATATGTTTGATTATGCCAGAGT
BRIP1	BRIP1_12_0001	17	+	59876412	59876430	59876537	59876562	GTTCATCCCGAGCAAACCGAAGCTGANNNNCTTCAGCTTCCCGATATCCGACGGTAGTGTNNNNTTTTTCATATAAAGGCAGC	TTTTTCATATAAAGGCAGC	GTTCATCCCGAGCAAACCGAAGCTGA
BRIP1	BRIP1_12_0005	17	-	59876610	59876627	59876478	59876503	AAGATCATGAACCCCTACGAGCTGTGNNNNCTTCAGCTTCCCGATATCCGACGGTAGTGTNNNNTTAGATGAAGCTCATAAC	TTAGATGAAGCTCATAAC	AAGATCATGAACCCCTACGAGCTGTG
BRIP1	BRIP1_12_0002	17	+	59876492	59876517	59876630	59876648	TGACAACCTGTTCTTTCAGNNNNCTTCAGCTTCCCGATATCCGACGGTAGTGTNNNNGTTCATGATCTTTCTTCCTTATATTA	GTTCATGATCTTTCTTCCTTATATTA	TGACAACCTGTTCTTTCAG
BRIP1	BRIP1_12_0003	17	+	59876563	59876578	59876695	59876721	GGCAAAATAGATTTAACAACAGCAGGCNNNNCTTCAGCTTCCCGATATCCGACGGTAGTGTNNNNACTTCTGTTACACTGT	ACTTCTGTTACACTGT	GGCAAAATAGATTTAACAACAGCAGGC
BRIP1	BRIP1_12_0006	17	-	59876709	59876725	59876576	59876599	GTGCTCGGGAATCAGCAAGTTACANNNNCTTCAGCTTCCCGATATCCGACGGTAGTGTNNNNTCTTGCCTGCTGTTGTT	TCTTGCCTGCTGTTGTT	GTGCTCGGGAATCAGCAAGTTACA
BRIP1	BRIP1_13_0004	17	-	59878681	59878696	59878545	59878570	AGATGTAAATGTTGAATGTAAAAGCTNNNNCTTCAGCTTCCCGATATCCGACGGTAGTGTNNNNACACAGCCCGAGAACT	ACACAGCCCGAGAACT	AGATGTAAATGTTGAATGTAAAAGCT
BRIP1	BRIP1_13_0001	17	+	59878567	59878583	59878702	59878726	GGACAGGCCTTTAGTTTCTTCCCCANNNNCTTCAGCTTCCCGATATCCGACGGTAGTGTNNNNATCTCCATGAGTAGGAA	ATCTCCATGAGTAGGAA	GGACAGGCCTTTAGTTTCTTCCCCA
BRIP1	BRIP1_13_0005	17	-	59878776	59878791	59878628	59878656	TTGTCCCTACAACTATCTTCTAGATGCACNNNNCTTCAGCTTCCCGATATCCGACGGTAGTGTNNNNTCAGCACACATTACAG	TCAGCACACATTACAG	TTGTCCCTACAACTATCTTCTAGATGCAC
BRIP1	BRIP1_13_0002	17	+	59878661	59878677	59878783	59878810	GTGTGCTGATCACTAATTTTATGAACTCNNNNCTTCAGCTTCCCGATATCCGACGGTAGTGTNNNNTGATGTCAGCATCTTGT	TGATGTCAGCATCTTGT	GTGTGCTGATCACTAATTTTATGAACTC
BRIP1	BRIP1_13_0006	17	-	59878864	59878879	59878722	59878750	GGGATATAGAAGAACTTGTCAGCCTGGGGNNNNCTTCAGCTTCCCGATATCCGACGGTAGTGTNNNNTGCTAATATTGGTTCA	TGCTAATATTGGTTCA	GGGATATAGAAGAACTTGTCAGCCTGGGG
BRIP1	BRIP1_13_0003	17	+	59878756	59878771	59878897	59878924	GCTTATCTCAGAATTTGAGGAACATCATNNNNCTTCAGCTTCCCGATATCCGACGGTAGTGTNNNNTTGCACATCCCTTGGA	TTGCACATCCCTTGGA	GCTTATCTCAGAATTTGAGGAACATCAT
BRIP1	BRIP1_14_0005	17	-	59885864	59885881	59885729	59885755	ATGTACATTTTAGTGATAATCAACTTCNNNNCTTCAGCTTCCCGATATCCGACGGTAGTGTNNNNGTCGGTAACTTCAACAGA	GTCGGTAACTTCAACAGA	ATGTACATTTTAGTGATAATCAACTTC
BRIP1	BRIP1_14_0001	17	+	59885781	59885797	59885908	59885935	CCCTGCTGGAAAGAATAGTCATTGGAACNNNNCTTCAGCTTCCCGATATCCGACGGTAGTGTNNNNATATTTTCAGCCTTATT	ATATTTTCAGCCTTATT	CCCTGCTGGAAAGAATAGTCATTGGAAC
BRIP1	BRIP1_14_0006	17	-	59885966	59885981	59885823	59885851	ATGGAATTGCTAGATGGGAAAAACGTGAGNNNNCTTCAGCTTCCCGATATCCGACGGTAGTGTNNNNGATTGCTCAGATTACT	GATTGCTCAGATTACT	ATGGAATTGCTAGATGGGAAAAACGTGAG
BRIP1	BRIP1_14_0002	17	+	59885882	59885897	59886014	59886037	GGGTATCTTGGATTTCCCTGTATGNNNNCTTCAGCTTCCCGATATCCGACGGTAGTGTNNNNTACCTCAGGATGGACA	TACCTCAGGATGGACA	GGGTATCTTGGATTTCCCTGTATG
BRIP1	BRIP1_14_0007	17	-	59886086	59886106	59885937	59885955	GGAGGACGGCATATTCAGGNNNNCTTCAGCTTCCCGATATCCGACGGTAGTGTNNNNTGTTCTAGGTGCTGTTGTTCT	TGTTCTAGGTGCTGTTGTTCT	GGAGGACGGCATATTCAGG
BRIP1	BRIP1_14_0003	17	+	59885987	59886003	59886114	59886136	GGGGGCTGTAAGAAAGGAAAGAANNNNCTTCAGCTTCCCGATATCCGACGGTAGTGTNNNNGTGTGTGCGTGTCCCAA	GTGTGTGCGTGTCCCAA	GGGGGCTGTAAGAAAGGAAAGAA
BRIP1	BRIP1_14_0004	17	+	59886039	59886055	59886169	59886194	CGTTATCAAACCTCACATGGAATCAGNNNNCTTCAGCTTCCCGATATCCGACGGTAGTGTNNNNTCCTTCTTAATGGTATT	TCCTTCTTAATGGTATT	CGTTATCAAACCTCACATGGAATCAG
BRIP1	BRIP1_14_0008	17	-	59886202	59886217	59886057	59886084	CTAAACAAGGAAACAGTCAAGAGTCATCNNNNCTTCAGCTTCCCGATATCCGACGGTAGTGTNNNNTTGTGATTCATTACTT	TTGTGATTCATTACTT	CTAAACAAGGAAACAGTCAAGAGTCATC
BRIP1	BRIP1_15_0003	17	-	59924513	59924533	59924382	59924405	CCAATTTTTGACAAAAGAGGAACANNNNCTTCAGCTTCCCGATATCCGACGGTAGTGTNNNNAAAGTTGATTCAGGAAAGACT	AAAGTTGATTCAGGAAAGACT	CCAATTTTTGACAAAAGAGGAACA
BRIP1	BRIP1_15_0001	17	+	59924409	59924431	59924539	59924560	CCAAATTGTGTACTTCTGTTCCNNNNCTTCAGCTTCCCGATATCCGACGGTAGTGTNNNNAGAAAATTCCATATCTTCCTTCT	AGAAAATTCCATATCTTCCTTCT	CCAAATTGTGTACTTCTGTTCC
BRIP1	BRIP1_15_0004	17	-	59924613	59924628	59924464	59924492	GGAAAAGATAAACTCCTTTTCGCCACAGANNNNCTTCAGCTTCCCGATATCCGACGGTAGTGTNNNNTAAACTTCTAGTTCAC	TAAACTTCTAGTTCAC	GGAAAAGATAAACTCCTTTTCGCCACAGA
BRIP1	BRIP1_15_0002	17	+	59924486	59924502	59924620	59924646	AGAAGTTTAACTGGCTAGTTGTTCTCANNNNCTTCAGCTTCCCGATATCCGACGGTAGTGTNNNNCTTTTCCAGTGGAGAGT	CTTTTCCAGTGGAGAGT	AGAAGTTTAACTGGCTAGTTGTTCTCA
BRIP1	BRIP1_16_0003	17	-	59926560	59926575	59926425	59926448	AGCTGAACATGGTAGTCAAGTATCNNNNCTTCAGCTTCCCGATATCCGACGGTAGTGTNNNNAGAAACAGGCATCCAT	AGAAACAGGCATCCAT	AGCTGAACATGGTAGTCAAGTATC
BRIP1	BRIP1_16_0001	17	+	59926441	59926459	59926567	59926590	CCTGTTTCTTAGCAGATAACTTTGNNNNCTTCAGCTTCCCGATATCCGACGGTAGTGTNNNNGTTCAGCTGTAACTAACTG	GTTCAGCTGTAACTAACTG	CCTGTTTCTTAGCAGATAACTTTG
BRIP1	BRIP1_16_0004	17	-	59926652	59926667	59926504	59926532	AGTAGAGAAGAAAAGAATTCGACCCTTAGNNNNCTTCAGCTTCCCGATATCCGACGGTAGTGTNNNNTGCCTACCTGTAAGTT	TGCCTACCTGTAAGTT	AGTAGAGAAGAAAAGAATTCGACCCTTAG
BRIP1	BRIP1_16_0002	17	+	59926539	59926554	59926676	59926704	AGAAGAAAACTGGAACCAGGATGTAAGGCNNNNCTTCAGCTTCCCGATATCCGACGGTAGTGTNNNNTCATCATTTTCATCTC	TCATCATTTTCATCTC	AGAAGAAAACTGGAACCAGGATGTAAGGC
BRIP1	BRIP1_17_0004	17	-	59934470	59934485	59934326	59934353	GCCCTAATTTATATAAGTTTGGTTAGCANNNNCTTCAGCTTCCCGATATCCGACGGTAGTGTNNNNTCACGTCATTTCAACT	TCACGTCATTTCAACT	GCCCTAATTTATATAAGTTTGGTTAGCA
BRIP1	BRIP1_17_0001	17	+	59934354	59934378	59934493	59934512	TGGTTCATGTCATTGTTTGTNNNNCTTCAGCTTCCCGATATCCGACGGTAGTGTNNNNTTATAACAGTAATAATTAAGACTCT	TTATAACAGTAATAATTAAGACTCT	TGGTTCATGTCATTGTTTGT
BRIP1	BRIP1_17_0005	17	-	59934570	59934585	59934427	59934453	TTCTGAAAGAAATGGCACTTCATCAACNNNNCTTCAGCTTCCCGATATCCGACGGTAGTGTNNNNAGCAGATGAGGGCGTA	AGCAGATGAGGGCGTA	TTCTGAAAGAAATGGCACTTCATCAAC
BRIP1	BRIP1_17_0002	17	+	59934454	59934469	59934586	59934612	GGTTTCCCTAAAAATGAAAGAACATCTNNNNCTTCAGCTTCCCGATATCCGACGGTAGTGTNNNNGGTGGTGTGCTTGGAT	GGTGGTGTGCTTGGAT	GGTTTCCCTAAAAATGAAAGAACATCT
BRIP1	BRIP1_17_0003	17	+	59934517	59934533	59934654	59934677	ACAGCCCAGTTCACCCAGGATTGGNNNNCTTCAGCTTCCCGATATCCGACGGTAGTGTNNNNTCCTTTGAATGGCATGC	TCCTTTGAATGGCATGC	ACAGCCCAGTTCACCCAGGATTGG
BRIP1	BRIP1_17_0006	17	-	59934678	59934693	59934535	59934561	AGCTGAAGTACAATTGTCATGTTGTTGNNNNCTTCAGCTTCCCGATATCCGACGGTAGTGTNNNNTATCTTAGGAAACCTC	TATCTTAGGAAACCTC	AGCTGAAGTACAATTGTCATGTTGTTG
BRIP1	BRIP1_18_0001	17	+	59937080	59937104	59937220	59937238	TGGGACTCTCCAACAAACANNNNCTTCAGCTTCCCGATATCCGACGGTAGTGTNNNNCAGTCTGGATAAAGAATACTGTATT	CAGTCTGGATAAAGAATACTGTATT	TGGGACTCTCCAACAAACA
BRIP1	BRIP1_18_0003	17	-	59937240	59937265	59937105	59937122	TGGGATCTGAGAAAATATNNNNCTTCAGCTTCCCGATATCCGACGGTAGTGTNNNNCTCAGAGGATTAAACAGCAAGCAACA	CTCAGAGGATTAAACAGCAAGCAACA	TGGGATCTGAGAAAATAT
BRIP1	BRIP1_18_0004	17	-	59937296	59937311	59937151	59937179	AGCATGGCAACAATCTCTTAGTGGTAAGTNNNNCTTCAGCTTCCCGATATCCGACGGTAGTGTNNNNAAGTTAATATGTTTAT	AAGTTAATATGTTTAT	AGCATGGCAACAATCTCTTAGTGGTAAGT
BRIP1	BRIP1_18_0002	17	+	59937185	59937200	59937317	59937345	AGGTCTCTCTCCATCTGAAGTTTAAATAGNNNNCTTCAGCTTCCCGATATCCGACGGTAGTGTNNNNAGAACAAAGTAAGGCT	AGAACAAAGTAAGGCT	AGGTCTCTCTCCATCTGAAGTTTAAATAG
BRIP1	BRIP1_19_0003	17	-	59938861	59938876	59938725	59938750	AGTACATTGAGTATTTGACTGCATTCNNNNCTTCAGCTTCCCGATATCCGACGGTAGTGTNNNNACAATTGGTGGGGTGA	ACAATTGGTGGGGTGA	AGTACATTGAGTATTTGACTGCATTC
BRIP1	BRIP1_19_0001	17	+	59938754	59938769	59938883	59938906	AGACCACATTGAAGACATAGTGCTNNNNCTTCAGCTTCCCGATATCCGACGGTAGTGTNNNNTGGGTCATAAGTATCT	TGGGTCATAAGTATCT	AGACCACATTGAAGACATAGTGCT
BRIP1	BRIP1_19_0004	17	-	59938955	59938970	59938813	59938836	ACCCGTCACAGCTTGCTATGATGANNNNCTTCAGCTTCCCGATATCCGACGGTAGTGTNNNNAGGCGTGTCTCAATAT	AGGCGTGTCTCAATAT	ACCCGTCACAGCTTGCTATGATGA
BRIP1	BRIP1_19_0002	17	+	59938830	59938845	59938961	59938987	AGACACGCCTTACAAAGAAAACCAGAGNNNNCTTCAGCTTCCCGATATCCGACGGTAGTGTNNNNGACGGGTAAGCTTTAT	GACGGGTAAGCTTTAT	AGACACGCCTTACAAAGAAAACCAGAG
BRIP1	BRIP1_20_0005	17	-	59940712	59940738	59940577	59940594	TGCGGGCCCATGGGTGGTNNNNCTTCAGCTTCCCGATATCCGACGGTAGTGTNNNNGGGCTCCGCTTTATTTGCTCTCAGAAG	GGGCTCCGCTTTATTTGCTCTCAGAAG	TGCGGGCCCATGGGTGGT
BRIP1	BRIP1_20_0001	17	+	59940599	59940614	59940729	59940752	AGCGGAGCCCTGGAAGAGAAGAAANNNNCTTCAGCTTCCCGATATCCGACGGTAGTGTNNNNGTGCAGAAGAACTCAA	GTGCAGAAGAACTCAA	AGCGGAGCCCTGGAAGAGAAGAAA
BRIP1	BRIP1_20_0006	17	-	59940803	59940818	59940653	59940681	GGAGCTCAGAGCGTTGCTTCGGTTTCCCTNNNNCTTCAGCTTCCCGATATCCGACGGTAGTGTNNNNTCCTGCACACAAGGCC	TCCTGCACACAAGGCC	GGAGCTCAGAGCGTTGCTTCGGTTTCCCT
BRIP1	BRIP1_20_0002	17	+	59940703	59940718	59940842	59940865	CGACCCACCAGACCCCTCAACCACNNNNCTTCAGCTTCCCGATATCCGACGGTAGTGTNNNNGGAAACCGACTTCTGA	GGAAACCGACTTCTGA	CGACCCACCAGACCCCTCAACCAC
BRIP1	BRIP1_20_0007	17	-	59940918	59940933	59940767	59940792	CAGCACCCCCAGGAAGAGGGAGGAGGNNNNCTTCAGCTTCCCGATATCCGACGGTAGTGTNNNNTCGAGCTCGCTGGGCT	TCGAGCTCGCTGGGCT	CAGCACCCCCAGGAAGAGGGAGGAGG
BRIP1	BRIP1_20_0003	17	+	59940787	59940802	59940925	59940953	CGAGCTCGACCAATCACCCGCCAAGGCCANNNNCTTCAGCTTCCCGATATCCGACGGTAGTGTNNNNGTGCTGCTACTTCCCC	GTGCTGCTACTTCCCC	CGAGCTCGACCAATCACCCGCCAAGGCCA
BRIP1	BRIP1_20_0008	17	-	59940993	59941008	59940855	59940878	CGTCTCGGGTTGTGTGGTTGAGGGNNNNCTTCAGCTTCCCGATATCCGACGGTAGTGTNNNNCCATTGGATGCCGAAG	CCATTGGATGCCGAAG	CGTCTCGGGTTGTGTGGTTGAGGG
BRIP1	BRIP1_20_0004	17	+	59940895	59940910	59941039	59941064	GGCTCAAGGTACGCGGCGGAAGGTTGNNNNCTTCAGCTTCCCGATATCCGACGGTAGTGTNNNNCCCCTCGACTCCCAGC	CCCCTCGACTCCCAGC	GGCTCAAGGTACGCGGCGGAAGGTTG
BRIP1	BRIP1_20_0009	17	-	59941088	59941111	59940959	59940978	CCTCGCACCGGGACTGGTTGNNNNCTTCAGCTTCCCGATATCCGACGGTAGTGTNNNNACGACTTTCTACTTTAAACAAACA	ACGACTTTCTACTTTAAACAAACA	CCTCGCACCGGGACTGGTTG
CDH1	CDH1_1_0001	16	+	68771295	68771321	68771427	68771444	CCTGCGCCCCTTCCTCTCNNNNCTTCAGCTTCCCGATATCCGACGGTAGTGTNNNNCTCGCTCGGCGTCCCCGGCCAGCCATG	CTCGCTCGGCGTCCCCGGCCAGCCATG	CCTGCGCCCCTTCCTCTC
CDH1	CDH1_1_0002	16	+	68770944	68770968	68771076	68771093	CCTGGGGAGGGGTCCGCGNNNNCTTCAGCTTCCCGATATCCGACGGTAGTGTNNNNCGGCGGGGCTGGGATTCGAACCCAG	CGGCGGGGCTGGGATTCGAACCCAG	CCTGGGGAGGGGTCCGCG
CDH1	CDH1_1_0003	16	+	68771013	68771029	68771160	68771182	GGGGCTCACCTGGCTGCAGCCACNNNNCTTCAGCTTCCCGATATCCGACGGTAGTGTNNNNCAACTCCAGGCTAGAGG	CAACTCCAGGCTAGAGG	GGGGCTCACCTGGCTGCAGCCAC
CDH1	CDH1_1_0004	16	+	68771094	68771120	68771228	68771245	TGCGGAAGTCAGTTCAGANNNNCTTCAGCTTCCCGATATCCGACGGTAGTGTNNNNCTGCTGATTGGCTGTGGCCGGCAGGTG	CTGCTGATTGGCTGTGGCCGGCAGGTG	TGCGGAAGTCAGTTCAGA
CDH1	CDH1_1_0005	16	+	68771191	68771217	68771325	68771342	CCTTGGAGCCGCAGCCTCNNNNCTTCAGCTTCCCGATATCCGACGGTAGTGTNNNNTCTCAGTGGCGTCGGAACTGCAAAGCA	TCTCAGTGGCGTCGGAACTGCAAAGCA	CCTTGGAGCCGCAGCCTC
CDH1	CDH1_1_0006_SNP_a	16	-	68771114	68771129	68770963	68770989	ACCTGCACGGTTCTGATTCCACTGGGTNNNNCTTCAGCTTCCCGATATCCGACGGTAGTGTNNNNCTGAGGGTTCACCTGC	CTGAGGGTTCACCTGC	ACCTGCACGGTTCTGATTCCACTGGGT
CDH1	CDH1_1_0006_SNP_b	16	-	68771114	68771129	68770963	68770989	ACCTGCACGGTTCTGATTCCACTGGGTNNNNCTTCAGCTTCCCGATATCCGACGGTAGTGTNNNNCTGAGGGGTCACCTGC	CTGAGGGGTCACCTGC	ACCTGCACGGTTCTGATTCCACTGGGT
CDH1	CDH1_1_0007	16	-	68771172	68771197	68771044	68771061	CCGCCCACCCGGCCTCGCNNNNCTTCAGCTTCCCGATATCCGACGGTAGTGTNNNNACTGAGAGGGGGTGCGTGGCTGCAGC	ACTGAGAGGGGGTGCGTGGCTGCAGC	CCGCCCACCCGGCCTCGC
CDH1	CDH1_1_0008	16	-	68771270	68771294	68771144	68771161	CCGGAGGCACCGCCCCCCNNNNCTTCAGCTTCCCGATATCCGACGGTAGTGTNNNNGGCAGGCGCCGGGTGCGGTCGGGTC	GGCAGGCGCCGGGTGCGGTCGGGTC	CCGGAGGCACCGCCCCCC
CDH1	CDH1_1_0009	16	-	68771339	68771364	68771215	68771232	CCGCAAGCTCACAGGTGCNNNNCTTCAGCTTCCCGATATCCGACGGTAGTGTNNNNGCAGCAGCAGCAGCAGCGCCGAGAGG	GCAGCAGCAGCAGCAGCGCCGAGAGG	CCGCAAGCTCACAGGTGC
CDH1	CDH1_1_0010	16	-	68771438	68771462	68771313	68771330	CCAAGGGCCCATGGCTGGNNNNCTTCAGCTTCCCGATATCCGACGGTAGTGTNNNNGGGAAGCGGTGACGACGGGAGAGGA	GGGAAGCGGTGACGACGGGAGAGGA	CCAAGGGCCCATGGCTGG
CDH1	CDH1_2_0003	16	-	68772251	68772277	68772125	68772142	CCGAAACCAACAGCGCCGNNNNCTTCAGCTTCCCGATATCCGACGGTAGTGTNNNNGGGCACCGTGAACGTGTAGCTCTCGGC	GGGCACCGTGAACGTGTAGCTCTCGGC	CCGAAACCAACAGCGCCG
CDH1	CDH1_2_0001	16	+	68772143	68772169	68772275	68772292	CCCCGGCGCCACCTGGAGNNNNCTTCAGCTTCCCGATATCCGACGGTAGTGTNNNNTGAGCAGGAGGGAACCCTCCGAGTCAC	TGAGCAGGAGGGAACCCTCCGAGTCAC	CCCCGGCGCCACCTGGAG
CDH1	CDH1_2_0002	16	+	68772205	68772230	68772337	68772354	CCTGGGCGGAGTAGGGAGNNNNCTTCAGCTTCCCGATATCCGACGGTAGTGTNNNNCTCTTGGCTCTGCCAGGAGCCGGAGC	CTCTTGGCTCTGCCAGGAGCCGGAGC	CCTGGGCGGAGTAGGGAG
CDH1	CDH1_2_0004	16	-	68772371	68772392	68772223	68772240	GGGTGGCAGGGCTCCGGCNNNNCTTCAGCTTCCCGATATCCGACGGTAGTGTNNNNGGGTGTGGGAGTGCAATTTCTC	GGGTGTGGGAGTGCAATTTCTC	GGGTGGCAGGGCTCCGGC
CDH1	CDH1_3_0005	16	-	68835623	68835640	68835491	68835515	CCTTCTCCAAAGAGCGAACTTGTGGNNNNCTTCAGCTTCCCGATATCCGACGGTAGTGTNNNNCACTTTGAATCGGGTGTC	CACTTTGAATCGGGTGTC	CCTTCTCCAAAGAGCGAACTTGTGG
CDH1	CDH1_3_0001	16	+	68835506	68835528	68835637	68835655	AGTGGGCACAGATGGTGTGNNNNCTTCAGCTTCCCGATATCCGACGGTAGTGTNNNNTTGGAGAAGGAATGCTCTTGTCT	TTGGAGAAGGAATGCTCTTGTCT	AGTGGGCACAGATGGTGTG
CDH1	CDH1_3_0006	16	-	68835707	68835722	68835555	68835583	TTCAAAATTCACTGCAGGGCAGAAATCACNNNNCTTCAGCTTCCCGATATCCGACGGTAGTGTNNNNAGTCCCAGGCGTAGAC	AGTCCCAGGCGTAGAC	TTCAAAATTCACTGCAGGGCAGAAATCAC
CDH1	CDH1_3_0002	16	+	68835583	68835608	68835714	68835732	CCTGGGACTCCACCTACAGNNNNCTTCAGCTTCCCGATATCCGACGGTAGTGTNNNNAGATTGCACCGGTCGACAAAGGACAG	AGATTGCACCGGTCGACAAAGGACAG	CCTGGGACTCCACCTACAG
CDH1	CDH1_3_0003	16	+	68835658	68835683	68835789	68835807	CCCATCAGGTATGTTGGCANNNNCTTCAGCTTCCCGATATCCGACGGTAGTGTNNNNTACAGTCAAAAGGCCTCTACGGTTTC	TACAGTCAAAAGGCCTCTACGGTTTC	CCCATCAGGTATGTTGGCA
CDH1	CDH1_3_0007	16	-	68835812	68835827	68835671	68835695	TCTGTGGGTTATGAAACCGTAGAGGNNNNCTTCAGCTTCCCGATATCCGACGGTAGTGTNNNNCAGCGAACTTCTCAGA	CAGCGAACTTCTCAGA	TCTGTGGGTTATGAAACCGTAGAGG
CDH1	CDH1_3_0008	16	-	68835859	68835878	68835729	68835753	GTGACTTTGGTGGAAAACTTTCTGTNNNNCTTCAGCTTCCCGATATCCGACGGTAGTGTNNNNGTCAACGGTACCAAGGCTGA	GTCAACGGTACCAAGGCTGA	GTGACTTTGGTGGAAAACTTTCTGT
CDH1	CDH1_3_0004	16	+	68835758	68835776	68835907	68835927	GGGGTTGTCCTGTGCACTGTGNNNNCTTCAGCTTCCCGATATCCGACGGTAGTGTNNNNAATACAGTGGGGCACCACC	AATACAGTGGGGCACCACC	GGGGTTGTCCTGTGCACTGTG
CDH1	CDH1_4_0003	16	-	68842386	68842406	68842257	68842278	ACTTCAGGTCTAACAGTCCAACNNNNCTTCAGCTTCCCGATATCCGACGGTAGTGTNNNNCAGTCTCTCTTCTGTCTTCTG	CAGTCTCTCTTCTGTCTTCTG	ACTTCAGGTCTAACAGTCCAAC
CDH1	CDH1_4_0001	16	+	68842272	68842287	68842401	68842427	AGACTGGGTTATTCCTCCCATCAGCTGNNNNCTTCAGCTTCCCGATATCCGACGGTAGTGTNNNNCTGAAGTATCCGTCTT	CTGAAGTATCCGTCTT	AGACTGGGTTATTCCTCCCATCAGCTG
CDH1	CDH1_4_0004	16	-	68842492	68842507	68842349	68842375	AGGAGTTGGGAAATGTGAGCAATTCTGNNNNCTTCAGCTTCCCGATATCCGACGGTAGTGTNNNNAATCCCTCCCAGAGAA	AATCCCTCCCAGAGAA	AGGAGTTGGGAAATGTGAGCAATTCTG
CDH1	CDH1_4_0002	16	+	68842374	68842390	68842501	68842523	AGGGATTTGGCAGAGAAGTACCANNNNCTTCAGCTTCCCGATATCCGACGGTAGTGTNNNNCTCTCCTGGCCTCAGAA	CTCTCCTGGCCTCAGAA	AGGGATTTGGCAGAGAAGTACCA
CDH1	CDH1_5_0008	16	-	68842647	68842669	68842520	68842541	CTTTTCCCTTTCTCTCCTTGGTNNNNCTTCAGCTTCCCGATATCCGACGGTAGTGTNNNNACAGGGGGTGTGTCAGCTCCTTG	ACAGGGGGTGTGTCAGCTCCTTG	CTTTTCCCTTTCTCTCCTTGGT
CDH1	CDH1_5_0005	16	+	68842530	68842556	68842662	68842679	CCCCCTGTTGGTGTCTTTNNNNCTTCAGCTTCCCGATATCCGACGGTAGTGTNNNNGAAAGGGAAAAGACCCAGTGTTGGGAT	GAAAGGGAAAAGACCCAGTGTTGGGAT	CCCCCTGTTGGTGTCTTT
CDH1	CDH1_5_0009	16	-	68842733	68842756	68842607	68842626	CCTTGCCTTCTTTGTCTTTGNNNNCTTCAGCTTCCCGATATCCGACGGTAGTGTNNNNCTTACAGTGTATGTGGCAATGCGT	CTTACAGTGTATGTGGCAATGCGT	CCTTGCCTTCTTTGTCTTTG
CDH1	CDH1_5_0006	16	+	68842634	68842651	68842765	68842786	AGAAGCTTGTTGACACCGGGGTNNNNCTTCAGCTTCCCGATATCCGACGGTAGTGTNNNNCAGCATCACTGGCCAAGG	CAGCATCACTGGCCAAGG	AGAAGCTTGTTGACACCGGGGT
CDH1	CDH1_5_0007	16	+	68842685	68842700	68842822	68842850	GGATCCGCAGATCAGAGGCTCTGAACACANNNNCTTCAGCTTCCCGATATCCGACGGTAGTGTNNNNTGAAAGAGAAACAGGA	TGAAAGAGAAACAGGA	GGATCCGCAGATCAGAGGCTCTGAACACA
CDH1	CDH1_5_0010	16	-	68842844	68842868	68842699	68842717	TCTGTCACCTTCAGCCATCNNNNCTTCAGCTTCCCGATATCCGACGGTAGTGTNNNNGTCAAGTTAAGCTCCTCATGTGTTC	GTCAAGTTAAGCTCCTCATGTGTTC	TCTGTCACCTTCAGCCATC
CDH1	CDH1_6_0001	16	+	68844029	68844045	68844164	68844189	CGGTAACCGATCAGAATGACAACAAGNNNNCTTCAGCTTCCCGATATCCGACGGTAGTGTNNNNTCTGGCTGGGCCCCTTC	TCTGGCTGGGCCCCTTC	CGGTAACCGATCAGAATGACAACAAG
CDH1	CDH1_6_0004	16	-	68844180	68844195	68844039	68844066	GATGAGGAAGAAAACATGGGAGAAGGGGNNNNCTTCAGCTTCCCGATATCCGACGGTAGTGTNNNNTTCGGGCTTGTTGTCA	TTCGGGCTTGTTGTCA	GATGAGGAAGAAAACATGGGAGAAGGGG
CDH1	CDH1_6_0002	16	+	68844130	68844145	68844260	68844285	AGAATCTGAATACTCAGAAAGACTCTNNNNCTTCAGCTTCCCGATATCCGACGGTAGTGTNNNNAATGCAGTTGAGGATC	AATGCAGTTGAGGATC	AGAATCTGAATACTCAGAAAGACTCT
CDH1	CDH1_6_0005	16	-	68844283	68844298	68844138	68844165	CGTGATCAAAATCTCCATTGGATCCTCANNNNCTTCAGCTTCCCGATATCCGACGGTAGTGTNNNNTCCAAAGAACCTAAGA	TCCAAAGAACCTAAGA	CGTGATCAAAATCTCCATTGGATCCTCA
CDH1	CDH1_6_0003	16	+	68844221	68844236	68844353	68844380	CGGACAGAACTTCTTGGCAAGCCATTGTNNNNCTTCAGCTTCCCGATATCCGACGGTAGTGTNNNNCTGTCATGGAAGGTGC	CTGTCATGGAAGGTGC	CGGACAGAACTTCTTGGCAAGCCATTGT
CDH1	CDH1_7_0004	16	-	68845651	68845666	68845500	68845528	ACTGCTTAATCCAATTCTGCCCTGAGGGANNNNCTTCAGCTTCCCGATATCCGACGGTAGTGTNNNNGATGGTGTAAGCGATG	GATGGTGTAAGCGATG	ACTGCTTAATCCAATTCTGCCCTGAGGGA
CDH1	CDH1_7_0001	16	+	68845536	68845556	68845662	68845685	CCATCCTCAGCCAAGATCCTGAGCNNNNCTTCAGCTTCCCGATATCCGACGGTAGTGTNNNNCAGTCCCAAAGTGCAGCTTGT	CAGTCCCAAAGTGCAGCTTGT	CCATCCTCAGCCAAGATCCTGAGC
CDH1	CDH1_7_0005	16	-	68845751	68845771	68845622	68845640	AGGTGTTCACATCATCGTCNNNNCTTCAGCTTCCCGATATCCGACGGTAGTGTNNNNACCCCTGACCTCTCGGTCCAG	ACCCCTGACCTCTCGGTCCAG	AGGTGTTCACATCATCGTC
CDH1	CDH1_7_0002	16	+	68845635	68845651	68845761	68845784	AGGTCAGGGGTCAGGAGGATCCAGNNNNCTTCAGCTTCCCGATATCCGACGGTAGTGTNNNNACACCTACAATGCCGCC	ACACCTACAATGCCGCC	AGGTCAGGGGTCAGGAGGATCCAG
CDH1	CDH1_7_0003	16	+	68845701	68845723	68845837	68845856	CCTGCTAGGCCAGTTGTCAGNNNNCTTCAGCTTCCCGATATCCGACGGTAGTGTNNNNTGTTCACCATTAACAGGAACACA	TGTTCACCATTAACAGGAACACA	CCTGCTAGGCCAGTTGTCAG
CDH1	CDH1_7_0006	16	-	68845847	68845870	68845721	68845739	CCACACTGATGACTCCTGTNNNNCTTCAGCTTCCCGATATCCGACGGTAGTGTNNNNCATCACTGTATTAACTGACAACTG	CATCACTGTATTAACTGACAACTG	CCACACTGATGACTCCTGT
CDH1	CDH1_8_0003	16	-	68846095	68846110	68845941	68845969	ACACATGGAACCAGAATATTTAACCATGTNNNNCTTCAGCTTCCCGATATCCGACGGTAGTGTNNNNCTGTTGCTGTTGTGCT	CTGTTGCTGTTGTGCT	ACACATGGAACCAGAATATTTAACCATGT
CDH1	CDH1_8_0001	16	+	68845987	68846007	68846113	68846136	GTGATCACAGTCACTGACACCAACNNNNCTTCAGCTTCCCGATATCCGACGGTAGTGTNNNNAAGGTGGCTAGTGTTCCTGGT	AAGGTGGCTAGTGTTCCTGGT	GTGATCACAGTCACTGACACCAAC
CDH1	CDH1_8_0004	16	-	68846177	68846192	68846029	68846057	AGGGTATACGTAGGGAAACTCTGCAGAGANNNNCTTCAGCTTCCCGATATCCGACGGTAGTGTNNNNAACCCTCTAAGGAGTT	AACCCTCTAAGGAGTT	AGGGTATACGTAGGGAAACTCTGCAGAGA
CDH1	CDH1_8_0002	16	+	68846064	68846086	68846194	68846215	CCAAAGAAAGGTCTTTTGTTGTNNNNCTTCAGCTTCCCGATATCCGACGGTAGTGTNNNNTCAAGCTGCTGACCTTCAAGGTG	TCAAGCTGCTGACCTTCAAGGTG	CCAAAGAAAGGTCTTTTGTTGT
CDH1	CDH1_8_0005	16	-	68846271	68846289	68846140	68846165	GTGGTGGGATTGAAGATCGGAGGATTNNNNCTTCAGCTTCCCGATATCCGACGGTAGTGTNNNNAAGTTAACATTCTCTAGTC	AAGTTAACATTCTCTAGTC	GTGGTGGGATTGAAGATCGGAGGATT
CDH1	CDH1_9_0004	16	-	68847280	68847300	68847151	68847169	GCAGAGCTGAGTCTCAGGGNNNNCTTCAGCTTCCCGATATCCGACGGTAGTGTNNNNCTGGGGTATTGGGGGCATCAG	CTGGGGTATTGGGGGCATCAG	GCAGAGCTGAGTCTCAGGG
CDH1	CDH1_9_0001	16	+	68847162	68847185	68847295	68847312	CCCCAGCGTGGGAGGCTGNNNNCTTCAGCTTCCCGATATCCGACGGTAGTGTNNNNAGCTCTGCTAGCAGTCTTGGTACT	AGCTCTGCTAGCAGTCTTGGTACT	CCCCAGCGTGGGAGGCTG
CDH1	CDH1_9_0005	16	-	68847354	68847369	68847217	68847240	CGTTCTCAGGCACCTGACCCTTGTNNNNCTTCAGCTTCCCGATATCCGACGGTAGTGTNNNNTCACTGGATTTGTGGT	TCACTGGATTTGTGGT	CGTTCTCAGGCACCTGACCCTTGT
CDH1	CDH1_9_0002	16	+	68847256	68847277	68847407	68847425	GGTACCTGGCAAGATGCAGNNNNCTTCAGCTTCCCGATATCCGACGGTAGTGTNNNNTCACCACACTGAAAGTGACTGA	TCACCACACTGAAAGTGACTGA	GGTACCTGGCAAGATGCAG
CDH1	CDH1_9_0006	16	-	68847443	68847465	68847316	68847337	CCATCATCATTCAATATGGTGTNNNNCTTCAGCTTCCCGATATCCGACGGTAGTGTNNNNCAGGGGACAAGGGTATGAACAGC	CAGGGGACAAGGGTATGAACAGC	CCATCATCATTCAATATGGTGT
CDH1	CDH1_9_0003	16	+	68847364	68847380	68847493	68847515	GGCAGGGGGACAGGGTGACTTTCNNNNCTTCAGCTTCCCGATATCCGACGGTAGTGTNNNNCAGTGAACAACGATGGC	CAGTGAACAACGATGGC	GGCAGGGGGACAGGGTGACTTTC
CDH1	CDH1_9_0007	16	-	68847507	68847530	68847379	68847399	CCTTTGCTGTTTTCAAAATGCNNNNCTTCAGCTTCCCGATATCCGACGGTAGTGTNNNNTCCACTACAATCTGGGAAAGTCAC	TCCACTACAATCTGGGAAAGTCAC	CCTTTGCTGTTTTCAAAATGC
CDH1	CDH1_10_0004	16	-	68849478	68849493	68849344	68849372	GTGTTAGTAAAAATAAAATTAAATCCTTANNNNCTTCAGCTTCCCGATATCCGACGGTAGTGTNNNNGAGAGACCTCAAAAGG	GAGAGACCTCAAAAGG	GTGTTAGTAAAAATAAAATTAAATCCTTA
CDH1	CDH1_10_0001	16	+	68849365	68849387	68849497	68849514	CCACCTCCACAGCCACCGNNNNCTTCAGCTTCCCGATATCCGACGGTAGTGTNNNNACTAACACAAAATGTTTCGTTTT	ACTAACACAAAATGTTTCGTTTT	CCACCTCCACAGCCACCG
CDH1	CDH1_10_0005	16	-	68849574	68849591	68849442	68849467	GTCACTGCTACGTGTAGAATGTACTGNNNNCTTCAGCTTCCCGATATCCGACGGTAGTGTNNNNGTCCTCGGACACTTCCAC	GTCCTCGGACACTTCCAC	GTCACTGCTACGTGTAGAATGTACTG
CDH1	CDH1_10_0002	16	+	68849462	68849486	68849611	68849630	TCACATCCTACACTGCCCAGNNNNCTTCAGCTTCCCGATATCCGACGGTAGTGTNNNNAGTGACGAATGTGGTACCTTTTGAG	AGTGACGAATGTGGTACCTTTTGAG	TCACATCCTACACTGCCCAG
CDH1	CDH1_10_0006	16	-	68849672	68849687	68849535	68849561	AGGCACAAAGATGGGGGCTTCATTCACNNNNCTTCAGCTTCCCGATATCCGACGGTAGTGTNNNNTCAGTTGAAAAATCCT	TCAGTTGAAAAATCCT	AGGCACAAAGATGGGGGCTTCATTCAC
CDH1	CDH1_10_0003	16	+	68849551	68849577	68849685	68849702	TGACTTGCAGCAACTGGTNNNNCTTCAGCTTCCCGATATCCGACGGTAGTGTNNNNTCTTTGTGCCTCCTGAAAAGAGAGTGG	TCTTTGTGCCTCCTGAAAAGAGAGTGG	TGACTTGCAGCAACTGGT
CDH1	CDH1_10_0007	16	-	68849746	68849772	68849623	68849640	TGTCTGGCTCCTGGGCAGNNNNCTTCAGCTTCCCGATATCCGACGGTAGTGTNNNNCTTGTACAGACAAATGACAAAATGCCA	CTTGTACAGACAAATGACAAAATGCCA	TGTCTGGCTCCTGGGCAG
CDH1	CDH1_11_0001	16	+	68853087	68853102	68853218	68853245	AGATTAATCCGGACACTGGTGCCATTTCNNNNCTTCAGCTTCCCGATATCCGACGGTAGTGTNNNNGGAAGTAACCATATAA	GGAAGTAACCATATAA	AGATTAATCCGGACACTGGTGCCATTTC
CDH1	CDH1_11_0004	16	-	68853268	68853283	68853125	68853151	AGGACCAGCAAACAACATGTAGCTGAANNNNCTTCAGCTTCCCGATATCCGACGGTAGTGTNNNNCGTGCTCAAAATCCTC	CGTGCTCAAAATCCTC	AGGACCAGCAAACAACATGTAGCTGAA
CDH1	CDH1_11_0002	16	+	68853191	68853206	68853321	68853349	AGACAATGGTAAGGGGGCCTCATCTGAGCNNNNCTTCAGCTTCCCGATATCCGACGGTAGTGTNNNNTTTGGAGAGACACTGC	TTTGGAGAGACACTGC	AGACAATGGTAAGGGGGCCTCATCTGAGC
CDH1	CDH1_11_0005	16	-	68853374	68853394	68853236	68853257	TCAGCCCGAGTGGAAATGGCACNNNNCTTCAGCTTCCCGATATCCGACGGTAGTGTNNNNGGAGGGGCAAGGAACTGAACT	GGAGGGGCAAGGAACTGAACT	TCAGCCCGAGTGGAAATGGCAC
CDH1	CDH1_11_0003	16	+	68853251	68853274	68853389	68853409	CCCTCCCTTCTTTTGGAGGGANNNNCTTCAGCTTCCCGATATCCGACGGTAGTGTNNNNGGGCTGAGCTGGACAGGGAGGATT	GGGCTGAGCTGGACAGGGAGGATT	CCCTCCCTTCTTTTGGAGGGA
CDH1	CDH1_12_0001	16	+	68855833	68855848	68855965	68855988	CGCCCCCATACCAGAACCTCGAACNNNNCTTCAGCTTCCCGATATCCGACGGTAGTGTNNNNGGTCTGGTGGAAGGCA	GGTCTGGTGGAAGGCA	CGCCCCCATACCAGAACCTCGAAC
CDH1	CDH1_12_0004	16	-	68855990	68856013	68855853	68855871	TGGCAACAGTAATGAATCCNNNNCTTCAGCTTCCCGATATCCGACGGTAGTGTNNNNTGGATTCCTCTCACAGAAGAATAT	TGGATTCCTCTCACAGAAGAATAT	TGGCAACAGTAATGAATCC
CDH1	CDH1_12_0002	16	+	68855930	68855954	68856066	68856085	CCTTCACAGCAGAACTAACANNNNCTTCAGCTTCCCGATATCCGACGGTAGTGTNNNNACACTTCTGCTGATCCTGTCTGATG	ACACTTCTGCTGATCCTGTCTGATG	CCTTCACAGCAGAACTAACA
CDH1	CDH1_12_0005	16	-	68856089	68856115	68855955	68855972	TGGGGGCGTTGTCATTCANNNNCTTCAGCTTCCCGATATCCGACGGTAGTGTNNNNCTGAATGGTCCAGTTGGCACTCGCCCC	CTGAATGGTCCAGTTGGCACTCGCCCC	TGGGGGCGTTGTCATTCA
CDH1	CDH1_12_0003	16	+	68856028	68856051	68856163	68856183	CCAACTGCCATGCTTCCCTTCNNNNCTTCAGCTTCCCGATATCCGACGGTAGTGTNNNNAAACATCATTGATGCAGACCTTCC	AAACATCATTGATGCAGACCTTCC	CCAACTGCCATGCTTCCCTTC
CDH1	CDH1_12_0006	16	-	68856186	68856201	68856042	68856068	AGGGAGATGTATTGGGAGGAAGGTCTGNNNNCTTCAGCTTCCCGATATCCGACGGTAGTGTNNNNAAAGGTGGGGATCTGG	AAAGGTGGGGATCTGG	AGGGAGATGTATTGGGAGGAAGGTCTG
CDH1	CDH1_13_0004	16	-	68857358	68857373	68857213	68857241	AGAATAAAATTGCTAGTGAACTAAAGACANNNNCTTCAGCTTCCCGATATCCGACGGTAGTGTNNNNTGAGCTTGAGATTGAT	TGAGCTTGAGATTGAT	AGAATAAAATTGCTAGTGAACTAAAGACA
CDH1	CDH1_13_0001	16	+	68857256	68857271	68857390	68857416	AGACCAAGTGACCACCTTAGAGGTCAGNNNNCTTCAGCTTCCCGATATCCGACGGTAGTGTNNNNATTTTCCTCCCCTGGT	ATTTTCCTCCCCTGGT	AGACCAAGTGACCACCTTAGAGGTCAG
CDH1	CDH1_13_0005	16	-	68857453	68857468	68857310	68857337	AGGCCATCTTTGGCTTCAAAATGATAGANNNNCTTCAGCTTCCCGATATCCGACGGTAGTGTNNNNGACAGGCTGTGCCTTC	GACAGGCTGTGCCTTC	AGGCCATCTTTGGCTTCAAAATGATAGA
CDH1	CDH1_13_0002	16	+	68857327	68857351	68857463	68857482	CCTGTCGAAGCAGGATTGCANNNNCTTCAGCTTCCCGATATCCGACGGTAGTGTNNNNAAAGATGGCCTTAGAGGTGGGTGAC	AAAGATGGCCTTAGAGGTGGGTGAC	CCTGTCGAAGCAGGATTGCA
CDH1	CDH1_13_0006	16	-	68857546	68857564	68857409	68857429	ACAGTCACACACGCTGACCTCNNNNCTTCAGCTTCCCGATATCCGACGGTAGTGTNNNNAGTCAAAGGCTGAGTCACT	AGTCAAAGGCTGAGTCACT	ACAGTCACACACGCTGACCTC
CDH1	CDH1_13_0003	16	+	68857423	68857438	68857554	68857582	AGCCTTTGACTTAAAAAAATGGAGGAGGTNNNNCTTCAGCTTCCCGATATCCGACGGTAGTGTNNNNTGACTGTGAAGGGGCC	TGACTGTGAAGGGGCC	AGCCTTTGACTTAAAAAAATGGAGGAGGT
CDH1	CDH1_13_0007	16	-	68857639	68857654	68857495	68857522	AGCAAGAATTCCTCCAAGAATCCCCAGANNNNCTTCAGCTTCCCGATATCCGACGGTAGTGTNNNNGGAGTCTCTTTCCCAC	GGAGTCTCTTTCCCAC	AGCAAGAATTCCTCCAAGAATCCCCAGA
CDH1	CDH1_14_0003	16	-	68862120	68862135	68861977	68862000	CACCCCTCATACCAGACAGGGGGCNNNNCTTCAGCTTCCCGATATCCGACGGTAGTGTNNNNTAAGGGCTCTTTGACC	TAAGGGCTCTTTGACC	CACCCCTCATACCAGACAGGGGGC
CDH1	CDH1_14_0001	16	+	68862001	68862027	68862142	68862159	CCAGAGGATGACACCCGGNNNNCTTCAGCTTCCCGATATCCGACGGTAGTGTNNNNCTCTGTGATAGCTGCTGCTTCTGGCCT	CTCTGTGATAGCTGCTGCTTCTGGCCT	CCAGAGGATGACACCCGG
CDH1	CDH1_14_0004	16	-	68862211	68862226	68862066	68862094	AGAGCAGCAGAATCAGAACTGGGATGGTGNNNNCTTCAGCTTCCCGATATCCGACGGTAGTGTNNNNCAAGGTTTTCAAAACC	CAAGGTTTTCAAAACC	AGAGCAGCAGAATCAGAACTGGGATGGTG
CDH1	CDH1_14_0002	16	+	68862099	68862114	68862229	68862257	AGCTCAGTGGTGATCTCTTTATTCGGAAGNNNNCTTCAGCTTCCCGATATCCGACGGTAGTGTNNNNGTTTCTTCGGAGGAGA	GTTTCTTCGGAGGAGA	AGCTCAGTGGTGATCTCTTTATTCGGAAG
CDH1	CDH1_14_0005	16	-	68862309	68862335	68862177	68862194	CCGCCTCCTTCTTCATCANNNNCTTCAGCTTCCCGATATCCGACGGTAGTGTNNNNTGGGTAAGGCCTTAAAAAGATAATATC	TGGGTAAGGCCTTAAAAAGATAATATC	CCGCCTCCTTCTTCATCA
CDH1	CDH1_15_0003	16	-	68863641	68863662	68863493	68863510	AGTCATACACACAGGGCTNNNNCTTCAGCTTCCCGATATCCGACGGTAGTGTNNNNGGCGGGGAAGATACCGGGGGAC	GGCGGGGAAGATACCGGGGGAC	AGTCATACACACAGGGCT
CDH1	CDH1_15_0001	16	+	68863499	68863525	68863631	68863648	CCTCATGAGTGTCCCCCGNNNNCTTCAGCTTCCCGATATCCGACGGTAGTGTNNNNGTGTGTATGACTATTTCTTTCCTACTC	GTGTGTATGACTATTTCTTTCCTACTC	CCTCATGAGTGTCCCCCG
CDH1	CDH1_15_0002	16	+	68863591	68863616	68863722	68863740	CCAAAGCATGGCTCATCTCNNNNCTTCAGCTTCCCGATATCCGACGGTAGTGTNNNNACGCTCGGCCTGAAGTGACTCGTAAC	ACGCTCGGCCTGAAGTGACTCGTAAC	CCAAAGCATGGCTCATCTC
CDH1	CDH1_15_0004	16	-	68863753	68863772	68863606	68863627	GGTGCAACGTCGTTACGAGTCANNNNCTTCAGCTTCCCGATATCCGACGGTAGTGTNNNNTCTCATTTTTGACACAACTC	TCTCATTTTTGACACAACTC	GGTGCAACGTCGTTACGAGTCA
CDH1	CDH1_16_0004	16	-	68867269	68867289	68867131	68867149	CACACCTGTCATCTGGGGCNNNNCTTCAGCTTCCCGATATCCGACGGTAGTGTNNNNTCAGACTAGCAGCTTCGGAAC	TCAGACTAGCAGCTTCGGAAC	CACACCTGTCATCTGGGGC
CDH1	CDH1_16_0001	16	+	68867147	68867162	68867283	68867311	AGTCTGAGCTCCCTGAACTCCTCAGAGTCNNNNCTTCAGCTTCCCGATATCCGACGGTAGTGTNNNNGTGCCCTTCCTTTCAC	GTGCCCTTCCTTTCAC	AGTCTGAGCTCCCTGAACTCCTCAGAGTC
CDH1	CDH1_16_0005	16	-	68867364	68867379	68867224	68867247	CGAGCAGAGAATCATAAGGCGGGGNNNNCTTCAGCTTCCCGATATCCGACGGTAGTGTNNNNACATGTCAGCCAGCTT	ACATGTCAGCCAGCTT	CGAGCAGAGAATCATAAGGCGGGG
CDH1	CDH1_16_0002	16	+	68867256	68867272	68867384	68867406	AGGCGGCGAGGACGACTAGGGGANNNNCTTCAGCTTCCCGATATCCGACGGTAGTGTNNNNTATGAAGGAAGCGGTTC	TATGAAGGAAGCGGTTC	AGGCGGCGAGGACGACTAGGGGA
CDH1	CDH1_16_0006	16	-	68867434	68867451	68867302	68867325	CCTGGTCTTTGTCTGACTCTGAGGNNNNCTTCAGCTTCCCGATATCCGACGGTAGTGTNNNNTTCTGCATTTCCCAGCAC	TTCTGCATTTCCCAGCAC	CCTGGTCTTTGTCTGACTCTGAGG
CDH1	CDH1_16_0003	16	+	68867354	68867372	68867479	68867503	CCTTCCCTTGAGATGAGTTTCTGGGNNNNCTTCAGCTTCCCGATATCCGACGGTAGTGTNNNNTCGCTTCAAGAAGCTGGCT	TCGCTTCAAGAAGCTGGCT	CCTTCCCTTGAGATGAGTTTCTGGG
CDK4	CDK4_7_0001	12	+	58145199	58145222	58145329	58145348	CCACCTCACGAACTGTGCTGNNNNCTTCAGCTTCCCGATATCCGACGGTAGTGTNNNNCACTTCTCTACAGATCATCACACC	CACTTCTCTACAGATCATCACACC	CCACCTCACGAACTGTGCTG
CDK4	CDK4_7_0005	12	-	58145342	58145367	58145216	58145233	CCTATAGGTGGGGTGTGANNNNCTTCAGCTTCCCGATATCCGACGGTAGTGTNNNNGTGGAGGAGGCCTTCCCATCAGCACA	GTGGAGGAGGCCTTCCCATCAGCACA	CCTATAGGTGGGGTGTGA
CDK4	CDK4_7_0002	12	+	58145284	58145308	58145415	58145433	CCACTGTGGGGATCACGGGNNNNCTTCAGCTTCCCGATATCCGACGGTAGTGTNNNNGGACAACATTGGGATGCTCAAAAGC	GGACAACATTGGGATGCTCAAAAGC	CCACTGTGGGGATCACGGG
CDK4	CDK4_7_0006	12	-	58145440	58145465	58145305	58145322	TGAGGCGACTGGAGGCTTNNNNCTTCAGCTTCCCGATATCCGACGGTAGTGTNNNNTGGTGTCGGTGCCTATGGGACAGTGT	TGGTGTCGGTGCCTATGGGACAGTGT	TGAGGCGACTGGAGGCTT
CDK4	CDK4_7_0003	12	+	58145382	58145397	58145511	58145535	AGGGAGACCCTACAATCACAGACTCNNNNCTTCAGCTTCCCGATATCCGACGGTAGTGTNNNNGGGACTCTCACACTCT	GGGACTCTCACACTCT	AGGGAGACCCTACAATCACAGACTC
CDK4	CDK4_7_0007	12	-	58145538	58145562	58145404	58145423	CCACAGTGGCCACTTTGTGGNNNNCTTCAGCTTCCCGATATCCGACGGTAGTGTNNNNAACTCTGTAAGCGACTTTTGGTGAT	AACTCTGTAAGCGACTTTTGGTGAT	CCACAGTGGCCACTTTGTGG
CDK4	CDK4_7_0004	12	+	58145469	58145484	58145609	58145637	CGCAAAGAACACCACCAGCATCCCATCCCNNNNCTTCAGCTTCCCGATATCCGACGGTAGTGTNNNNTCAGCCACTGGCTCAT	TCAGCCACTGGCTCAT	CGCAAAGAACACCACCAGCATCCCATCCC
CDK4	CDK4_7_0008	12	-	58145634	58145649	58145498	58145521	AGGGTCTCCCTTGATCTGAGAATGNNNNCTTCAGCTTCCCGATATCCGACGGTAGTGTNNNNGACTGGGAGCGGGGGA	GACTGGGAGCGGGGGA	AGGGTCTCCCTTGATCTGAGAATG
CDKN2A	CDKN2A_1_0002	9	-	21968284	21968309	21968160	21968177	CCGAAGGTCCTACAGGGCNNNNCTTCAGCTTCCCGATATCCGACGGTAGTGTNNNNAGGGCGGGATGTGCCACACATCTTTG	AGGGCGGGATGTGCCACACATCTTTG	CCGAAGGTCCTACAGGGC
CDKN2A	CDKN2A_1_0001	9	+	21968170	21968193	21968302	21968319	CCCGCCCTCCTCTCTTGCNNNNCTTCAGCTTCCCGATATCCGACGGTAGTGTNNNNACCTTCGGTGACTGATGATCTAAG	ACCTTCGGTGACTGATGATCTAAG	CCCGCCCTCCTCTCTTGC
CDKN2A	CDKN2A_2_0001	9	+	21968660	21968685	21968800	21968818	TGTGCTCTGGCTTCTGCCTNNNNCTTCAGCTTCCCGATATCCGACGGTAGTGTNNNNCAGCTTGCGATAACCAAAGGGCGCCT	CAGCTTGCGATAACCAAAGGGCGCCT	TGTGCTCTGGCTTCTGCCT
CDKN2A	CDKN2A_2_0002	9	-	21968810	21968836	21968678	21968695	CCAGAGCCTGAGGCGCCCNNNNCTTCAGCTTCCCGATATCCGACGGTAGTGTNNNNCAACGAGATTAGAGAGGAAGGCAGAAG	CAACGAGATTAGAGAGGAAGGCAGAAG	CCAGAGCCTGAGGCGCCC
CDKN2A	CDKN2A_3_0001	9	+	21970816	21970840	21970955	21970974	CCGCAGCCGCGCGCAGGTACNNNNCTTCAGCTTCCCGATATCCGACGGTAGTGTNNNNCGGGCTGAACTTTCTGTGCTGGAAA	CGGGCTGAACTTTCTGTGCTGGAAA	CCGCAGCCGCGCGCAGGTAC
CDKN2A	CDKN2A_3_0005	9	-	21970986	21971001	21970842	21970867	AGAGCTTCCAAAGCTCAGAGCATTCANNNNCTTCAGCTTCCCGATATCCGACGGTAGTGTNNNNGGAGCTGGGCCATCGC	GGAGCTGGGCCATCGC	AGAGCTTCCAAAGCTCAGAGCATTCA
CDKN2A	CDKN2A_3_0002	9	+	21970928	21970943	21971062	21971086	CGGTGCAGCACCACCAGCGTGTCCANNNNCTTCAGCTTCCCGATATCCGACGGTAGTGTNNNNGGGCATGGTTACTGCC	GGGCATGGTTACTGCC	CGGTGCAGCACCACCAGCGTGTCCA
CDKN2A	CDKN2A_3_0006	9	-	21971076	21971100	21970942	21970959	TGCGGGGGGCACCAGAGGNNNNCTTCAGCTTCCCGATATCCGACGGTAGTGTNNNNCCGGGAGGGCTTCCTGGACACGCTG	CCGGGAGGGCTTCCTGGACACGCTG	TGCGGGGGGCACCAGAGG
CDKN2A	CDKN2A_3_0003	9	+	21971023	21971038	21971159	21971183	CGTGGAGCAGCAGCAGCTCCGCCACNNNNCTTCAGCTTCCCGATATCCGACGGTAGTGTNNNNCGGCCCCAGGCATCGC	CGGCCCCAGGCATCGC	CGTGGAGCAGCAGCAGCTCCGCCAC
CDKN2A	CDKN2A_3_0007	9	-	21971174	21971200	21971042	21971059	CCGGGGCGCGGCTGGACGNNNNCTTCAGCTTCCCGATATCCGACGGTAGTGTNNNNTGATGGGCAGCGCCCGAGTGGCGGAGC	TGATGGGCAGCGCCCGAGTGGCGGAGC	CCGGGGCGCGGCTGGACG
CDKN2A	CDKN2A_3_0004	9	+	21971094	21971118	21971235	21971252	CCAGGGTGGGGGCCGGCANNNNCTTCAGCTTCCCGATATCCGACGGTAGTGTNNNNCTCCCGGGCAGCGTCGTGCACGGGT	CTCCCGGGCAGCGTCGTGCACGGGT	CCAGGGTGGGGGCCGGCA
CDKN2A	CDKN2A_3_0008	9	-	21971262	21971277	21971117	21971142	CGCCGACCCCGCCACTCTCACCCGACNNNNCTTCAGCTTCCCGATATCCGACGGTAGTGTNNNNCTCTACACAAGCTTCC	CTCTACACAAGCTTCC	CGCCGACCCCGCCACTCTCACCCGAC
CDKN2A	CDKN2A_4_0010	9	-	21974546	21974561	21974404	21974431	AGGGGGGAACATATTTGTATTAGATGGANNNNCTTCAGCTTCCCGATATCCGACGGTAGTGTNNNNCTGGGGAGTTTTCAGA	CTGGGGAGTTTTCAGA	AGGGGGGAACATATTTGTATTAGATGGA
CDKN2A	CDKN2A_4_0001	9	+	21974430	21974445	21974560	21974588	AGGAAGCCTCCCCTTTTTCCGGAGAATCGNNNNCTTCAGCTTCCCGATATCCGACGGTAGTGTNNNNCTTCAGATCTTCTCAG	CTTCAGATCTTCTCAG	AGGAAGCCTCCCCTTTTTCCGGAGAATCG
CDKN2A	CDKN2A_4_0011	9	-	21974618	21974643	21974493	21974510	CCCTGGGGGCTTGGGAAGNNNNCTTCAGCTTCCCGATATCCGACGGTAGTGTNNNNGGCGGGCGACTCTGGAGGACGAAGTT	GGCGGGCGACTCTGGAGGACGAAGTT	CCCTGGGGGCTTGGGAAG
CDKN2A	CDKN2A_4_0002	9	+	21974506	21974530	21974638	21974655	CCCGCCATCCCCTGCTCCNNNNCTTCAGCTTCCCGATATCCGACGGTAGTGTNNNNCAGGGCGTCGCCAGGAGGAGGTCTG	CAGGGCGTCGCCAGGAGGAGGTCTG	CCCGCCATCCCCTGCTCC
CDKN2A	CDKN2A_4_0012	9	-	21974706	21974727	21974578	21974595	AGCGCTTCGATTCTCCGGNNNNCTTCAGCTTCCCGATATCCGACGGTAGTGTNNNNGCGGGGGCGCTGCCCAACGCAC	GCGGGGGCGCTGCCCAACGCAC	AGCGCTTCGATTCTCCGG
CDKN2A	CDKN2A_4_0003	9	+	21974591	21974617	21974723	21974740	CCCGCCTCCAGCAGCGCCNNNNCTTCAGCTTCCCGATATCCGACGGTAGTGTNNNNGCGCTACCTGATTCCAATTCCCCTGCA	GCGCTACCTGATTCCAATTCCCCTGCA	CCCGCCTCCAGCAGCGCC
CDKN2A	CDKN2A_4_0004	9	+	21974657	21974683	21974790	21974807	CCGAAGGCTCCATGCTGCNNNNCTTCAGCTTCCCGATATCCGACGGTAGTGTNNNNGCTGCAGACCCTCTACCCACCTGGATC	GCTGCAGACCCTCTACCCACCTGGATC	CCGAAGGCTCCATGCTGC
CDKN2A	CDKN2A_4_0013	9	-	21974818	21974833	21974671	21974695	CGGTCGGAGGCCGATCCAGGTGGGTNNNNCTTCAGCTTCCCGATATCCGACGGTAGTGTNNNNGAGCAGCATGGAGCCG	GAGCAGCATGGAGCCG	CGGTCGGAGGCCGATCCAGGTGGGT
CDKN2A	CDKN2A_4_0005	9	+	21974741	21974756	21974885	21974910	GGTCCGCCCCACCCTCTGGTGACCAGNNNNCTTCAGCTTCCCGATATCCGACGGTAGTGTNNNNCGCACCTCCTCTACCC	CGCACCTCCTCTACCC	GGTCCGCCCCACCCTCTGGTGACCAG
CDKN2A	CDKN2A_4_0014	9	-	21974907	21974927	21974778	21974796	CCTTCGGCTGACTGGCTGGNNNNCTTCAGCTTCCCGATATCCGACGGTAGTGTNNNNGAAAGAGGAGGGGCTGGCTGG	GAAAGAGGAGGGGCTGGCTGG	CCTTCGGCTGACTGGCTGG
CDKN2A	CDKN2A_4_0006	9	+	21974843	21974858	21974985	21975012	GGACCGCGGTATCTTTCCAGGCAAGGGGNNNNCTTCAGCTTCCCGATATCCGACGGTAGTGTNNNNCGCTGCCTGCTCTCCC	CGCTGCCTGCTCTCCC	GGACCGCGGTATCTTTCCAGGCAAGGGG
CDKN2A	CDKN2A_4_0015	9	-	21975024	21975041	21974872	21974893	GGGCGGACCGCGTGCGCTCGGCNNNNCTTCAGCTTCCCGATATCCGACGGTAGTGTNNNNCACCTCCTCCGAGCACTC	CACCTCCTCCGAGCACTC	GGGCGGACCGCGTGCGCTCGGC
CDKN2A	CDKN2A_4_0007	9	+	21974952	21974967	21975096	21975121	GGTCTCCCCCGGGGGCACCAGCCGGANNNNCTTCAGCTTCCCGATATCCGACGGTAGTGTNNNNCCCCTCCGACCCTGTC	CCCCTCCGACCCTGTC	GGTCTCCCCCGGGGGCACCAGCCGGA
CDKN2A	CDKN2A_4_0016	9	-	21975111	21975126	21974963	21974990	CGGTCCCTCCAGAGGATTTGAGGGACAGNNNNCTTCAGCTTCCCGATATCCGACGGTAGTGTNNNNCTGCTTCCGGCTGGTG	CTGCTTCCGGCTGGTG	CGGTCCCTCCAGAGGATTTGAGGGACAG
CDKN2A	CDKN2A_4_0008	9	+	21975049	21975074	21975183	21975200	CCCCACACCGCCCTCCGGNNNNCTTCAGCTTCCCGATATCCGACGGTAGTGTNNNNCTCCGAGCACTTAGCGAATGTGGCAC	CTCCGAGCACTTAGCGAATGTGGCAC	CCCCACACCGCCCTCCGG
CDKN2A	CDKN2A_4_0017	9	-	21975200	21975224	21975075	21975092	CCTGGGGCGACTTCAGGGNNNNCTTCAGCTTCCCGATATCCGACGGTAGTGTNNNNGGAGCGCGGCTGGGAGCAGGGAGGC	GGAGCGCGGCTGGGAGCAGGGAGGC	CCTGGGGCGACTTCAGGG
CDKN2A	CDKN2A_4_0018	9	-	21975259	21975284	21975131	21975148	CCAACGCTGGCTCTGGCGNNNNCTTCAGCTTCCCGATATCCGACGGTAGTGTNNNNGGGGCGGATTTCTTTTTAACAGAGTG	GGGGCGGATTTCTTTTTAACAGAGTG	CCAACGCTGGCTCTGGCG
CDKN2A	CDKN2A_4_0009	9	+	21975146	21975172	21975278	21975295	CCGCCCCCGCCCCGTTTCNNNNCTTCAGCTTCCCGATATCCGACGGTAGTGTNNNNTGGCAAGGAAGGAGGACTGGGCTCCTC	TGGCAAGGAAGGAGGACTGGGCTCCTC	CCGCCCCCGCCCCGTTTC
CDKN2A	CDKN2A_5_0008	9	-	21994183	21994198	21994033	21994061	CGTCTCTAGCCCAGGCTAGGAGGAGGAGGNNNNCTTCAGCTTCCCGATATCCGACGGTAGTGTNNNNCTCGTGCTGATGCTAC	CTCGTGCTGATGCTAC	CGTCTCTAGCCCAGGCTAGGAGGAGGAGG
CDKN2A	CDKN2A_5_0003	9	+	21994074	21994098	21994201	21994218	CCACAGCGGCGGGCGCCCNNNNCTTCAGCTTCCCGATATCCGACGGTAGTGTNNNNACGAAATCACACCAAACAAAACAAG	ACGAAATCACACCAAACAAAACAAG	CCACAGCGGCGGGCGCCC
CDKN2A	CDKN2A_5_0009	9	-	21994248	21994263	21994095	21994123	CGAAAAGTCCGGGGCGCATTCGGCACTTGNNNNCTTCAGCTTCCCGATATCCGACGGTAGTGTNNNNTCGTGGTTCACATCCC	TCGTGGTTCACATCCC	CGAAAAGTCCGGGGCGCATTCGGCACTTG
CDKN2A	CDKN2A_5_0004	9	+	21994138	21994163	21994268	21994285	CCTCACTCGCGGCGGGCCNNNNCTTCAGCTTCCCGATATCCGACGGTAGTGTNNNNCTGGTCTTCTAGGAAGCGGCTGCTGC	CTGGTCTTCTAGGAAGCGGCTGCTGC	CCTCACTCGCGGCGGGCC
CDKN2A	CDKN2A_5_0010	9	-	21994374	21994389	21994213	21994236	GGGAGTGGGCAGCGCCAGGGGCGCNNNNCTTCAGCTTCCCGATATCCGACGGTAGTGTNNNNCTCTGGTGCCAAAGGG	CTCTGGTGCCAAAGGG	GGGAGTGGGCAGCGCCAGGGGCGC
CDKN2A	CDKN2A_5_0005	9	+	21994230	21994245	21994380	21994405	GGCACCAGAGGTGAGCAGCGCCACTCNNNNCTTCAGCTTCCCGATATCCGACGGTAGTGTNNNNCACTCCCCCGTGAGCC	CACTCCCCCGTGAGCC	GGCACCAGAGGTGAGCAGCGCCACTC
CDKN2A	CDKN2A_5_0011	9	-	21994442	21994466	21994312	21994329	TGGTGCGCAGGTTCTTGGNNNNCTTCAGCTTCCCGATATCCGACGGTAGTGTNNNNCTGCGGGGCGGAGATGGGCAGGGGG	CTGCGGGGCGGAGATGGGCAGGGGG	TGGTGCGCAGGTTCTTGG
CDKN2A	CDKN2A_5_0002	9	+	21994352	21994377	21994483	21994500	CCTGAGCGCGCCCGCCCCNNNNCTTCAGCTTCCCGATATCCGACGGTAGTGTNNNNGAGCTCGGCAGCCGCTGCGCCGCCCT	GAGCTCGGCAGCCGCTGCGCCGCCCT	CCTGAGCGCGCCCGCCCC
CDKN2A	CDKN2A_5_0012	9	-	21994525	21994546	21994397	21994414	AGGGGGCAGGAGTGGCGCNNNNCTTCAGCTTCCCGATATCCGACGGTAGTGTNNNNGGTCCGGGTGGGAGTGGGGGTG	GGTCCGGGTGGGAGTGGGGGTG	AGGGGGCAGGAGTGGCGC
CDKN2A	CDKN2A_5_0013	9	-	21994559	21994574	21994418	21994441	CGGTGCGTGGGTCCCAGTCTGCAGNNNNCTTCAGCTTCCCGATATCCGACGGTAGTGTNNNNGGGCTCAGAGCCGTTC	GGGCTCAGAGCCGTTC	CGGTGCGTGGGTCCCAGTCTGCAG
CDKN2A	CDKN2A_5_0001	9	+	21994464	21994479	21994614	21994637	GGCGCGCGCGCGGGCGGCTCAGGGNNNNCTTCAGCTTCCCGATATCCGACGGTAGTGTNNNNCAGGCGCGCACCCGCC	CAGGCGCGCACCCGCC	GGCGCGCGCGCGGGCGGCTCAGGG
CDKN2A	CDKN2A_5_0014	9	-	21994653	21994669	21994496	21994518	GGGTGGGGGTGAAGGTGGGGGGCNNNNCTTCAGCTTCCCGATATCCGACGGTAGTGTNNNNGTGGCGGTAGGCGGGAG	GTGGCGGTAGGCGGGAG	GGGTGGGGGTGAAGGTGGGGGGC
CDKN2A	CDKN2A_5_0006	9	+	21994542	21994567	21994674	21994691	CCGCCCTGTGTGCGCCCCNNNNCTTCAGCTTCCCGATATCCGACGGTAGTGTNNNNGGACCTCCAAGATCTCGGAACGGCTC	GGACCTCCAAGATCTCGGAACGGCTC	CCGCCCTGTGTGCGCCCC
CDKN2A	CDKN2A_5_0015	9	-	21994771	21994792	21994626	21994643	CGCGGGCCCTGAGCCGCCNNNNCTTCAGCTTCCCGATATCCGACGGTAGTGTNNNNGCTAGGGGGCGAGCTGCCTGGA	GCTAGGGGGCGAGCTGCCTGGA	CGCGGGCCCTGAGCCGCC
CDKN2A	CDKN2A_5_0007	9	+	21994642	21994657	21994782	21994810	CGCCCCCTAGCTACATCCGTCACCTGACANNNNCTTCAGCTTCCCGATATCCGACGGTAGTGTNNNNCGTTCCTCTCCCTCCC	CGTTCCTCTCCCTCCC	CGCCCCCTAGCTACATCCGTCACCTGACA
CHEK2	CHEK2_CLINICAL_MIP_1	22	+	29091806	29091821	29091942	29091967	CACGTAGGCTAGATCAGTTTCTATTGNNNNCTTCAGCTTCCCGATATCCGACGGTAGTGTNNNNAAGGTTCTCATGAGAG	AAGGTTCTCATGAGAG	CACGTAGGCTAGATCAGTTTCTATTG
CHEK2	CHEK2_CLINICAL_MIP_2	22	-	29091908	29091923	29091762	29091787	CTTGGCGCCTGAAGTTCTTGTTTCTGNNNNCTTCAGCTTCCCGATATCCGACGGTAGTGTNNNNCTATGTTAATCTTTTT	CTATGTTAATCTTTTT	CTTGGCGCCTGAAGTTCTTGTTTCTG
CHEK2	CHEK2_1_0003	22	-	29083887	29083902	29083740	29083768	AGTCACTGATGTACAATTAAAAACCTGATNNNNCTTCAGCTTCCCGATATCCGACGGTAGTGTNNNNTGTGCTGCTGTGTTGT	TGTGCTGCTGTGTTGT	AGTCACTGATGTACAATTAAAAACCTGAT
CHEK2	CHEK2_1_0001	22	+	29083812	29083837	29083943	29083961	CCTTCACGGGGCCGCTTTCNNNNCTTCAGCTTCCCGATATCCGACGGTAGTGTNNNNAAAACAGACTCAAAGAAAAGAAAGAT	AAAACAGACTCAAAGAAAAGAAAGAT	CCTTCACGGGGCCGCTTTC
CHEK2	CHEK2_1_0004	22	-	29083991	29084006	29083839	29083867	CGAAAGAAATGTACCTTCTTTCACTCTGTNNNNCTTCAGCTTCCCGATATCCGACGGTAGTGTNNNNTTGAACATTTCTCCAT	TTGAACATTTCTCCAT	CGAAAGAAATGTACCTTCTTTCACTCTGT
CHEK2	CHEK2_1_0002	22	+	29083908	29083932	29084051	29084070	TGCTTCCAGTAAAGTGGGGGNNNNCTTCAGCTTCCCGATATCCGACGGTAGTGTNNNNCTGGGCGCTTTGTGGTCTCGGCACC	CTGGGCGCTTTGTGGTCTCGGCACC	TGCTTCCAGTAAAGTGGGGG
CHEK2	CHEK2_1_0005	22	-	29084112	29084127	29083962	29083990	TTTCCTTTATTTTCAGCCTTCTACTAGTCNNNNCTTCAGCTTCCCGATATCCGACGGTAGTGTNNNNCTCAGTTGTCAATGAT	CTCAGTTGTCAATGAT	TTTCCTTTATTTTCAGCCTTCTACTAGTC
CHEK2	CHEK2_2_0003	22	-	29085161	29085177	29085028	29085055	AATTCAAGATTTTCCTGAGTAGCAATTGNNNNCTTCAGCTTCCCGATATCCGACGGTAGTGTNNNNAGATCTTCTGTCTGAGG	AGATCTTCTGTCTGAGG	AATTCAAGATTTTCCTGAGTAGCAATTG
CHEK2	CHEK2_2_0001	22	+	29085056	29085080	29085194	29085213	TGTCTTCATCCTGTGAGGGANNNNCTTCAGCTTCCCGATATCCGACGGTAGTGTNNNNTCATCATCTTTGCTTATCAGCTCCT	TCATCATCTTTGCTTATCAGCTCCT	TGTCTTCATCCTGTGAGGGA
CHEK2	CHEK2_2_0004	22	-	29085229	29085244	29085094	29085122	GTATTCGTATTCCTGATGATCACTAAATGNNNNCTTCAGCTTCCCGATATCCGACGGTAGTGTNNNNTCCTTCAGACACAGCT	TCCTTCAGACACAGCT	GTATTCGTATTCCTGATGATCACTAAATG
CHEK2	CHEK2_2_0002	22	+	29085125	29085140	29085257	29085284	AGAATGACAGGGCTAGCATGCCCCTGTGNNNNCTTCAGCTTCCCGATATCCGACGGTAGTGTNNNNGGGCTAGAACCTGGGG	GGGCTAGAACCTGGGG	AGAATGACAGGGCTAGCATGCCCCTGTG
CHEK2	CHEK2_3_0003	22	-	29090080	29090095	29089931	29089959	CATGAGACAGAGGACAGAAACATGTTTACNNNNCTTCAGCTTCCCGATATCCGACGGTAGTGTNNNNTGTCAAGAAGTTGTTG	TGTCAAGAAGTTGTTG	CATGAGACAGAGGACAGAAACATGTTTAC
CHEK2	CHEK2_3_0001	22	+	29089960	29089975	29090096	29090124	AGGTCCAGAGCTAAAGCAACAATTGGGCANNNNCTTCAGCTTCCCGATATCCGACGGTAGTGTNNNNTCTCTCAGGCAGCAGG	TCTCTCAGGCAGCAGG	AGGTCCAGAGCTAAAGCAACAATTGGGCA
CHEK2	CHEK2_3_0004	22	-	29090147	29090162	29090001	29090027	GGCTTCAGGTGGGTGTGGGACAGTGCCNNNNCTTCAGCTTCCCGATATCCGACGGTAGTGTNNNNCTCTTACTGATAATAT	CTCTTACTGATAATAT	GGCTTCAGGTGGGTGTGGGACAGTGCC
CHEK2	CHEK2_3_0002	22	+	29090039	29090054	29090176	29090201	ACAGGCCACCATTCAGAAAGAGCAGANNNNCTTCAGCTTCCCGATATCCGACGGTAGTGTNNNNAAGGCTTCTTCTGTCG	AAGGCTTCTTCTGTCG	ACAGGCCACCATTCAGAAAGAGCAGA
CHEK2	CHEK2_4_0003	22	-	29091170	29091194	29091045	29091063	CTGTGGTGGGAGTTTCTTCNNNNCTTCAGCTTCCCGATATCCGACGGTAGTGTNNNNTCAAGTGTCACTGAAGGATCAGATC	TCAAGTGTCACTGAAGGATCAGATC	CTGTGGTGGGAGTTTCTTC
CHEK2	CHEK2_4_0001	22	+	29091058	29091078	29091184	29091207	GTGACACTTGAGTCCTATGCTCAGNNNNCTTCAGCTTCCCGATATCCGACGGTAGTGTNNNNCCACAGCACATACACATTTTA	CCACAGCACATACACATTTTA	GTGACACTTGAGTCCTATGCTCAG
CHEK2	CHEK2_4_0002	22	+	29091129	29091145	29091253	29091280	AGGAAAAGAAATCAAGTGGCATTCTCAGNNNNCTTCAGCTTCCCGATATCCGACGGTAGTGTNNNNTCTGCCCAGACTTCAGG	TCTGCCCAGACTTCAGG	AGGAAAAGAAATCAAGTGGCATTCTCAG
CHEK2	CHEK2_4_0004	22	-	29091277	29091292	29091139	29091166	AGTGGAAAATACAACTTCATTCCTGAAGNNNNCTTCAGCTTCCCGATATCCGACGGTAGTGTNNNNATCTGAATGCCACTGA	ATCTGAATGCCACTGA	AGTGGAAAATACAACTTCATTCCTGAAG
CHEK2	CHEK2_5_0004	22	-	29091770	29091785	29091630	29091653	AGATGAAGTCACAAATGTGTCTTGNNNNCTTCAGCTTCCCGATATCCGACGGTAGTGTNNNNTGGCGCCTGAAGTTCT	TGGCGCCTGAAGTTCT	AGATGAAGTCACAAATGTGTCTTG
CHEK2	CHEK2_5_0001	22	+	29091649	29091666	29091778	29091804	AGGCGCCAAGTAGGTGGGGGTTCCACANNNNCTTCAGCTTCCCGATATCCGACGGTAGTGTNNNNCATCTAATCACCTCCTAC	CATCTAATCACCTCCTAC	AGGCGCCAAGTAGGTGGGGGTTCCACA
CHEK2	CHEK2_5_0002	22	+	29091723	29091738	29091856	29091883	AGTAATCTAAAATTCAGTACAAAAGGGANNNNCTTCAGCTTCCCGATATCCGACGGTAGTGTNNNNTCCAGCAGTCCACAGC	TCCAGCAGTCCACAGC	AGTAATCTAAAATTCAGTACAAAAGGGA
CHEK2	CHEK2_5_0005	22	-	29091877	29091892	29091732	29091759	GGGACTGCTGGGTATAACCGTGCTGTGGNNNNCTTCAGCTTCCCGATATCCGACGGTAGTGTNNNNCAACATTATTCCCTTT	CAACATTATTCCCTTT	GGGACTGCTGGGTATAACCGTGCTGTGG
CHEK2	CHEK2_5_0003	22	+	29091805	29091820	29091936	29091962	AGAAGACACGTAGGCTAGATCAGTTTCNNNNCTTCAGCTTCCCGATATCCGACGGTAGTGTNNNNTAAGGTTCTCATGAGA	TAAGGTTCTCATGAGA	AGAAGACACGTAGGCTAGATCAGTTTC
CHEK2	CHEK2_5_0006	22	-	29091953	29091968	29091813	29091839	AGATTTTGGGAGAGACCTCTCTCATGANNNNCTTCAGCTTCCCGATATCCGACGGTAGTGTNNNNACAATAGAAACTGATC	ACAATAGAAACTGATC	AGATTTTGGGAGAGACCTCTCTCATGA
CHEK2	CHEK2_6_0003	22	-	29092936	29092953	29092804	29092830	AATTCCTCAAATAAAAAGTGGGAGCGTNNNNCTTCAGCTTCCCGATATCCGACGGTAGTGTNNNNTACACCGTGACTTAAAGC	TACACCGTGACTTAAAGC	AATTCCTCAAATAAAAAGTGGGAGCGT
CHEK2	CHEK2_6_0001	22	+	29092841	29092858	29092971	29092992	AGGTACTACACAGAAAGGCAGGNNNNCTTCAGCTTCCCGATATCCGACGGTAGTGTNNNNGAACAAGAATCTACAGGA	GAACAAGAATCTACAGGA	AGGTACTACACAGAAAGGCAGG
CHEK2	CHEK2_6_0002	22	+	29092865	29092890	29092998	29093015	CCCTCAGATTCATGCAGTNNNNCTTCAGCTTCCCGATATCCGACGGTAGTGTNNNNACATACAGAATGCCAATTTCTTACCT	ACATACAGAATGCCAATTTCTTACCT	CCCTCAGATTCATGCAGT
CHEK2	CHEK2_6_0004	22	-	29093036	29093060	29092896	29092915	TCTCAAGAAGAGGACTGTCTNNNNCTTCAGCTTCCCGATATCCGACGGTAGTGTNNNNCTGTGAGATGTGTGTGTTGGTAACT	CTGTGAGATGTGTGTGTTGGTAACT	TCTCAAGAAGAGGACTGTCT
CHEK2	CHEK2_7_0003	22	-	29095888	29095903	29095744	29095771	CCCTGAATTAGGCAGAAATCGAGGGACCNNNNCTTCAGCTTCCCGATATCCGACGGTAGTGTNNNNGACAAAGTGGTGGGGA	GACAAAGTGGTGGGGA	CCCTGAATTAGGCAGAAATCGAGGGACC
CHEK2	CHEK2_7_0001	22	+	29095777	29095792	29095908	29095935	AGCTCTCCCCCTTCCATCCTGAAACACANNNNCTTCAGCTTCCCGATATCCGACGGTAGTGTNNNNTTCAACTAAAAGAAAG	TTCAACTAAAAGAAAG	AGCTCTCCCCCTTCCATCCTGAAACACA
CHEK2	CHEK2_7_0002	22	+	29095829	29095844	29095962	29095988	GGGGAAAACGCACTTGGACAGAAGACANNNNCTTCAGCTTCCCGATATCCGACGGTAGTGTNNNNCACAGCCAAGAGCATC	CACAGCCAAGAGCATC	GGGGAAAACGCACTTGGACAGAAGACA
CHEK2	CHEK2_7_0004	22	-	29095992	29096016	29095856	29095875	AAGAAGCTACCTGCAAGCTCNNNNCTTCAGCTTCCCGATATCCGACGGTAGTGTNNNNTCTTAATGAATTTGTTTTGTTGTTT	TCTTAATGAATTTGTTTTGTTGTTT	AAGAAGCTACCTGCAAGCTC
CHEK2	CHEK2_8_0003	22	-	29099534	29099551	29099402	29099428	TCTAATGTAGGCTTGCCTTTCTCATCCNNNNCTTCAGCTTCCCGATATCCGACGGTAGTGTNNNNTGCATCATCAAGATTAAA	TGCATCATCAAGATTAAA	TCTAATGTAGGCTTGCCTTTCTCATCC
CHEK2	CHEK2_8_0001	22	+	29099430	29099445	29099552	29099579	AGGCTAAGAAGAGGGGGAGAAAAAAGGGNNNNCTTCAGCTTCCCGATATCCGACGGTAGTGTNNNNTCTTTGGTGGCTTTAT	TCTTTGGTGGCTTTAT	AGGCTAAGAAGAGGGGGAGAAAAAAGGG
CHEK2	CHEK2_8_0004	22	-	29099594	29099609	29099460	29099488	GTAGTAAACTTTTTAAAAATTTCTGTTTCNNNNCTTCAGCTTCCCGATATCCGACGGTAGTGTNNNNGTTTTCCTCTTGGGAG	GTTTTCCTCTTGGGAG	GTAGTAAACTTTTTAAAAATTTCTGTTTC
CHEK2	CHEK2_8_0002	22	+	29099500	29099524	29099632	29099649	CCAGAGGGACAGGGAGGCNNNNCTTCAGCTTCCCGATATCCGACGGTAGTGTNNNNAAACAATATAATAATCTTCTGCATC	AAACAATATAATAATCTTCTGCATC	CCAGAGGGACAGGGAGGC
CHEK2	CHEK2_9_0001	22	+	29105922	29105939	29106045	29106071	GTCCTTTGATAAACAGAATAACAGAGTNNNNCTTCAGCTTCCCGATATCCGACGGTAGTGTNNNNCTGAAAGGCTTTATACTC	CTGAAAGGCTTTATACTC	GTCCTTTGATAAACAGAATAACAGAGT
CHEK2	CHEK2_9_0003	22	-	29106065	29106080	29105931	29105959	TCTATCTCAAAATATGAGAAGAGTATAAANNNNCTTCAGCTTCCCGATATCCGACGGTAGTGTNNNNTACTAATAAACTCTGT	TACTAATAAACTCTGT	TCTATCTCAAAATATGAGAAGAGTATAAA
CHEK2	CHEK2_9_0002	22	+	29106001	29106019	29106125	29106150	GTTGACTCAAGGCTGCCTGAGTTCCANNNNCTTCAGCTTCCCGATATCCGACGGTAGTGTNNNNAGCTTTTTCAAAATTTCTA	AGCTTTTTCAAAATTTCTA	GTTGACTCAAGGCTGCCTGAGTTCCA
CHEK2	CHEK2_9_0004	22	-	29106150	29106171	29106022	29106044	CCAGCTCTCAATGTTGAAACAGANNNNCTTCAGCTTCCCGATATCCGACGGTAGTGTNNNNTTGTATAAGTAGAGCTGGGTTT	TTGTATAAGTAGAGCTGGGTTT	CCAGCTCTCAATGTTGAAACAGA
CHEK2	CHEK2_10_0003	22	-	29107966	29107981	29107821	29107848	ACTTCCCAAAATAATCTTAGATTGATGANNNNCTTCAGCTTCCCGATATCCGACGGTAGTGTNNNNGGCTTTCGAGAGGAAA	GGCTTTCGAGAGGAAA	ACTTCCCAAAATAATCTTAGATTGATGA
CHEK2	CHEK2_10_0001	22	+	29107851	29107866	29107982	29108009	AGCTTTACCTCTCCACAGGCACCACTAGNNNNCTTCAGCTTCCCGATATCCGACGGTAGTGTNNNNTGAAGACGTGTTAATA	TGAAGACGTGTTAATA	AGCTTTACCTCTCCACAGGCACCACTAG
CHEK2	CHEK2_10_0002	22	+	29107896	29107911	29108026	29108054	AGTGATTGTCTGAATGTTTTTAATTATGANNNNCTTCAGCTTCCCGATATCCGACGGTAGTGTNNNNCTGCCTCTCTTGCTGA	CTGCCTCTCTTGCTGA	AGTGATTGTCTGAATGTTTTTAATTATGA
CHEK2	CHEK2_10_0004	22	-	29108061	29108077	29107919	29107943	AGATCATCAGCAAAAGGAAGTTTGCNNNNCTTCAGCTTCCCGATATCCGACGGTAGTGTNNNNAGTGGACCCAGGAGTGG	AGTGGACCCAGGAGTGG	AGATCATCAGCAAAAGGAAGTTTGC
CHEK2	CHEK2_11_0003	22	-	29115445	29115460	29115296	29115324	GGTTTCTCATTTCTGATTTTATAACACTCNNNNCTTCAGCTTCCCGATATCCGACGGTAGTGTNNNNTGATCTGACTGTAGAT	TGATCTGACTGTAGAT	GGTTTCTCATTTCTGATTTTATAACACTC
CHEK2	CHEK2_11_0001	22	+	29115319	29115334	29115451	29115479	AGTCAGATCAAAAAAGACAAAAACTAAGGNNNNCTTCAGCTTCCCGATATCCGACGGTAGTGTNNNNGAAACCACCAATCACA	GAAACCACCAATCACA	AGTCAGATCAAAAAAGACAAAAACTAAGG
CHEK2	CHEK2_11_0002	22	+	29115383	29115404	29115514	29115536	TCACAAGAGGCGATCACTGATTCNNNNCTTCAGCTTCCCGATATCCGACGGTAGTGTNNNNCTTCCAAGAGTTTTTGACATGA	CTTCCAAGAGTTTTTGACATGA	TCACAAGAGGCGATCACTGATTC
CHEK2	CHEK2_11_0004	22	-	29115536	29115551	29115397	29115425	AGGCATTAAGAGATGAATACATCATGTCANNNNCTTCAGCTTCCCGATATCCGACGGTAGTGTNNNNGATGAATAAATTTTAG	GATGAATAAATTTTAG	AGGCATTAAGAGATGAATACATCATGTCA
CHEK2	CHEK2_12_0003	22	-	29117571	29117586	29117428	29117456	TTAAAAATACAAAAATTAGCCGGGCATGANNNNCTTCAGCTTCCCGATATCCGACGGTAGTGTNNNNTTTCAAAAATACGGCG	TTTCAAAAATACGGCG	TTAAAAATACAAAAATTAGCCGGGCATGA
CHEK2	CHEK2_12_0001	22	+	29117466	29117482	29117597	29117624	AGAGTAGATTTTAAGTATTTTCTCTATTNNNNCTTCAGCTTCCCGATATCCGACGGTAGTGTNNNNAGTTTCACCACGTTGAC	AGTTTCACCACGTTGAC	AGAGTAGATTTTAAGTATTTTCTCTATT
CHEK2	CHEK2_12_0004	22	-	29117669	29117690	29117532	29117554	GTCTTTAATCCCAGCACTTTGGGNNNNCTTCAGCTTCCCGATATCCGACGGTAGTGTNNNNTATACATTGTAGAATGACTAAT	TATACATTGTAGAATGACTAAT	GTCTTTAATCCCAGCACTTTGGG
CHEK2	CHEK2_12_0002	22	+	29117556	29117580	29117697	29117716	TGAAAACATGTTGTACATGANNNNCTTCAGCTTCCCGATATCCGACGGTAGTGTNNNNTGAGCCACCGCGCCCCGCCGTATTT	TGAGCCACCGCGCCCCGCCGTATTT	TGAAAACATGTTGTACATGA
CHEK2	CHEK2_14_0005	22	-	29120867	29120882	29120718	29120746	CCCTGTCTCTACTAAAAATACAAAATAAGNNNNCTTCAGCTTCCCGATATCCGACGGTAGTGTNNNNATGGTTTAAGTGAGTA	ATGGTTTAAGTGAGTA	CCCTGTCTCTACTAAAAATACAAAATAAG
CHEK2	CHEK2_14_0001	22	+	29120742	29120765	29120892	29120911	GGACAGGACAAATTTTCCTCNNNNCTTCAGCTTCCCGATATCCGACGGTAGTGTNNNNCAGGGTTTCTCCATGTGGGTCAGG	CAGGGTTTCTCCATGTGGGTCAGG	GGACAGGACAAATTTTCCTC
CHEK2	CHEK2_14_0006	22	-	29120970	29120990	29120832	29120855	GTTGCTGGGCGTGGTGGCTCACACNNNNCTTCAGCTTCCCGATATCCGACGGTAGTGTNNNNTGCACTGTCACTAAGCAGAAA	TGCACTGTCACTAAGCAGAAA	GTTGCTGGGCGTGGTGGCTCACAC
CHEK2	CHEK2_14_0002	22	+	29120849	29120864	29120979	29121003	AGTGACAGTGCAATTTCAGAATTGTNNNNCTTCAGCTTCCCGATATCCGACGGTAGTGTNNNNCAGCAACTTACTCATC	CAGCAACTTACTCATC	AGTGACAGTGCAATTTCAGAATTGT
CHEK2	CHEK2_14_0003	22	+	29120912	29120927	29121048	29121076	ACAAAGGTTCCATTGCCACTGTGATCTTCNNNNCTTCAGCTTCCCGATATCCGACGGTAGTGTNNNNCTATGAGAGAGTGGAA	CTATGAGAGAGTGGAA	ACAAAGGTTCCATTGCCACTGTGATCTTC
CHEK2	CHEK2_14_0007	22	-	29121066	29121081	29120922	29120950	TTATGGTTACTGGAATTTTTTTTTTCCACNNNNCTTCAGCTTCCCGATATCCGACGGTAGTGTNNNNACATAGAAGATCACAG	ACATAGAAGATCACAG	TTATGGTTACTGGAATTTTTTTTTTCCAC
CHEK2	CHEK2_14_0008_SNP_a	22	-	29121135	29121155	29121005	29121028	AAAGGAAAACGCCGTCCTTTGAATNNNNCTTCAGCTTCCCGATATCCGACGGTAGTGTNNNNTCTCTGCTATTCAAAGTCTGA	TCTCTGCTATTCAAAGTCTGA	AAAGGAAAACGCCGTCCTTTGAAT
CHEK2	CHEK2_14_0008_SNP_b	22	-	29121135	29121155	29121005	29121028	AAAGGAAAATGCCGTCCTTTGAATNNNNCTTCAGCTTCCCGATATCCGACGGTAGTGTNNNNTCTCTGCTATTCAAAGTCTGA	TCTCTGCTATTCAAAGTCTGA	AAAGGAAAATGCCGTCCTTTGAAT
CHEK2	CHEK2_14_0004	22	+	29121022	29121037	29121161	29121189	AGTGGGAAAATATCTAAAAACAATGACCANNNNCTTCAGCTTCCCGATATCCGACGGTAGTGTNNNNTTCCTTTCCCTACAAG	TTCCTTTCCCTACAAG	AGTGGGAAAATATCTAAAAACAATGACCA
CHEK2	CHEK2_15_0012	22	-	29121225	29121241	29121092	29121119	ATTTTAGGAAGTGGGTCCTAAAAACTCTNNNNCTTCAGCTTCCCGATATCCGACGGTAGTGTNNNNGGATTTTCAGGGTAGGT	GGATTTTCAGGGTAGGT	ATTTTAGGAAGTGGGTCCTAAAAACTCT
CHEK2	CHEK2_15_0009	22	+	29121108	29121132	29121240	29121259	CCGAAAGTGTTTCTTGCTGTNNNNCTTCAGCTTCCCGATATCCGACGGTAGTGTNNNNACTTCCTAAAATAGAGAACATTTTG	ACTTCCTAAAATAGAGAACATTTTG	CCGAAAGTGTTTCTTGCTGT
CHEK2	CHEK2_15_0010	22	+	29121191	29121206	29121332	29121359	ACCAGTAGTTGTCATTCACACATTCTGTNNNNCTTCAGCTTCCCGATATCCGACGGTAGTGTNNNNATTACCAGCTCTCCTA	ATTACCAGCTCTCCTA	ACCAGTAGTTGTCATTCACACATTCTGT
CHEK2	CHEK2_15_0011	22	+	29121304	29121319	29121437	29121465	AGGAAAATAGCCTAAGAAGGCAATCAGAANNNNCTTCAGCTTCCCGATATCCGACGGTAGTGTNNNNCAATATTCACAGCTTT	CAATATTCACAGCTTT	AGGAAAATAGCCTAAGAAGGCAATCAGAA
CHEK2	CHEK2_16_0004	22	-	29126406	29126432	29126282	29126299	CCTTTCCCTTCCGCTTTCNNNNCTTCAGCTTCCCGATATCCGACGGTAGTGTNNNNCATCCCCGGCCAGTTTGCAGTCTAAGT	CATCCCCGGCCAGTTTGCAGTCTAAGT	CCTTTCCCTTCCGCTTTC
CHEK2	CHEK2_16_0001	22	+	29126293	29126312	29126424	29126443	CCGGGGATGGTGCCTCACACNNNNCTTCAGCTTCCCGATATCCGACGGTAGTGTNNNNGGAAAGGAAAGCAGAAGGGA	GGAAAGGAAAGCAGAAGGGA	CCGGGGATGGTGCCTCACAC
CHEK2	CHEK2_16_0005	22	-	29126473	29126495	29126326	29126347	CCCCTTTCCCCTTTCTTTTTTCNNNNCTTCAGCTTCCCGATATCCGACGGTAGTGTNNNNCTGCTGTCATCTGATCCTCCTGC	CTGCTGTCATCTGATCCTCCTGC	CCCCTTTCCCCTTTCTTTTTTC
CHEK2	CHEK2_16_0002	22	+	29126380	29126396	29126518	29126541	ACATGGCCAGACTCTGTCTCTACANNNNCTTCAGCTTCCCGATATCCGACGGTAGTGTNNNNAGGGAAAGACCCACAGC	AGGGAAAGACCCACAGC	ACATGGCCAGACTCTGTCTCTACA
CHEK2	CHEK2_16_0006	22	-	29126560	29126585	29126436	29126454	TGGGATAAGAGGTGTGAGGNNNNCTTCAGCTTCCCGATATCCGACGGTAGTGTNNNNGCATGAGCCACCGTGGCTGGCCTAAC	GCATGAGCCACCGTGGCTGGCCTAAC	TGGGATAAGAGGTGTGAGG
CHEK2	CHEK2_16_0003	22	+	29126490	29126506	29126629	29126656	CGAGGGCAGGAGTTCGAGACCAGCCTGGNNNNCTTCAGCTTCCCGATATCCGACGGTAGTGTNNNNCAGCAGGAGTTCAAGAT	CAGCAGGAGTTCAAGAT	CGAGGGCAGGAGTTCGAGACCAGCCTGG
CHEK2	CHEK2_17_0001	22	+	29130306	29130330	29130437	29130456	GGCAGGGGTAGGCTCCTCAGNNNNCTTCAGCTTCCCGATATCCGACGGTAGTGTNNNNCAATCAGAACCTTCCACCTGGTAAT	CAATCAGAACCTTCCACCTGGTAAT	GGCAGGGGTAGGCTCCTCAG
CHEK2	CHEK2_17_0006	22	-	29130464	29130479	29130314	29130342	ACAGAAAGTTGTATTACCAGGTGGAAGGTNNNNCTTCAGCTTCCCGATATCCGACGGTAGTGTNNNNCCAAGAACCTGAGGAC	CCAAGAACCTGAGGAC	ACAGAAAGTTGTATTACCAGGTGGAAGGT
CHEK2	CHEK2_17_0002	22	+	29130406	29130426	29130537	29130555	CCAGAGCTGGAGTGAGAGGNNNNCTTCAGCTTCCCGATATCCGACGGTAGTGTNNNNCATCCTGAAGGGCCCATAATC	CATCCTGAAGGGCCCATAATC	CCAGAGCTGGAGTGAGAGG
CHEK2	CHEK2_17_0007	22	-	29130576	29130591	29130427	29130452	GGAGCCTACCCCTGCCCCCTGGGCTCNNNNCTTCAGCTTCCCGATATCCGACGGTAGTGTNNNNGCTCCTCTACCAGCAC	GCTCCTCTACCAGCAC	GGAGCCTACCCCTGCCCCCTGGGCTC
CHEK2	CHEK2_17_0003	22	+	29130501	29130526	29130653	29130670	TGAACAGGCACTGCTGCCNNNNCTTCAGCTTCCCGATATCCGACGGTAGTGTNNNNTCCTGAGTGGACACTGTCTCTAAGGA	TCCTGAGTGGACACTGTCTCTAAGGA	TGAACAGGCACTGCTGCC
CHEK2	CHEK2_17_0008	22	-	29130693	29130717	29130548	29130565	TCCAGCCAGTCCTCTCACNNNNCTTCAGCTTCCCGATATCCGACGGTAGTGTNNNNAGGTCGTGATGTCTCGGGAGTCGGA	AGGTCGTGATGTCTCGGGAGTCGGA	TCCAGCCAGTCCTCTCAC
CHEK2	CHEK2_17_0004	22	+	29130615	29130634	29130742	29130764	AGGTGAGTTTCAAGGCACAAGACNNNNCTTCAGCTTCCCGATATCCGACGGTAGTGTNNNNGAGGAGCCTTGGGACTGGGT	GAGGAGCCTTGGGACTGGGT	AGGTGAGTTTCAAGGCACAAGAC
CHEK2	CHEK2_17_0009	22	-	29130794	29130809	29130654	29130681	AGCAGTCTCATGGCAGCAGTGCCTGTTCNNNNCTTCAGCTTCCCGATATCCGACGGTAGTGTNNNNTCTTTTGCTGTTGTAA	TCTTTTGCTGTTGTAA	AGCAGTCTCATGGCAGCAGTGCCTGTTC
CHEK2	CHEK2_17_0005	22	+	29130696	29130720	29130826	29130845	ACAGGGCAAACATGCTCTCCNNNNCTTCAGCTTCCCGATATCCGACGGTAGTGTNNNNGACTCCCGAGACATCACGACCTCAA	GACTCCCGAGACATCACGACCTCAA	ACAGGGCAAACATGCTCTCC
CHEK2	CHEK2_17_0010	22	-	29130853	29130875	29130724	29130744	CCTTTGTTGTTGGACACTTTCNNNNCTTCAGCTTCCCGATATCCGACGGTAGTGTNNNNAGGTCTGGGCTGTTAGGACTTTT	AGGTCTGGGCTGTTAGGACTTTT	CCTTTGTTGTTGGACACTTTC
CHEK2	CHEK2_18_0001	22	+	29137654	29137678	29137793	29137812	CCTCAGCCAGCAGAGTGGCGNNNNCTTCAGCTTCCCGATATCCGACGGTAGTGTNNNNAAACTACAGACAAAGCGAAGCTCAG	AAACTACAGACAAAGCGAAGCTCAG	CCTCAGCCAGCAGAGTGGCG
CHEK2	CHEK2_18_0010	22	-	29137810	29137825	29137667	29137691	CGAACGGAGTCTCCTGAGCTTCGCTNNNNCTTCAGCTTCCCGATATCCGACGGTAGTGTNNNNTCTGCAGGTTTAGCGC	TCTGCAGGTTTAGCGC	CGAACGGAGTCTCCTGAGCTTCGCT
CHEK2	CHEK2_18_0002	22	+	29137749	29137773	29137892	29137909	TGTGGCCGTCAGGCGCCGNNNNCTTCAGCTTCCCGATATCCGACGGTAGTGTNNNNTGACTCACCGCGTGAGCCCACCTGG	TGACTCACCGCGTGAGCCCACCTGG	TGTGGCCGTCAGGCGCCG
CHEK2	CHEK2_18_0011	22	-	29137909	29137924	29137765	29137789	CGGAGAGTGTGCGGCTCCAGGTGGGNNNNCTTCAGCTTCCCGATATCCGACGGTAGTGTNNNNCAGGAGGCATTGAGGC	CAGGAGGCATTGAGGC	CGGAGAGTGTGCGGCTCCAGGTGGG
CHEK2	CHEK2_18_0003	22	+	29137839	29137854	29137974	29137999	CGGGTGATCCCGCCCCCTCGACTCCCNNNNCTTCAGCTTCCCGATATCCGACGGTAGTGTNNNNCTCAGCCAATCAAAAC	CTCAGCCAATCAAAAC	CGGGTGATCCCGCCCCCTCGACTCCC
CHEK2	CHEK2_18_0012	22	-	29138011	29138036	29137878	29137896	CCACATCTGCTGCTCCTCANNNNCTTCAGCTTCCCGATATCCGACGGTAGTGTNNNNGAGAGCGTCTAACCAGACTAATGTTG	GAGAGCGTCTAACCAGACTAATGTTG	CCACATCTGCTGCTCCTCA
CHEK2	CHEK2_18_0004	22	+	29137919	29137934	29138051	29138079	CGAGTGACCACGGCTAGATAGGCCGCCGGNNNNCTTCAGCTTCCCGATATCCGACGGTAGTGTNNNNCTCCTGGGAGTTGTAG	CTCCTGGGAGTTGTAG	CGAGTGACCACGGCTAGATAGGCCGCCGG
CHEK2	CHEK2_18_0013	22	-	29138105	29138120	29137960	29137985	CGGGATCACCCGAGGGGAACCCGGGTNNNNCTTCAGCTTCCCGATATCCGACGGTAGTGTNNNNACACCCGGAGCAAAGC	ACACCCGGAGCAAAGC	CGGGATCACCCGAGGGGAACCCGGGT
CHEK2	CHEK2_18_0005	22	+	29138000	29138015	29138133	29138160	CGACAGGGGTTCCCAGAAGGAGACCGCTNNNNCTTCAGCTTCCCGATATCCGACGGTAGTGTNNNNCAGCCAATCAGCAACA	CAGCCAATCAGCAACA	CGACAGGGGTTCCCAGAAGGAGACCGCT
CHEK2	CHEK2_18_0014	22	-	29138186	29138207	29138047	29138064	GCCGTGGTCACTCGTGGGNNNNCTTCAGCTTCCCGATATCCGACGGTAGTGTNNNNAACAGCGGGGATAATTGCTTCC	AACAGCGGGGATAATTGCTTCC	GCCGTGGTCACTCGTGGG
CHEK2	CHEK2_18_0006	22	+	29138083	29138107	29138225	29138242	TGGGGCCCCGGGCGGGAGNNNNCTTCAGCTTCCCGATATCCGACGGTAGTGTNNNNGATGTGGCGGGGGAGAGCCGGGGCT	GATGTGGCGGGGGAGAGCCGGGGCT	TGGGGCCCCGGGCGGGAG
CHEK2	CHEK2_18_0015	22	-	29138257	29138282	29138124	29138141	CCCCTGTCGGCCAAAACCNNNNCTTCAGCTTCCCGATATCCGACGGTAGTGTNNNNGTGCCTGCAGCGCTCGGCACTGTGGG	GTGCCTGCAGCGCTCGGCACTGTGGG	CCCCTGTCGGCCAAAACC
CHEK2	CHEK2_18_0007	22	+	29138170	29138193	29138313	29138330	TGGACTGGTACGAGCGACNNNNCTTCAGCTTCCCGATATCCGACGGTAGTGTNNNNTGCTGCGTCGCAGGCGGGAAGCAA	TGCTGCGTCGCAGGCGGGAAGCAA	TGGACTGGTACGAGCGAC
CHEK2	CHEK2_18_0016	22	-	29138346	29138371	29138212	29138229	CCCCATGGGCCGCCGCAGNNNNCTTCAGCTTCCCGATATCCGACGGTAGTGTNNNNGACCTCGACGTGTCTCTCGCCCGGGC	GACCTCGACGTGTCTCTCGCCCGGGC	CCCCATGGGCCGCCGCAG
CHEK2	CHEK2_18_0008	22	+	29138283	29138300	29138417	29138441	CGGGACTGATGGGGGGGCGGAGGTCNNNNCTTCAGCTTCCCGATATCCGACGGTAGTGTNNNNCTGACCCCACTCGAGACT	CTGACCCCACTCGAGACT	CGGGACTGATGGGGGGGCGGAGGTC
CHEK2	CHEK2_18_0017_SNP_b	22	-	29138436	29138451	29138292	29138319	CAGTCCATAAGGCTGAAGCAGTCTCGAGNNNNCTTCAGCTTCCCGATATCCGACGGTAGTGTNNNNCTGCTCTCTAGACCTC	CTGCTCTCTAGACCTC	CAGTCCATAAGGCTGAAGCAGTCTCGAG
CHEK2	CHEK2_18_0017_SNP_a	22	-	29138436	29138451	29138292	29138319	CAGTCCATAAGGCTGAAGTAGTCTCGAGNNNNCTTCAGCTTCCCGATATCCGACGGTAGTGTNNNNCTGCTCTCTAGACCTC	CTGCTCTCTAGACCTC	CAGTCCATAAGGCTGAAGTAGTCTCGAG
CHEK2	CHEK2_18_0009	22	+	29138379	29138396	29138514	29138537	CGTTGAGGTGTGGAGAAGGGAGACNNNNCTTCAGCTTCCCGATATCCGACGGTAGTGTNNNNCGAGAGGGGAGGACGGAT	CGAGAGGGGAGGACGGAT	CGTTGAGGTGTGGAGAAGGGAGAC
CHEK2	CHEK2_18_0018	22	-	29138537	29138552	29138392	29138418	CGCCTTCTCTTCCGCCAGCCAGATCCGNNNNCTTCAGCTTCCCGATATCCGACGGTAGTGTNNNNCCTCCAGTCCCGTTCG	CCTCCAGTCCCGTTCG	CGCCTTCTCTTCCGCCAGCCAGATCCG
FLCN	FLCN_1_0004	17	-	17117019	17117045	17116896	17116913	CCCGTGAGAGGGACTGTCNNNNCTTCAGCTTCCCGATATCCGACGGTAGTGTNNNNCTGGCCTGAGCAAGACCTACAAGTCAC	CTGGCCTGAGCAAGACCTACAAGTCAC	CCCGTGAGAGGGACTGTC
FLCN	FLCN_1_0001	17	+	17116911	17116935	17117042	17117060	CCAGTCATCCAGAACTTCANNNNCTTCAGCTTCCCGATATCCGACGGTAGTGTNNNNGGGGCTGGAGGATCCTGTGGACAGC	GGGGCTGGAGGATCCTGTGGACAGC	CCAGTCATCCAGAACTTCA
FLCN	FLCN_1_0005	17	-	17117101	17117119	17116970	17116990	AGCCTCGGAGTCTCGGAACTGNNNNCTTCAGCTTCCCGATATCCGACGGTAGTGTNNNNGGACACACAGAAGCTGCTG	GGACACACAGAAGCTGCTG	AGCCTCGGAGTCTCGGAACTG
FLCN	FLCN_1_0002	17	+	17116992	17117016	17117124	17117141	TGGGTCGACTGTCCACCTNNNNCTTCAGCTTCCCGATATCCGACGGTAGTGTNNNNTGGGGCTGCGGACCGTGGACATGAG	TGGGGCTGCGGACCGTGGACATGAG	TGGGTCGACTGTCCACCT
FLCN	FLCN_1_0006	17	-	17117192	17117208	17117059	17117081	AGGAGGACAATGTCAAGCTGCTGNNNNCTTCAGCTTCCCGATATCCGACGGTAGTGTNNNNGCTGTGGTGTCTGAGTG	GCTGTGGTGTCTGAGTG	AGGAGGACAATGTCAAGCTGCTG
FLCN	FLCN_1_0003	17	+	17117075	17117090	17117218	17117244	CGAGCCCTGGTCACGGGGCCAACCAGGNNNNCTTCAGCTTCCCGATATCCGACGGTAGTGTNNNNTCCTCCTCGGACGCAC	TCCTCCTCGGACGCAC	CGAGCCCTGGTCACGGGGCCAACCAGG
FLCN	FLCN_3_0005	17	-	17118361	17118376	17118210	17118238	TTCCAAAAGAGGAGCTGGGCCGTGGCCACNNNNCTTCAGCTTCCCGATATCCGACGGTAGTGTNNNNAGCGGCTCTGACCAAC	AGCGGCTCTGACCAAC	TTCCAAAAGAGGAGCTGGGCCGTGGCCAC
FLCN	FLCN_3_0001	17	+	17118244	17118263	17118394	17118413	GGTGGGGCCCACTGGGGAGANNNNCTTCAGCTTCCCGATATCCGACGGTAGTGTNNNNTCCAGGTTTTCTCCAGGGTC	TCCAGGTTTTCTCCAGGGTC	GGTGGGGCCCACTGGGGAGA
FLCN	FLCN_3_0006	17	-	17118471	17118487	17118318	17118340	GGTGGACCAGTGCCTCGTCTGCCNNNNCTTCAGCTTCCCGATATCCGACGGTAGTGTNNNNCAGGCAGAGTGTCCTTT	CAGGCAGAGTGTCCTTT	GGTGGACCAGTGCCTCGTCTGCC
FLCN	FLCN_3_0002	17	+	17118348	17118372	17118484	17118502	CCTGGGGGCACCCACCTCGNNNNCTTCAGCTTCCCGATATCCGACGGTAGTGTNNNNCAGACAGGTTCTGGTTGGTCAGAGC	CAGACAGGTTCTGGTTGGTCAGAGC	CCTGGGGGCACCCACCTCG
FLCN	FLCN_3_0007	17	-	17118545	17118570	17118421	17118438	CCTGCCCTTGCTCTGCCCNNNNCTTCAGCTTCCCGATATCCGACGGTAGTGTNNNNGTGAGGATGACCAGTCTCTCAGCAAG	GTGAGGATGACCAGTCTCTCAGCAAG	CCTGCCCTTGCTCTGCCC
FLCN	FLCN_3_0003	17	+	17118448	17118469	17118599	17118616	GGCTGCGTGGACCTCCACNNNNCTTCAGCTTCCCGATATCCGACGGTAGTGTNNNNGGGGCGGGGGCATCTTCTCACA	GGGGCGGGGGCATCTTCTCACA	GGCTGCGTGGACCTCCAC
FLCN	FLCN_3_0008	17	-	17118636	17118660	17118511	17118528	CCAGTGGGAGCCCTGTAGNNNNCTTCAGCTTCCCGATATCCGACGGTAGTGTNNNNTGAGGAGCCACGGGCCTTGTGTTGT	TGAGGAGCCACGGGCCTTGTGTTGT	CCAGTGGGAGCCCTGTAG
FLCN	FLCN_3_0004	17	+	17118525	17118550	17118656	17118674	CCTCATCTCCCCCATGCTCNNNNCTTCAGCTTCCCGATATCCGACGGTAGTGTNNNNCTGGTCACCACAAACTCGTACTTGCT	CTGGTCACCACAAACTCGTACTTGCT	CCTCATCTCCCCCATGCTC
FLCN	FLCN_3_0009	17	-	17118696	17118720	17118571	17118588	CCCTCCACCCTGTGGGGTNNNNCTTCAGCTTCCCGATATCCGACGGTAGTGTNNNNGATGAGCGGAGTGGGGCCCACGGTG	GATGAGCGGAGTGGGGCCCACGGTG	CCCTCCACCCTGTGGGGT
FLCN	FLCN_4_0003	17	-	17119737	17119752	17119602	17119625	GAACCAGATCTCTGTCATGGGTTGNNNNCTTCAGCTTCCCGATATCCGACGGTAGTGTNNNNGTGCAACTTCCTGGGG	GTGCAACTTCCTGGGG	GAACCAGATCTCTGTCATGGGTTG
FLCN	FLCN_4_0001	17	+	17119626	17119651	17119760	17119777	CCTCCTCGTACTGGCTGCNNNNCTTCAGCTTCCCGATATCCGACGGTAGTGTNNNNCACTTTGGGCCTGAGGCGTGGGGAAC	CACTTTGGGCCTGAGGCGTGGGGAAC	CCTCCTCGTACTGGCTGC
FLCN	FLCN_4_0004	17	-	17119808	17119833	17119682	17119699	CCTCAGGTGCGTGCCCCCNNNNCTTCAGCTTCCCGATATCCGACGGTAGTGTNNNNCTGCTGTCCTCCTCAGACCATGCTTC	CTGCTGTCCTCCTCAGACCATGCTTC	CCTCAGGTGCGTGCCCCC
FLCN	FLCN_4_0002	17	+	17119710	17119734	17119842	17119860	CCAAGGACACGAGGAAGCCNNNNCTTCAGCTTCCCGATATCCGACGGTAGTGTNNNNGGGGGGGATCTGCACGTGCGGGCTG	GGGGGGGATCTGCACGTGCGGGCTG	CCAAGGACACGAGGAAGCC
FLCN	FLCN_4_0005	17	-	17119925	17119947	17119778	17119796	GTCCGCATCATCCCATACANNNNCTTCAGCTTCCCGATATCCGACGGTAGTGTNNNNGACTCCTCTGGCAGGAGGGAGGG	GACTCCTCTGGCAGGAGGGAGGG	GTCCGCATCATCCCATACA
FLCN	FLCN_5_0003	17	-	17120428	17120443	17120274	17120301	ACCGACTGCCCAGCACAGAACCGCTGTGNNNNCTTCAGCTTCCCGATATCCGACGGTAGTGTNNNNCCAGGTGATCTGGAAA	CCAGGTGATCTGGAAA	ACCGACTGCCCAGCACAGAACCGCTGTG
FLCN	FLCN_5_0001	17	+	17120317	17120341	17120448	17120466	CCATGAGAACGTGCCAGGCNNNNCTTCAGCTTCCCGATATCCGACGGTAGTGTNNNNCACCTGACGCCAGGCACCAGGCCAA	CACCTGACGCCAGGCACCAGGCCAA	CCATGAGAACGTGCCAGGC
FLCN	FLCN_5_0004	17	-	17120502	17120517	17120367	17120392	AGTACTTCGGGTGAGAACATCTTTTCNNNNCTTCAGCTTCCCGATATCCGACGGTAGTGTNNNNGCACTGCACTCTCTTG	GCACTGCACTCTCTTG	AGTACTTCGGGTGAGAACATCTTTTC
FLCN	FLCN_5_0002	17	+	17120402	17120427	17120539	17120557	TGGTTTTTCTCTCCCTTCCNNNNCTTCAGCTTCCCGATATCCGACGGTAGTGTNNNNGACTGGACGAGGTCCACGTCTCTGCT	GACTGGACGAGGTCCACGTCTCTGCT	TGGTTTTTCTCTCCCTTCC
FLCN	FLCN_5_0005	17	-	17120616	17120638	17120469	17120490	GGTGCCCCTTCTTTCCGCATGCNNNNCTTCAGCTTCCCGATATCCGACGGTAGTGTNNNNCCTCCCTGAGAAGATAAGTGTCT	CCTCCCTGAGAAGATAAGTGTCT	GGTGCCCCTTCTTTCCGCATGC
FLCN	FLCN_6_0001	17	+	17122240	17122261	17122372	17122389	CCGGGGCTGCCAGCTCCCNNNNCTTCAGCTTCCCGATATCCGACGGTAGTGTNNNNGGTGGAGGGTCCAGAGGCAAGG	GGTGGAGGGTCCAGAGGCAAGG	CCGGGGCTGCCAGCTCCC
FLCN	FLCN_6_0005	17	-	17122398	17122418	17122264	17122282	TGGGCTGTCCCTGCCCACANNNNCTTCAGCTTCCCGATATCCGACGGTAGTGTNNNNCGGCAGAGTCCTCCTCTCTCT	CGGCAGAGTCCTCCTCTCTCT	TGGGCTGTCCCTGCCCACA
FLCN	FLCN_6_0002	17	+	17122290	17122315	17122422	17122439	CCTGGGTCAGCTCCCGCCNNNNCTTCAGCTTCCCGATATCCGACGGTAGTGTNNNNCTCTCCTCCTGAGCTCCTGATGCGCT	CTCTCCTCCTGAGCTCCTGATGCGCT	CCTGGGTCAGCTCCCGCC
FLCN	FLCN_6_0006	17	-	17122459	17122484	17122331	17122348	CCGGCACATGAGGCAGGTNNNNCTTCAGCTTCCCGATATCCGACGGTAGTGTNNNNCTGAAGAGGAGGAGAAAGCCCCTGTG	CTGAAGAGGAGGAGAAAGCCCCTGTG	CCGGCACATGAGGCAGGT
FLCN	FLCN_6_0003	17	+	17122348	17122370	17122476	17122497	CCTCTTCAGCCTCAGAGTTGTCNNNNCTTCAGCTTCCCGATATCCGACGGTAGTGTNNNNGAGGGACTTGAAGACTGGCAGCT	GAGGGACTTGAAGACTGGCAGCT	CCTCTTCAGCCTCAGAGTTGTC
FLCN	FLCN_6_0007	17	-	17122566	17122582	17122431	17122453	AGAGAGTACAGAAGGGCGGGAGCNNNNCTTCAGCTTCCCGATATCCGACGGTAGTGTNNNNCTGAAGTCACAGGATGA	CTGAAGTCACAGGATGA	AGAGAGTACAGAAGGGCGGGAGC
FLCN	FLCN_6_0004	17	+	17122447	17122465	17122591	17122612	ACTTCATGGGCTGAGCCGGTCANNNNCTTCAGCTTCCCGATATCCGACGGTAGTGTNNNNACTCTCTGGCAACACAGGG	ACTCTCTGGCAACACAGGG	ACTTCATGGGCTGAGCCGGTCA
FLCN	FLCN_7_0004	17	-	17124737	17124752	17124594	17124622	AGGTGGGGAAAATTCACAGGTGGGCTGTCNNNNCTTCAGCTTCCCGATATCCGACGGTAGTGTNNNNGCGGCTCTGAATCAGC	GCGGCTCTGAATCAGC	AGGTGGGGAAAATTCACAGGTGGGCTGTC
FLCN	FLCN_7_0001	17	+	17124638	17124661	17124777	17124797	CCAGGAGAGCAGACAGCTGGTNNNNCTTCAGCTTCCCGATATCCGACGGTAGTGTNNNNTCTTTCACATGGCGGTCAAGGCAA	TCTTTCACATGGCGGTCAAGGCAA	CCAGGAGAGCAGACAGCTGGT
FLCN	FLCN_7_0005	17	-	17124842	17124857	17124697	17124722	CGGGAAGCTCACCCTCCGATCTCGGTNNNNCTTCAGCTTCCCGATATCCGACGGTAGTGTNNNNCTCGCTGGTGAGGCAG	CTCGCTGGTGAGGCAG	CGGGAAGCTCACCCTCCGATCTCGGT
FLCN	FLCN_7_0002	17	+	17124751	17124766	17124884	17124911	CGGTCGGAGCACCTTCCAGGAGCTTCTCNNNNCTTCAGCTTCCCGATATCCGACGGTAGTGTNNNNGCGTTTCCCTCCCTCA	GCGTTTCCCTCCCTCA	CGGTCGGAGCACCTTCCAGGAGCTTCTC
FLCN	FLCN_7_0006	17	-	17124932	17124955	17124795	17124812	TGGCCGTGGGGCGGTACCNNNNCTTCAGCTTCCCGATATCCGACGGTAGTGTNNNNCTGTGTTCTCCAGGCTCCTGAAGG	CTGTGTTCTCCAGGCTCCTGAAGG	TGGCCGTGGGGCGGTACC
FLCN	FLCN_7_0003	17	+	17124857	17124872	17124988	17125015	AGCAAACCTGACGCTCACCCAGCCCCTGNNNNCTTCAGCTTCCCGATATCCGACGGTAGTGTNNNNGCTTCTCCATCTGGAC	GCTTCTCCATCTGGAC	AGCAAACCTGACGCTCACCCAGCCCCTG
FLCN	FLCN_7_0007	17	-	17125013	17125028	17124870	17124896	GGTGCTCCGACCGAGGATACCTTGGTCNNNNCTTCAGCTTCCCGATATCCGACGGTAGTGTNNNNAAACTGGTAGGATCAG	AAACTGGTAGGATCAG	GGTGCTCCGACCGAGGATACCTTGGTC
FLCN	FLCN_8_0001	17	+	17125744	17125759	17125878	17125903	CGGGCGGCGTTGCCGTTCCTCTGGTGNNNNCTTCAGCTTCCCGATATCCGACGGTAGTGTNNNNTGGACAAGCCAACCAA	TGGACAAGCCAACCAA	CGGGCGGCGTTGCCGTTCCTCTGGTG
FLCN	FLCN_8_0004	17	-	17125896	17125911	17125756	17125781	AGGATAGAGCAGTCACGATACATTGGNNNNCTTCAGCTTCCCGATATCCGACGGTAGTGTNNNNCATTCCTACACCAGAG	CATTCCTACACCAGAG	AGGATAGAGCAGTCACGATACATTGG
FLCN	FLCN_8_0002	17	+	17125815	17125840	17125953	17125970	CCAAACTGCTCTGCCTCANNNNCTTCAGCTTCCCGATATCCGACGGTAGTGTNNNNCAGGCAAAGGAGGTGTGCAGGCACGC	CAGGCAAAGGAGGTGTGCAGGCACGC	CCAAACTGCTCTGCCTCA
FLCN	FLCN_8_0005	17	-	17125972	17125987	17125832	17125858	AGTGATGACAACCTGTGGGCGTGCCTGNNNNCTTCAGCTTCCCGATATCCGACGGTAGTGTNNNNTTTGCATTTCAGGTGT	TTTGCATTTCAGGTGT	AGTGATGACAACCTGTGGGCGTGCCTG
FLCN	FLCN_8_0003	17	+	17125927	17125942	17126057	17126082	AGGACCTGACTCCTGGAGGATCAGTCNNNNCTTCAGCTTCCCGATATCCGACGGTAGTGTNNNNTCATCCTCTGAGCACG	TCATCCTCTGAGCACG	AGGACCTGACTCCTGGAGGATCAGTC
FLCN	FLCN_8_0006	17	-	17126075	17126098	17125938	17125955	TGGATGCCCACAGCGTGCNNNNCTTCAGCTTCCCGATATCCGACGGTAGTGTNNNNGGAGAGAGTATAGTGGGACTGATC	GGAGAGAGTATAGTGGGACTGATC	TGGATGCCCACAGCGTGC
FLCN	FLCN_9_0001	17	+	17127152	17127177	17127283	17127301	CCAGCAGGAAGGGCCAGGANNNNCTTCAGCTTCCCGATATCCGACGGTAGTGTNNNNGGTCTCCAGGCCTCAACCTCAGCACA	GGTCTCCAGGCCTCAACCTCAGCACA	CCAGCAGGAAGGGCCAGGA
FLCN	FLCN_9_0005	17	-	17127333	17127350	17127181	17127202	GGGCCCTGCACTGCATGAGCCGNNNNCTTCAGCTTCCCGATATCCGACGGTAGTGTNNNNCTGGTACAGCATCATCAC	CTGGTACAGCATCATCAC	GGGCCCTGCACTGCATGAGCCG
FLCN	FLCN_9_0002	17	+	17127224	17127249	17127360	17127377	CCCCTGGCCAGGCTGTCCNNNNCTTCAGCTTCCCGATATCCGACGGTAGTGTNNNNCTCTGAATTCACCTTGAGCGCCTTGC	CTCTGAATTCACCTTGAGCGCCTTGC	CCCCTGGCCAGGCTGTCC
FLCN	FLCN_9_0006	17	-	17127420	17127444	17127294	17127311	CCTCATCAACTCCTGGCCNNNNCTTCAGCTTCCCGATATCCGACGGTAGTGTNNNNGTGAAGGCCCCATCTTCTTCGGAGA	GTGAAGGCCCCATCTTCTTCGGAGA	CCTCATCAACTCCTGGCC
FLCN	FLCN_9_0003	17	+	17127311	17127326	17127444	17127469	CGGCCAGGGCAGACCTGGAGGGACACNNNNCTTCAGCTTCCCGATATCCGACGGTAGTGTNNNNGTAGATCCGGTCCATC	GTAGATCCGGTCCATC	CGGCCAGGGCAGACCTGGAGGGACAC
FLCN	FLCN_9_0007	17	-	17127522	17127545	17127386	17127404	TGTGTTCAGCCACACCTTCNNNNCTTCAGCTTCCCGATATCCGACGGTAGTGTNNNNAGCTGACTCTGAAAAGTCTGAAGA	AGCTGACTCTGAAAAGTCTGAAGA	TGTGTTCAGCCACACCTTC
FLCN	FLCN_9_0004	17	+	17127409	17127424	17127538	17127561	AGTCAGCTGGCACAAATCAGCCAGNNNNCTTCAGCTTCCCGATATCCGACGGTAGTGTNNNNCGTGCTGCTCATCTCC	CGTGCTGCTCATCTCC	AGTCAGCTGGCACAAATCAGCCAG
FLCN	FLCN_10_0001	17	+	17127696	17127721	17127833	17127851	CCGCACATTTTATTCTTTCNNNNCTTCAGCTTCCCGATATCCGACGGTAGTGTNNNNCTTCCACCTTGAGCCATAAATAACTC	CTTCCACCTTGAGCCATAAATAACTC	CCGCACATTTTATTCTTTC
FLCN	FLCN_10_0003_SNP_b	17	-	17127855	17127871	17127716	17127740	AGGTGTGACATATGCATGGGAGTTANNNNCTTCAGCTTCCCGATATCCGACGGTAGTGTNNNNATCTCAAAGAAAGAAAG	ATCTCAAAGAAAGAAAG	AGGTGTGACATATGCATGGGAGTTA
FLCN	FLCN_10_0003_SNP_a	17	-	17127855	17127871	17127716	17127740	AGGTGTGACATATGCATGGGAGTTANNNNCTTCAGCTTCCCGATATCCGACGGTAGTGTNNNNATCTCAAATAAAGAAAG	ATCTCAAATAAAGAAAG	AGGTGTGACATATGCATGGGAGTTA
FLCN	FLCN_10_0002	17	+	17127791	17127807	17127919	17127946	GGCCCACTGCAACCTCCGTCTCCTGGGTNNNNCTTCAGCTTCCCGATATCCGACGGTAGTGTNNNNCAGCAGGTCAGAGCAGC	CAGCAGGTCAGAGCAGC	GGCCCACTGCAACCTCCGTCTCCTGGGT
FLCN	FLCN_11_0001	17	+	17129406	17129429	17129539	17129556	TGGGGGTGGCTGGGGTGCNNNNCTTCAGCTTCCCGATATCCGACGGTAGTGTNNNNTGCAATGCTGGCTCCGAGCCCACC	TGCAATGCTGGCTCCGAGCCCACC	TGGGGGTGGCTGGGGTGC
FLCN	FLCN_11_0004_SNP_b	17	-	17129551	17129567	17129418	17129440	CAGGTGCTCCGGGTGGGCTCGGANNNNCTTCAGCTTCCCGATATCCGACGGTAGTGTNNNNGTCAGCCACCAGCACCC	GTCAGCCACCAGCACCC	CAGGTGCTCCGGGTGGGCTCGGA
FLCN	FLCN_11_0004_SNP_a	17	-	17129551	17129567	17129418	17129440	CAGGTGCTCTGGGTGGGCTCGGANNNNCTTCAGCTTCCCGATATCCGACGGTAGTGTNNNNGTCAGCCACCAGCACCC	GTCAGCCACCAGCACCC	CAGGTGCTCTGGGTGGGCTCGGA
FLCN	FLCN_11_0002	17	+	17129496	17129522	17129628	17129645	CCGGCAGCCCTGTCCATGNNNNCTTCAGCTTCCCGATATCCGACGGTAGTGTNNNNGCTCAGGCTCCGGACACAGGCCTGGCG	GCTCAGGCTCCGGACACAGGCCTGGCG	CCGGCAGCCCTGTCCATG
FLCN	FLCN_11_0005	17	-	17129661	17129676	17129510	17129538	GCTCTTCAGCATTGTCCGCCAGGCCTGTGNNNNCTTCAGCTTCCCGATATCCGACGGTAGTGTNNNNCTTCCCAACTAACAGA	CTTCCCAACTAACAGA	GCTCTTCAGCATTGTCCGCCAGGCCTGTG
FLCN	FLCN_11_0003	17	+	17129560	17129586	17129703	17129720	TGCAAATCTGAGCTCGGANNNNCTTCAGCTTCCCGATATCCGACGGTAGTGTNNNNTGGCTGACGTATTTAATGGAGGTCTCT	TGGCTGACGTATTTAATGGAGGTCTCT	TGCAAATCTGAGCTCGGA
FLCN	FLCN_12_0001	17	+	17131124	17131150	17131256	17131273	CCTCTGCGGGGCTGTGCGNNNNCTTCAGCTTCCCGATATCCGACGGTAGTGTNNNNCGTCCACTGCTCTCAGGTCCTCCTGTC	CGTCCACTGCTCTCAGGTCCTCCTGTC	CCTCTGCGGGGCTGTGCG
FLCN	FLCN_12_0005	17	-	17131300	17131322	17131154	17131172	TCCCTGCAGTAGGTGTGGGNNNNCTTCAGCTTCCCGATATCCGACGGTAGTGTNNNNCAGGCGGAAGAAGAGGAAGGTGG	CAGGCGGAAGAAGAGGAAGGTGG	TCCCTGCAGTAGGTGTGGG
FLCN	FLCN_12_0002	17	+	17131194	17131219	17131327	17131344	CCCTGGCCAGGACTGTCCNNNNCTTCAGCTTCCCGATATCCGACGGTAGTGTNNNNGACACTTGCCTCGCACATGTCCGACT	GACACTTGCCTCGCACATGTCCGACT	CCCTGGCCAGGACTGTCC
FLCN	FLCN_12_0006	17	-	17131372	17131387	17131237	17131260	AGAGGGGGCCAGCGTCGAGTCCAGNNNNCTTCAGCTTCCCGATATCCGACGGTAGTGTNNNNCGGAGGTGCTGCACGC	CGGAGGTGCTGCACGC	AGAGGGGGCCAGCGTCGAGTCCAG
FLCN	FLCN_12_0003	17	+	17131280	17131295	17131418	17131446	CGCAGAAGTGGCAGAGAGCCACGATGGCANNNNCTTCAGCTTCCCGATATCCGACGGTAGTGTNNNNTCCGACTGTTCATCTG	TCCGACTGTTCATCTG	CGCAGAAGTGGCAGAGAGCCACGATGGCA
FLCN	FLCN_12_0007	17	-	17131471	17131486	17131336	17131359	AGGGGATGGGAATGAGGACAGTCCNNNNCTTCAGCTTCCCGATATCCGACGGTAGTGTNNNNGTCCCACGCAGGCCTG	GTCCCACGCAGGCCTG	AGGGGATGGGAATGAGGACAGTCC
FLCN	FLCN_12_0004	17	+	17131387	17131402	17131528	17131554	ACCTCCCCAGCCCCTCTGGAGCACAGGNNNNCTTCAGCTTCCCGATATCCGACGGTAGTGTNNNNGTGCAGAAGAGAGTGC	GTGCAGAAGAGAGTGC	ACCTCCCCAGCCCCTCTGGAGCACAGG
FLCN	FLCN_12_0008	17	-	17131553	17131568	17131399	17131426	ACTTCTGCGAGCTCCACGGCCCCCGCACNNNNCTTCAGCTTCCCGATATCCGACGGTAGTGTNNNNGCACCCAGGTGCTCCC	GCACCCAGGTGCTCCC	ACTTCTGCGAGCTCCACGGCCCCCGCAC
MLH1	MLH1_1_0009	3	-	37034817	37034832	37034674	37034700	CGGAACCGGGCTTGTGTGCCTCTGCTGNNNNCTTCAGCTTCCCGATATCCGACGGTAGTGTNNNNCTGAAGCGGCTACTGC	CTGAAGCGGCTACTGC	CGGAACCGGGCTTGTGTGCCTCTGCTG
MLH1	MLH1_1_0001	3	+	37034697	37034712	37034831	37034857	AGGGAGGGACGAAGAGACCCAGCAACCNNNNCTTCAGCTTCCCGATATCCGACGGTAGTGTNNNNTCCGGCATCTCTGCTC	TCCGGCATCTCTGCTC	AGGGAGGGACGAAGAGACCCAGCAACC
MLH1	MLH1_1_0010	3	-	37034875	37034890	37034731	37034758	GGTTCGTTTTTAGGAGCTCGGGGAATACNNNNCTTCAGCTTCCCGATATCCGACGGTAGTGTNNNNGCTTGAATGCCAGTCA	GCTTGAATGCCAGTCA	GGTTCGTTTTTAGGAGCTCGGGGAATAC
MLH1	MLH1_1_0002	3	+	37034774	37034789	37034909	37034934	CGCTGAAGGGTGGGGCTGGATGGCGTNNNNCTTCAGCTTCCCGATATCCGACGGTAGTGTNNNNCAGCGATCTCTAACGC	CAGCGATCTCTAACGC	CGCTGAAGGGTGGGGCTGGATGGCGT
MLH1	MLH1_1_0011	3	-	37034983	37035005	37034846	37034863	TCTGTGGGTTGCTGGGTCNNNNCTTCAGCTTCCCGATATCCGACGGTAGTGTNNNNTGCTCAACGGAAGTGCCTTCAGC	TGCTCAACGGAAGTGCCTTCAGC	TCTGTGGGTTGCTGGGTC
MLH1	MLH1_1_0003_SNP_a	3	+	37034865	37034880	37034997	37035025	CGTTGAGCATCTAGACGTTTCCTTGGCTCNNNNCTTCAGCTTCCCGATATCCGACGGTAGTGTNNNNTTGAGAAATTTGACTG	TTGAGAAATTTGACTG	CGTTGAGCATCTAGACGTTTCCTTGGCTC
MLH1	MLH1_1_0003_SNP_b	3	+	37034865	37034880	37034997	37035025	CGTTGAGCATCTAGGCGTTTCCTTGGCTCNNNNCTTCAGCTTCCCGATATCCGACGGTAGTGTNNNNTTGAGAAATTTGACTG	TTGAGAAATTTGACTG	CGTTGAGCATCTAGGCGTTTCCTTGGCTC
MLH1	MLH1_1_0012_SNP_a	3	-	37035078	37035102	37034944	37034963	TGCTCACGTTCTTCCTTCAGNNNNCTTCAGCTTCCCGATATCCGACGGTAGTGTNNNNCCGCCGCGATGCGGTTCACCACTGT	CCGCCGCGATGCGGTTCACCACTGT	TGCTCACGTTCTTCCTTCAG
MLH1	MLH1_1_0012_SNP_b	3	-	37035078	37035102	37034944	37034963	TGCTCACGTTCTTCCTTTAGNNNNCTTCAGCTTCCCGATATCCGACGGTAGTGTNNNNCCGCCGCGATGCGGTTCACCACTGT	CCGCCGCGATGCGGTTCACCACTGT	TGCTCACGTTCTTCCTTTAG
MLH1	MLH1_1_0004	3	+	37034964	37034979	37035097	37035122	CGGCGGGGGAAGTTATCCAGCGGCCANNNNCTTCAGCTTCCCGATATCCGACGGTAGTGTNNNNCGAGGCACTGAGGTGA	CGAGGCACTGAGGTGA	CGGCGGGGGAAGTTATCCAGCGGCCA
MLH1	MLH1_1_0013_SNP_b	3	-	37035164	37035179	37035020	37035044	CGACATTTTGGCACCAGAAGAGCCANNNNCTTCAGCTTCCCGATATCCGACGGTAGTGTNNNNGAGCCCGGCTCGACTC	GAGCCCGGCTCGACTC	CGACATTTTGGCACCAGAAGAGCCA
MLH1	MLH1_1_0013_SNP_a	3	-	37035164	37035179	37035020	37035044	CGACATTTTGGCGCCAGAAGAGCCANNNNCTTCAGCTTCCCGATATCCGACGGTAGTGTNNNNGAGCCCGGCTCGACTC	GAGCCCGGCTCGACTC	CGACATTTTGGCGCCAGAAGAGCCA
MLH1	MLH1_1_0005	3	+	37035069	37035086	37035205	37035227	CGCGTCACTCAATGGCGCGGACANNNNCTTCAGCTTCCCGATATCCGACGGTAGTGTNNNNCTGGACGAGACAGTGGTG	CTGGACGAGACAGTGGTG	CGCGTCACTCAATGGCGCGGACA
MLH1	MLH1_1_0014	3	-	37035252	37035273	37035113	37035130	GCATTAGCTGGCCGCTGGNNNNCTTCAGCTTCCCGATATCCGACGGTAGTGTNNNNCGTTGTGGGCATGCGCTGTACA	CGTTGTGGGCATGCGCTGTACA	GCATTAGCTGGCCGCTGG
MLH1	MLH1_1_0006	3	+	37035151	37035166	37035285	37035309	CGGGTTCCCTGACGTGCCAGTCAGGNNNNCTTCAGCTTCCCGATATCCGACGGTAGTGTNNNNACTGGTACGGAGGGAG	ACTGGTACGGAGGGAG	CGGGTTCCCTGACGTGCCAGTCAGG
MLH1	MLH1_1_0015	3	-	37035333	37035358	37035198	37035215	TGAGTGACGCGGCCCGTTNNNNCTTCAGCTTCCCGATATCCGACGGTAGTGTNNNNCTCGGGGGAGAGCGGTAAAGAAACAC	CTCGGGGGAGAGCGGTAAAGAAACAC	TGAGTGACGCGGCCCGTT
MLH1	MLH1_1_0007_SNP_b	3	+	37035235	37035250	37035367	37035393	AGGGTTGGTTGGAGTGTAAGTGGAGGANNNNCTTCAGCTTCCCGATATCCGACGGTAGTGTNNNNTTGCCCGGGCAGAGGC	TTGCCCGGGCAGAGGC	AGGGTTGGTTGGAGTGTAAGTGGAGGA
MLH1	MLH1_1_0007_SNP_a	3	+	37035235	37035250	37035367	37035393	AGGGTTGTTTGGAGTGTAAGTGGAGGANNNNCTTCAGCTTCCCGATATCCGACGGTAGTGTNNNNTTGCCCGGGCAGAGGC	TTGCCCGGGCAGAGGC	AGGGTTGTTTGGAGTGTAAGTGGAGGA
MLH1	MLH1_1_0016	3	-	37035415	37035439	37035279	37035296	TCAGGGAACCCGGCGGCCNNNNCTTCAGCTTCCCGATATCCGACGGTAGTGTNNNNCTTCCTTACTTAGTTAACGGTACCA	CTTCCTTACTTAGTTAACGGTACCA	TCAGGGAACCCGGCGGCC
MLH1	MLH1_1_0008	3	+	37035315	37035340	37035458	37035475	TGTATGCAGAACATGCGANNNNCTTCAGCTTCCCGATATCCGACGGTAGTGTNNNNTCCTTTTCCGCAGACCGTGTGTTTCT	TCCTTTTCCGCAGACCGTGTGTTTCT	TGTATGCAGAACATGCGA
MLH1	MLH1_2_0001	3	+	37036247	37036269	37036381	37036402	CCTCCTCCTCACAGGTTCAAGGNNNNCTTCAGCTTCCCGATATCCGACGGTAGTGTNNNNAAACATACTAGCTTGGTGGCTTG	AAACATACTAGCTTGGTGGCTTG	CCTCCTCCTCACAGGTTCAAGG
MLH1	MLH1_2_0003	3	-	37036400	37036415	37036260	37036288	CCACTTAAGTAATTAATTACAAGCCACCANNNNCTTCAGCTTCCCGATATCCGACGGTAGTGTNNNNGCAGGAGAATCTCCCT	GCAGGAGAATCTCCCT	CCACTTAAGTAATTAATTACAAGCCACCA
MLH1	MLH1_2_0004	3	-	37036507	37036524	37036365	37036389	AGGAGGAGGTTGCAGTCAGCTGAGANNNNCTTCAGCTTCCCGATATCCGACGGTAGTGTNNNNTTTTGACACCAGCCTGAC	TTTTGACACCAGCCTGAC	AGGAGGAGGTTGCAGTCAGCTGAGA
MLH1	MLH1_3_0001	3	+	37038041	37038056	37038172	37038200	AGATCCAAGACAATGGCACCGGGATCAGGNNNNCTTCAGCTTCCCGATATCCGACGGTAGTGTNNNNGGCTCATATTAAAATA	GGCTCATATTAAAATA	AGATCCAAGACAATGGCACCGGGATCAGG
MLH1	MLH1_3_0003	3	-	37038204	37038226	37038057	37038078	TCTGCAACTACTCTAATGTACANNNNCTTCAGCTTCCCGATATCCGACGGTAGTGTNNNNTCCTGCTACTTTGAGGTTTTACT	TCCTGCTACTTTGAGGTTTTACT	TCTGCAACTACTCTAATGTACA
MLH1	MLH1_3_0002	3	+	37038092	37038115	37038231	37038251	TGTGCGCTTCATGGAAGAGTCNNNNCTTCAGCTTCCCGATATCCGACGGTAGTGTNNNNTTCTGTTTGATTTGCCAGTTTAGA	TTCTGTTTGATTTGCCAGTTTAGA	TGTGCGCTTCATGGAAGAGTC
MLH1	MLH1_3_0004	3	-	37038276	37038291	37038134	37038160	AGGCCTCCCTCTTTAACAATCACTTGANNNNCTTCAGCTTCCCGATATCCGACGGTAGTGTNNNNCATCTGCAAAAGCCTA	CATCTGCAAAAGCCTA	AGGCCTCCCTCTTTAACAATCACTTGA
MLH1	MLH1_4_0003	3	-	37038715	37038730	37038570	37038598	TTCCACCGGTCTCTCAAATATCACATCCANNNNCTTCAGCTTCCCGATATCCGACGGTAGTGTNNNNTCAGCCTCTAGACAAA	TCAGCCTCTAGACAAA	TTCCACCGGTCTCTCAAATATCACATCCA
MLH1	MLH1_4_0001	3	+	37038601	37038616	37038733	37038760	AGGAAAGAGTAATAGGAGATGAGGTCTGNNNNCTTCAGCTTCCCGATATCCGACGGTAGTGTNNNNCAAGGAGCAAGTTGTG	CAAGGAGCAAGTTGTG	AGGAAAGAGTAATAGGAGATGAGGTCTG
MLH1	MLH1_4_0004	3	-	37038790	37038805	37038646	37038674	CCATTTAATAGTCTTTGCGTATATTGTTCNNNNCTTCAGCTTCCCGATATCCGACGGTAGTGTNNNNGCTAAAGATTTTACCT	GCTAAAGATTTTACCT	CCATTTAATAGTCTTTGCGTATATTGTTC
MLH1	MLH1_4_0002	3	+	37038681	37038704	37038820	37038840	TGGTGGGATACTGTTAGAGGGNNNNCTTCAGCTTCCCGATATCCGACGGTAGTGTNNNNACCTGACATGTTAAAGGACTATCA	ACCTGACATGTTAAAGGACTATCA	TGGTGGGATACTGTTAGAGGG
MLH1	MLH1_4_0005	3	-	37038907	37038932	37038772	37038789	TGGCCCACAAGGATTTACNNNNCTTCAGCTTCCCGATATCCGACGGTAGTGTNNNNGACTGCTTCTGCCCTGTCCTGCTATT	GACTGCTTCTGCCCTGTCCTGCTATT	TGGCCCACAAGGATTTAC
MLH1	MLH1_5_0003	3	-	37042492	37042507	37042358	37042386	GAATTCCCATTTTCTTGATTTAATCCAGGNNNNCTTCAGCTTCCCGATATCCGACGGTAGTGTNNNNTCCTCAAAGGACTGCA	TCCTCAAAGGACTGCA	GAATTCCCATTTTCTTGATTTAATCCAGG
MLH1	MLH1_5_0001	3	+	37042394	37042415	37042525	37042545	CCTATGGCTTTCGAGGTGAGGNNNNCTTCAGCTTCCCGATATCCGACGGTAGTGTNNNNTTTGGAAAAATGAGTAACATGA	TTTGGAAAAATGAGTAACATGA	CCTATGGCTTTCGAGGTGAGG
MLH1	MLH1_5_0002	3	+	37042442	37042459	37042578	37042599	CCTCCTGTGATGACATTGTCTGNNNNCTTCAGCTTCCCGATATCCGACGGTAGTGTNNNNACAGAAAGAAGATCTGGA	ACAGAAAGAAGATCTGGA	CCTCCTGTGATGACATTGTCTG
MLH1	MLH1_5_0004	3	-	37042610	37042626	37042460	37042487	ACTAGTAGTGAACCTTTCACATACAATANNNNCTTCAGCTTCCCGATATCCGACGGTAGTGTNNNNTGTTGAGAAATACATAC	TGTTGAGAAATACATAC	ACTAGTAGTGAACCTTTCACATACAATA
MLH1	MLH1_6_0003	3	-	37045935	37045951	37045802	37045829	CACCAAAGGGAAAGGTTATCTGAACTGCNNNNCTTCAGCTTCCCGATATCCGACGGTAGTGTNNNNTCCATCAGCTGTTTTCG	TCCATCAGCTGTTTTCG	CACCAAAGGGAAAGGTTATCTGAACTGC
MLH1	MLH1_6_0001	3	+	37045832	37045850	37045956	37045981	GTGCATACAGGTATAGTGCTGACTTCNNNNCTTCAGCTTCCCGATATCCGACGGTAGTGTNNNNGTGACAGTGGGTGACCCAG	GTGACAGTGGGTGACCCAG	GTGCATACAGGTATAGTGCTGACTTC
MLH1	MLH1_6_0004	3	-	37045998	37046014	37045865	37045892	CCTAAGGAAGAAAAGAAAATAGACTGAANNNNCTTCAGCTTCCCGATATCCGACGGTAGTGTNNNNAATACATTTCAGAATGA	AATACATTTCAGAATGA	CCTAAGGAAGAAAAGAAAATAGACTGAA
MLH1	MLH1_6_0002	3	+	37045893	37045909	37046023	37046045	AGGTCTCAGAGTAATCCTGTCTCNNNNCTTCAGCTTCCCGATATCCGACGGTAGTGTNNNNCTTTGGCCAGCATAAGC	CTTTGGCCAGCATAAGC	AGGTCTCAGAGTAATCCTGTCTC
MLH1	MLH1_7_0001	3	+	37048414	37048429	37048539	37048565	AGGGACCCAGATCACGGTAAGAATGGTNNNNCTTCAGCTTCCCGATATCCGACGGTAGTGTNNNNTCTCTTTTCCCCTTGG	TCTCTTTTCCCCTTGG	AGGGACCCAGATCACGGTAAGAATGGT
MLH1	MLH1_7_0003	3	-	37048560	37048575	37048424	37048448	AGAGAGATAGATACTAATCCCAAGGNNNNCTTCAGCTTCCCGATATCCGACGGTAGTGTNNNNTCTCCCATGTACCATT	TCTCCCATGTACCATT	AGAGAGATAGATACTAATCCCAAGG
MLH1	MLH1_7_0002	3	+	37048513	37048528	37048635	37048663	GTTTTCAGGGTAATAATAAAATGAATTTGNNNNCTTCAGCTTCCCGATATCCGACGGTAGTGTNNNNCCTCCTAAACCATGTG	CCTCCTAAACCATGTG	GTTTTCAGGGTAATAATAAAATGAATTTG
MLH1	MLH1_7_0004	3	-	37048656	37048671	37048521	37048546	GGGTCCCTTGATTGCCAGCACATGGTNNNNCTTCAGCTTCCCGATATCCGACGGTAGTGTNNNNAACTAGTGCAAATTCA	AACTAGTGCAAATTCA	GGGTCCCTTGATTGCCAGCACATGGT
MLH1	MLH1_8_0003	3	-	37050355	37050372	37050223	37050249	CCAAGATGTCCTGGCAAAAGCGAGGTCNNNNCTTCAGCTTCCCGATATCCGACGGTAGTGTNNNNCCATATTCTTCACTTGGA	CCATATTCTTCACTTGGA	CCAAGATGTCCTGGCAAAAGCGAGGTC
MLH1	MLH1_8_0001	3	+	37050259	37050274	37050392	37050417	GGCAGGTACAGTCCAAAATCTGGGAGNNNNCTTCAGCTTCCCGATATCCGACGGTAGTGTNNNNTCAAGTACTTCTATGA	TCAAGTACTTCTATGA	GGCAGGTACAGTCCAAAATCTGGGAG
MLH1	MLH1_8_0002	3	+	37050290	37050311	37050420	37050439	GGTCTCTGAGATTTGTCATCNNNNCTTCAGCTTCCCGATATCCGACGGTAGTGTNNNNCAATCTTCTGTTCAGGTGGAGG	CAATCTTCTGTTCAGGTGGAGG	GGTCTCTGAGATTTGTCATC
MLH1	MLH1_8_0004	3	-	37050465	37050489	37050321	37050340	TCTCCTCGTGGCTATGTTGTNNNNCTTCAGCTTCCCGATATCCGACGGTAGTGTNNNNCATCTAGCTCAGCAACTGTTCAATG	CATCTAGCTCAGCAACTGTTCAATG	TCTCCTCGTGGCTATGTTGT
MLH1	MLH1_9_0001	3	+	37053248	37053268	37053374	37053397	GGATGGTTTTGTTTTATGAAAAGANNNNCTTCAGCTTCCCGATATCCGACGGTAGTGTNNNNGCTCTGACATCTAGTGTGTGT	GCTCTGACATCTAGTGTGTGT	GGATGGTTTTGTTTTATGAAAAGA
MLH1	MLH1_9_0002	3	-	37053394	37053409	37053260	37053286	AGAAAAGAGTTGCCAAAAACACACACTNNNNCTTCAGCTTCCCGATATCCGACGGTAGTGTNNNNAATCCCCTTTTTTCTT	AATCCCCTTTTTTCTT	AGAAAAGAGTTGCCAAAAACACACACT
MLH1	MLH1_10_0003	3	-	37053550	37053567	37053417	37053443	ATCATAACCTTATCTCCACCAGCAAACNNNNCTTCAGCTTCCCGATATCCGACGGTAGTGTNNNNGGAGCGAATATTGTCCAC	GGAGCGAATATTGTCCAC	ATCATAACCTTATCTCCACCAGCAAAC
MLH1	MLH1_10_0001	3	+	37053444	37053468	37053579	37053598	TGCTGTTAGTCGGTATGTCGNNNNCTTCAGCTTCCCGATATCCGACGGTAGTGTNNNNGTTTCAGTCTCAGCCATGAGACAAT	GTTTCAGTCTCAGCCATGAGACAAT	TGCTGTTAGTCGGTATGTCG
MLH1	MLH1_10_0002	3	+	37053498	37053521	37053636	37053655	TGGTTTATCATTCCATCACANNNNCTTCAGCTTCCCGATATCCGACGGTAGTGTNNNNTCAGCAAGGAGAGACAGTAGCTGA	TCAGCAAGGAGAGACAGTAGCTGA	TGGTTTATCATTCCATCACA
MLH1	MLH1_10_0004	3	-	37053664	37053688	37053527	37053546	TGAGGCATTGGGTAGTGTCCNNNNCTTCAGCTTCCCGATATCCGACGGTAGTGTNNNNACACACATAATATCTTGAAAGGTTC	ACACACATAATATCTTGAAAGGTTC	TGAGGCATTGGGTAGTGTCC
MLH1	MLH1_11_0003	3	-	37055983	37055998	37055837	37055865	AGAATCAGAATTTAAAAACACAAGGTTCCNNNNCTTCAGCTTCCCGATATCCGACGGTAGTGTNNNNGTAGTTTGCATTGGAT	GTAGTTTGCATTGGAT	AGAATCAGAATTTAAAAACACAAGGTTCC
MLH1	MLH1_11_0001	3	+	37055876	37055891	37056006	37056034	AGAAGTGCATCTTCTTACTCTTCATCAACNNNNCTTCAGCTTCCCGATATCCGACGGTAGTGTNNNNTTGAGTTTTGAGTATT	TTGAGTTTTGAGTATT	AGAAGTGCATCTTCTTACTCTTCATCAAC
MLH1	MLH1_11_0002	3	+	37055933	37055950	37056061	37056084	AATCCACTCACAGGAAACACCCACNNNNCTTCAGCTTCCCGATATCCGACGGTAGTGTNNNNGAAATTGGATGTGAGGAT	GAAATTGGATGTGAGGAT	AATCCACTCACAGGAAACACCCAC
MLH1	MLH1_11_0004	3	-	37056098	37056122	37055953	37055972	TCATTTTGAAGGCTAGGGTTNNNNCTTCAGCTTCCCGATATCCGACGGTAGTGTNNNNTGGATCAGAAATTTTTCCATGGTCC	TGGATCAGAAATTTTTCCATGGTCC	TCATTTTGAAGGCTAGGGTT
MLH1	MLH1_12_0003	3	-	37059057	37059077	37058928	37058951	GTGAGGTCACAGGTGTACATTCACNNNNCTTCAGCTTCCCGATATCCGACGGTAGTGTNNNNATGGGTGTGTGTTTTTGGGCA	ATGGGTGTGTGTTTTTGGGCA	GTGAGGTCACAGGTGTACATTCAC
MLH1	MLH1_12_0001	3	+	37058940	37058964	37059073	37059092	CCCATTCCTGTACCTCAGGTNNNNCTTCAGCTTCCCGATATCCGACGGTAGTGTNNNNCTGTGACCTCACCCCTCAGGACAGT	CTGTGACCTCACCCCTCAGGACAGT	CCCATTCCTGTACCTCAGGT
MLH1	MLH1_12_0004	3	-	37059147	37059170	37059012	37059032	TGGCTTTTCTCAAGGAAGTTGNNNNCTTCAGCTTCCCGATATCCGACGGTAGTGTNNNNCTCATCTCTTTCAAAGAGGAGAGC	CTCATCTCTTTCAAAGAGGAGAGC	TGGCTTTTCTCAAGGAAGTTG
MLH1	MLH1_12_0002	3	+	37059046	37059061	37059183	37059211	ACAATCAGAGTGAATCCCATACACCACTGNNNNCTTCAGCTTCCCGATATCCGACGGTAGTGTNNNNTGCAGCCTATTTGCCC	TGCAGCCTATTTGCCC	ACAATCAGAGTGAATCCCATACACCACTG
MLH1	MLH1_13_0004	3	-	37061874	37061889	37061726	37061754	GGAGAAAAAGCCCACATATGGTGTATGTGNNNNCTTCAGCTTCCCGATATCCGACGGTAGTGTNNNNGCTCCAGGATGCTCTC	GCTCCAGGATGCTCTC	GGAGAAAAAGCCCACATATGGTGTATGTG
MLH1	MLH1_13_0001	3	+	37061745	37061770	37061882	37061900	CCTGGAGCGGGTGCAGCAGNNNNCTTCAGCTTCCCGATATCCGACGGTAGTGTNNNNCTTTTTCTCCCCCTCCCACTATCTAA	CTTTTTCTCCCCCTCCCACTATCTAA	CCTGGAGCGGGTGCAGCAG
MLH1	MLH1_13_0005	3	-	37061960	37061975	37061810	37061836	ACATTAACATCCACATTCTGGGGACTGNNNNCTTCAGCTTCCCGATATCCGACGGTAGTGTNNNNCTGGATGAGAAGCGCC	CTGGATGAGAAGCGCC	ACATTAACATCCACATTCTGGGGACTG
MLH1	MLH1_13_0002	3	+	37061840	37061866	37061972	37061989	CCAGCTACTTCTCTGGGGNNNNCTTCAGCTTCCCGATATCCGACGGTAGTGTNNNNCCCCACAAAGCATGAAGTTCACTTCCT	CCCCACAAAGCATGAAGTTCACTTCCT	CCAGCTACTTCTCTGGGG
MLH1	MLH1_13_0006	3	-	37062003	37062025	37061856	37061873	CTCGTGCAGGAAGTGAACNNNNCTTCAGCTTCCCGATATCCGACGGTAGTGTNNNNCTGGGCTCTCACGTCTGGCCGGG	CTGGGCTCTCACGTCTGGCCGGG	CTCGTGCAGGAAGTGAAC
MLH1	MLH1_13_0003	3	+	37061911	37061926	37062043	37062071	AGGAACTTTCTTTGCAAGTATTACCTGGANNNNCTTCAGCTTCCCGATATCCGACGGTAGTGTNNNNGCAAGCTCCTGGGCTC	GCAAGCTCCTGGGCTC	AGGAACTTTCTTTGCAAGTATTACCTGGA
MLH1	MLH1_14_0006	3	-	37067172	37067187	37067022	37067049	AGATATACAGGTCCCCAAATGGAGCAGTNNNNCTTCAGCTTCCCGATATCCGACGGTAGTGTNNNNCAGACTTGTTGTGGAT	CAGACTTGTTGTGGAT	AGATATACAGGTCCCCAAATGGAGCAGT
MLH1	MLH1_14_0001	3	+	37067060	37067075	37067182	37067209	AGTCTGACCTCGTCTTCTACTTCTGGAANNNNCTTCAGCTTCCCGATATCCGACGGTAGTGTNNNNTTCTGAGTCTCTCCAC	TTCTGAGTCTCTCCAC	AGTCTGACCTCGTCTTCTACTTCTGGAA
MLH1	MLH1_14_0007	3	-	37067283	37067303	37067134	37067152	GGCCAGCAAGTCCTGGTAGNNNNCTTCAGCTTCCCGATATCCGACGGTAGTGTNNNNGACAGGGGTTTGCTCAGAGGC	GACAGGGGTTTGCTCAGAGGC	GGCCAGCAAGTCCTGGTAG
MLH1	MLH1_14_0002	3	+	37067151	37067171	37067295	37067313	ACCCCTGTCCAGTCAGCCCNNNNCTTCAGCTTCCCGATATCCGACGGTAGTGTNNNNCCCCTCTGGGGAGATGGTTAA	CCCCTCTGGGGAGATGGTTAA	ACCCCTGTCCAGTCAGCCC
MLH1	MLH1_14_0008	3	-	37067378	37067397	37067248	37067267	AGCTTCTGTTCCCGGGAATCNNNNCTTCAGCTTCCCGATATCCGACGGTAGTGTNNNNGGCTGGGAGTTCAAGCATCT	GGCTGGGAGTTCAAGCATCT	AGCTTCTGTTCCCGGGAATC
MLH1	MLH1_14_0003	3	+	37067264	37067284	37067398	37067416	CCTGCTGAAGTGGCTGCCANNNNCTTCAGCTTCCCGATATCCGACGGTAGTGTNNNNAGCTTGATGCATTTCTGCAGC	AGCTTGATGCATTTCTGCAGC	CCTGCTGAAGTGGCTGCCA
MLH1	MLH1_14_0009	3	-	37067471	37067496	37067347	37067364	CCTAGCCCTGCCACTAGANNNNCTTCAGCTTCCCGATATCCGACGGTAGTGTNNNNGGGGTTGCTGGAAGTAGGTCCTCTCT	GGGGTTGCTGGAAGTAGGTCCTCTCT	CCTAGCCCTGCCACTAGA
MLH1	MLH1_14_0004	3	+	37067362	37067387	37067494	37067511	CCCAGGTATGGCCTTTTGNNNNCTTCAGCTTCCCGATATCCGACGGTAGTGTNNNNAGGCAGCAAGATGAGGAGATGCTTGA	AGGCAGCAAGATGAGGAGATGCTTGA	CCCAGGTATGGCCTTTTG
MLH1	MLH1_14_0010	3	-	37067546	37067567	37067414	37067436	CCCCTCCAAGCTCTGATTTTTGGNNNNCTTCAGCTTCCCGATATCCGACGGTAGTGTNNNNGCCAAAGTTAGAAGGCAGTTTT	GCCAAAGTTAGAAGGCAGTTTT	CCCCTCCAAGCTCTGATTTTTGG
MLH1	MLH1_14_0005	3	+	37067441	37067456	37067580	37067606	ACTTGCATCTTCTCTCTGCCTGACTTGNNNNCTTCAGCTTCCCGATATCCGACGGTAGTGTNNNNCAACAAAGGGGACTTC	CAACAAAGGGGACTTC	ACTTGCATCTTCTCTCTGCCTGACTTG
MLH1	MLH1_15_0004	3	-	37070321	37070336	37070176	37070204	GCATTTTGGAGGAGCAAGCAACTTCTCTGNNNNCTTCAGCTTCCCGATATCCGACGGTAGTGTNNNNTCATTTCCTTTCGGGA	TCATTTCCTTTCGGGA	GCATTTTGGAGGAGCAAGCAACTTCTCTG
MLH1	MLH1_15_0001	3	+	37070199	37070214	37070328	37070356	AGGAAATGACTGCAGCTTGTACCCCCCGGNNNNCTTCAGCTTCCCGATATCCGACGGTAGTGTNNNNAAATGCAACCCACAAA	AAATGCAACCCACAAA	AGGAAATGACTGCAGCTTGTACCCCCCGG
MLH1	MLH1_15_0005	3	-	37070405	37070420	37070261	37070286	CGATGTCTCTTTCTGCAATGAAGAAANNNNCTTCAGCTTCCCGATATCCGACGGTAGTGTNNNNCATGTCCCTGCTCATT	CATGTCCCTGCTCATT	CGATGTCTCTTTCTGCAATGAAGAAA
MLH1	MLH1_15_0002	3	+	37070281	37070296	37070412	37070436	AGGGACATGAGGGTACGTAAACGCTNNNNCTTCAGCTTCCCGATATCCGACGGTAGTGTNNNNACATCGGGAAGATTCT	ACATCGGGAAGATTCT	AGGGACATGAGGGTACGTAAACGCT
MLH1	MLH1_15_0003	3	+	37070357	37070372	37070488	37070512	AGAAAGCAGTCATGTTGTCAGAGTGNNNNCTTCAGCTTCCCGATATCCGACGGTAGTGTNNNNAGAAGGATCATTAACC	AGAAGGATCATTAACC	AGAAAGCAGTCATGTTGTCAGAGTG
MLH1	MLH1_15_0006	3	-	37070508	37070523	37070368	37070393	GGAGACTCAAAACACTAGTGAGGTTANNNNCTTCAGCTTCCCGATATCCGACGGTAGTGTNNNNACTGTAGTGGCCACTC	ACTGTAGTGGCCACTC	GGAGACTCAAAACACTAGTGAGGTTA
MLH1	MLH1_16_0003	3	-	37081734	37081749	37081585	37081613	TTGACCAAAGCACCAGGCACCAGAACTAGNNNNCTTCAGCTTCCCGATATCCGACGGTAGTGTNNNNTGATGCTGTGCCAAGG	TGATGCTGTGCCAAGG	TTGACCAAAGCACCAGGCACCAGAACTAG
MLH1	MLH1_16_0001	3	+	37081614	37081629	37081751	37081778	ACCAAGTTATACCTTCTCAACACCACCANNNNCTTCAGCTTCCCGATATCCGACGGTAGTGTNNNNTGAAGTGGGGTTGGTA	TGAAGTGGGGTTGGTA	ACCAAGTTATACCTTCTCAACACCACCA
MLH1	MLH1_16_0002	3	+	37081681	37081700	37081830	37081849	GGTCCAGGGAGCACAGGCACNNNNCTTCAGCTTCCCGATATCCGACGGTAGTGTNNNNCCGGGAGATGTTGCATAACC	CCGGGAGATGTTGCATAACC	GGTCCAGGGAGCACAGGCAC
MLH1	MLH1_16_0004	3	-	37081856	37081873	37081704	37081725	GGATTCACACAGCCCACGAAGGNNNNCTTCAGCTTCCCGATATCCGACGGTAGTGTNNNNCTCATGCTGCTCTCCTTA	CTCATGCTGCTCTCCTTA	GGATTCACACAGCCCACGAAGG
MLH1	MLH1_17_0003	3	-	37083786	37083801	37083643	37083671	CTGAAACATGGATGAGACAGAAATAGTTCNNNNCTTCAGCTTCCCGATATCCGACGGTAGTGTNNNNATTGGCAAAATCATAA	ATTGGCAAAATCATAA	CTGAAACATGGATGAGACAGAAATAGTTC
MLH1	MLH1_17_0001	3	+	37083700	37083715	37083831	37083858	AGATCCTTTTCACTTCTGAAATTTCAACNNNNCTTCAGCTTCCCGATATCCGACGGTAGTGTNNNNGGTTGTATCTCAAGCA	GGTTGTATCTCAAGCA	AGATCCTTTTCACTTCTGAAATTTCAAC
MLH1	MLH1_17_0004	3	-	37083887	37083902	37083744	37083772	AGAACAGTTCTTCACTGAAAATAAAAATGNNNNCTTCAGCTTCCCGATATCCGACGGTAGTGTNNNNCAAATAAGATATTAGT	CAAATAAGATATTAGT	AGAACAGTTCTTCACTGAAAATAAAAATG
MLH1	MLH1_17_0002	3	+	37083802	37083817	37083932	37083960	AGGATAGTTGCTGTATTGTATGATTTGCANNNNCTTCAGCTTCCCGATATCCGACGGTAGTGTNNNNTTTGGTGTTCTCAGGT	TTTGGTGTTCTCAGGT	AGGATAGTTGCTGTATTGTATGATTTGCA
MLH1	MLH1_18_0004	3	-	37089069	37089085	37088934	37088956	AGCCTGAATTCCCAAGAATCCACNNNNCTTCAGCTTCCCGATATCCGACGGTAGTGTNNNNGACCATCTTCCTCTGTC	GACCATCTTCCTCTGTC	AGCCTGAATTCCCAAGAATCCAC
MLH1	MLH1_18_0001	3	+	37088950	37088966	37089078	37089103	AGATGGTCCCAAAGAAGGACTTGCTGNNNNCTTCAGCTTCCCGATATCCGACGGTAGTGTNNNNTCAGGCTTCATTTGGAT	TCAGGCTTCATTTGGAT	AGATGGTCCCAAAGAAGGACTTGCTG
MLH1	MLH1_18_0005	3	-	37089152	37089169	37089017	37089041	AGCATGGCAAGGTCAAAGAGCGGTGNNNNCTTCAGCTTCCCGATATCCGACGGTAGTGTNNNNCAATTTCCAAAGAGAAAT	CAATTTCCAAAGAGAAAT	AGCATGGCAAGGTCAAAGAGCGGTG
MLH1	MLH1_18_0002	3	+	37089038	37089063	37089171	37089189	TGAGGTGTGACAGCCATTCNNNNCTTCAGCTTCCCGATATCCGACGGTAGTGTNNNNTGCTTGCCTTAGATAGTCCAGAGAGT	TGCTTGCCTTAGATAGTCCAGAGAGT	TGAGGTGTGACAGCCATTC
MLH1	MLH1_18_0006	3	-	37089220	37089245	37089091	37089109	TGTATTCAGCAAGTCCTTCNNNNCTTCAGCTTCCCGATATCCGACGGTAGTGTNNNNCATGAGCCACCGCACCCGGCTGGAAA	CATGAGCCACCGCACCCGGCTGGAAA	TGTATTCAGCAAGTCCTTC
MLH1	MLH1_18_0003	3	+	37089132	37089147	37089266	37089292	GGAGGCTGAGGTGGGCAGATAACTTGGNNNNCTTCAGCTTCCCGATATCCGACGGTAGTGTNNNNGGCTGAGATGCTTGCA	GGCTGAGATGCTTGCA	GGAGGCTGAGGTGGGCAGATAACTTGG
MLH1	MLH1_19_0003	3	-	37090047	37090069	37089918	37089939	CCAGTGCTTTCCCAGGCCTTGTNNNNCTTCAGCTTCCCGATATCCGACGGTAGTGTNNNNAGTCCCTCCAAAGGGGGCACATA	AGTCCCTCCAAAGGGGGCACATA	CCAGTGCTTTCCCAGGCCTTGT
MLH1	MLH1_19_0001	3	+	37089953	37089968	37090086	37090111	CGACTAGCCACTGAGGTCAGTGATCANNNNCTTCAGCTTCCCGATATCCGACGGTAGTGTNNNNGTTTAAACTATGACAG	GTTTAAACTATGACAG	CGACTAGCCACTGAGGTCAGTGATCA
MLH1	MLH1_19_0002	3	+	37089997	37090015	37090130	37090150	CGGTACATGCATGTGTGCTGGNNNNCTTCAGCTTCCCGATATCCGACGGTAGTGTNNNNCCTGCAAGCAGGAAGGGAA	CCTGCAAGCAGGAAGGGAA	CGGTACATGCATGTGTGCTGG
MLH1	MLH1_19_0004	3	-	37090142	37090158	37090008	37090033	AGGGGTAATCCAATCAGGTTCCCTTCNNNNCTTCAGCTTCCCGATATCCGACGGTAGTGTNNNNCTTTCCCTCCAGCACAC	CTTTCCCTCCAGCACAC	AGGGGTAATCCAATCAGGTTCCCTTC
MLH1	MLH1_20_0003	3	-	37090457	37090472	37090306	37090334	CGGAGATCACAGACTACTTAAAGCTAAAANNNNCTTCAGCTTCCCGATATCCGACGGTAGTGTNNNNCTGCTTCCGGATGGAA	CTGCTTCCGGATGGAA	CGGAGATCACAGACTACTTAAAGCTAAAA
MLH1	MLH1_20_0001	3	+	37090342	37090364	37090489	37090510	CGACCCTCTCAGGCCAGCAGGTNNNNCTTCAGCTTCCCGATATCCGACGGTAGTGTNNNNTGAGAATGTTTAAATTCGTACCT	TGAGAATGTTTAAATTCGTACCT	CGACCCTCTCAGGCCAGCAGGT
MLH1	MLH1_20_0002	3	+	37090402	37090423	37090533	37090552	CCCCAGGACTAGGACAGGACNNNNCTTCAGCTTCCCGATATCCGACGGTAGTGTNNNNGGGACGAAGAAAAGGAATGTTT	GGGACGAAGAAAAGGAATGTTT	CCCCAGGACTAGGACAGGAC
MLH1	MLH1_20_0004	3	-	37090569	37090584	37090424	37090451	CATAGCGCATTCTTTACTGAGGCTTTCANNNNCTTCAGCTTCCCGATATCCGACGGTAGTGTNNNNGGGCAAGTTTCATCTC	GGGCAAGTTTCATCTC	CATAGCGCATTCTTTACTGAGGCTTTCA
MLH1	MLH1_21_0004	3	-	37092027	37092043	37091891	37091913	GCTGATGGGATGTGCACTGGGTCNNNNCTTCAGCTTCCCGATATCCGACGGTAGTGTNNNNAGGCTTTATAGACAATG	AGGCTTTATAGACAATG	GCTGATGGGATGTGCACTGGGTC
MLH1	MLH1_21_0001	3	+	37091915	37091939	37092045	37092064	GCGCTCACACATTCTGCCTCNNNNCTTCAGCTTCCCGATATCCGACGGTAGTGTNNNNAGGACACCAGTGTATGTTGGGATGC	AGGACACCAGTGTATGTTGGGATGC	GCGCTCACACATTCTGCCTC
MLH1	MLH1_21_0005	3	-	37092118	37092135	37091985	37092007	AGGAGTTTGGAATGGAGCCAGGCNNNNCTTCAGCTTCCCGATATCCGACGGTAGTGTNNNNCTCAAAGACTTTGTATAG	CTCAAAGACTTTGTATAG	AGGAGTTTGGAATGGAGCCAGGC
MLH1	MLH1_21_0002	3	+	37092002	37092017	37092126	37092151	AGTCTTTGAGAGGTGTTAAATATGGTNNNNCTTCAGCTTCCCGATATCCGACGGTAGTGTNNNNACTCCTGGAAGTGGAC	ACTCCTGGAAGTGGAC	AGTCTTTGAGAGGTGTTAAATATGGT
MLH1	MLH1_21_0006	3	-	37092193	37092217	37092068	37092086	CCATCTTCTGTGAAATGTTNNNNCTTCAGCTTCCCGATATCCGACGGTAGTGTNNNNCACTTTGATACAACACTTTGTATCG	CACTTTGATACAACACTTTGTATCG	CCATCTTCTGTGAAATGTT
MLH1	MLH1_21_0003	3	+	37092085	37092100	37092224	37092250	ACAAAGTGTACCAACATAAGTGTTGGTNNNNCTTCAGCTTCCCGATATCCGACGGTAGTGTNNNNGGAAATATCCTGCAGC	GGAAATATCCTGCAGC	ACAAAGTGTACCAACATAAGTGTTGGT
MSH2	MSH2_1_0001	2	+	47629954	47629969	47630088	47630112	CGACCTAGGCGCAGGCATGCGCAGTNNNNCTTCAGCTTCCCGATATCCGACGGTAGTGTNNNNTCAGTGCCTGCCGGAA	TCAGTGCCTGCCGGAA	CGACCTAGGCGCAGGCATGCGCAGT
MSH2	MSH2_1_0008	2	-	47630105	47630128	47629970	47629987	TGCCACCAGGTGGGAGATNNNNCTTCAGCTTCCCGATATCCGACGGTAGTGTNNNNGCTGGTGACTTTAGCTACTGCGCA	GCTGGTGACTTTAGCTACTGCGCA	TGCCACCAGGTGGGAGAT
MSH2	MSH2_1_0002	2	+	47630026	47630050	47630167	47630185	TGCCGCGGCAGACTCCCACNNNNCTTCAGCTTCCCGATATCCGACGGTAGTGTNNNNCTTGCAGCTGAGTAAACACAGAAAG	CTTGCAGCTGAGTAAACACAGAAAG	TGCCGCGGCAGACTCCCAC
MSH2	MSH2_1_0009	2	-	47630196	47630211	47630051	47630077	CGCAGACGCGCATCCTTAGTAGAGCTCNNNNCTTCAGCTTCCCGATATCCGACGGTAGTGTNNNNCAGCTTCCAGGGCTGC	CAGCTTCCAGGGCTGC	CGCAGACGCGCATCCTTAGTAGAGCTC
MSH2	MSH2_1_0003	2	+	47630135	47630156	47630278	47630295	AGTGGGTGTGGGGTCGCGNNNNCTTCAGCTTCCCGATATCCGACGGTAGTGTNNNNGGGAAGCTGGGCCGCGTCTGCT	GGGAAGCTGGGCCGCGTCTGCT	AGTGGGTGTGGGGTCGCG
MSH2	MSH2_1_0010	2	-	47630291	47630306	47630146	47630173	CGCGGCAACCAATCATAAGCAGACGCGGNNNNCTTCAGCTTCCCGATATCCGACGGTAGTGTNNNNTGAAGAAAATGCGCGA	TGAAGAAAATGCGCGA	CGCGGCAACCAATCATAAGCAGACGCGG
MSH2	MSH2_1_0011	2	-	47630358	47630373	47630214	47630238	CGTCCGGCCACGGCGACCACACCCANNNNCTTCAGCTTCCCGATATCCGACGGTAGTGTNNNNCCGCGCTCTCCAACTG	CCGCGCTCTCCAACTG	CGTCCGGCCACGGCGACCACACCCA
MSH2	MSH2_1_0004	2	+	47630234	47630259	47630374	47630392	CCGAGGTCGGCTTCGTGCGNNNNCTTCAGCTTCCCGATATCCGACGGTAGTGTNNNNGGACGCCGCTCGGGGGACGTGGGAGG	GGACGCCGCTCGGGGGACGTGGGAGG	CCGAGGTCGGCTTCGTGCG
MSH2	MSH2_1_0012	2	-	47630449	47630473	47630315	47630334	CCATGTCGAAACCTCCTCACNNNNCTTCAGCTTCCCGATATCCGACGGTAGTGTNNNNTCGCCGTGCGCCGTATAGAAGTCGC	TCGCCGTGCGCCGTATAGAAGTCGC	CCATGTCGAAACCTCCTCAC
MSH2	MSH2_1_0005	2	+	47630328	47630343	47630464	47630487	CGCACGGCGAGGACGCGCTGCTGGNNNNCTTCAGCTTCCCGATATCCGACGGTAGTGTNNNNGACATGGCGGTGCAGC	GACATGGCGGTGCAGC	CGCACGGCGAGGACGCGCTGCTGG
MSH2	MSH2_1_0013	2	-	47630530	47630545	47630386	47630411	CGGCATGCCCTGAAAGAAGCGCACGANNNNCTTCAGCTTCCCGATATCCGACGGTAGTGTNNNNTCACCTGCCGGCCCCA	TCACCTGCCGGCCCCA	CGGCATGCCCTGAAAGAAGCGCACGA
MSH2	MSH2_1_0006	2	+	47630420	47630435	47630555	47630579	CGGCGCGTGCTGGGGAGGGACCCGGNNNNCTTCAGCTTCCCGATATCCGACGGTAGTGTNNNNGACCACCACAGTGCGC	GACCACCACAGTGCGC	CGGCGCGTGCTGGGGAGGGACCCGG
MSH2	MSH2_1_0014	2	-	47630610	47630636	47630478	47630495	CCGGGCGGCCAGCAGCGCNNNNCTTCAGCTTCCCGATATCCGACGGTAGTGTNNNNGGAGAGGCTGCTCACCGCCCACTCTCT	GGAGAGGCTGCTCACCGCCCACTCTCT	CCGGGCGGCCAGCAGCGC
MSH2	MSH2_1_0007	2	+	47630507	47630522	47630641	47630665	CGGAGGCACGGGGGCGGAACGTTGGNNNNCTTCAGCTTCCCGATATCCGACGGTAGTGTNNNNGACCCAGGGGGTGATC	GACCCAGGGGGTGATC	CGGAGGCACGGGGGCGGAACGTTGG
MSH2	MSH2_2_0001	2	+	47635465	47635480	47635598	47635626	AGATCTTCTTCTGGTTCGTCAGTATAGAGNNNNCTTCAGCTTCCCGATATCCGACGGTAGTGTNNNNAGCATGAAGTCCAGCT	AGCATGAAGTCCAGCT	AGATCTTCTTCTGGTTCGTCAGTATAGAG
MSH2	MSH2_2_0004	2	-	47635623	47635638	47635479	47635507	AGATATTACATGTTCAAGCACTGTATTAGNNNNCTTCAGCTTCCCGATATCCGACGGTAGTGTNNNNTATAAACTTCAACTCT	TATAAACTTCAACTCT	AGATATTACATGTTCAAGCACTGTATTAG
MSH2	MSH2_2_0002	2	+	47635539	47635557	47635663	47635688	CCAAGGAGAATGATTGGTATTTGGCANNNNCTTCAGCTTCCCGATATCCGACGGTAGTGTNNNNGGAGCAAAGAATCTGCAGA	GGAGCAAAGAATCTGCAGA	CCAAGGAGAATGATTGGTATTTGGCA
MSH2	MSH2_2_0005	2	-	47635723	47635738	47635583	47635611	CCAGAAGAAGATCTTTTACAAAAGATTCANNNNCTTCAGCTTCCCGATATCCGACGGTAGTGTNNNNTCTACTCTTAAAAAAA	TCTACTCTTAAAAAAA	CCAGAAGAAGATCTTTTACAAAAGATTCA
MSH2	MSH2_2_0003	2	+	47635637	47635652	47635772	47635800	AGTATTTTAAGTAGATTGTGATAGTAGAANNNNCTTCAGCTTCCCGATATCCGACGGTAGTGTNNNNTAAGAATAGAGCTGGA	TAAGAATAGAGCTGGA	AGTATTTTAAGTAGATTGTGATAGTAGAA
MSH2	MSH2_3_0001	2	+	47637160	47637185	47637297	47637315	CCATTGGTGTTGTGGGTGTNNNNCTTCAGCTTCCCGATATCCGACGGTAGTGTNNNNTTCCTTTTTGCTTATAAAATTTTAAA	TTCCTTTTTGCTTATAAAATTTTAAA	CCATTGGTGTTGTGGGTGT
MSH2	MSH2_3_0005	2	-	47637321	47637343	47637183	47637202	CAAACTCTTGAACATACTTTNNNNCTTCAGCTTCCCGATATCCGACGGTAGTGTNNNNTCTCTGGCCATCAACTGCGGACA	TCTCTGGCCATCAACTGCGGACA	CAAACTCTTGAACATACTTT
MSH2	MSH2_3_0002	2	+	47637250	47637273	47637386	47637405	GGACTGTGTGAATTCCCTGANNNNCTTCAGCTTCCCGATATCCGACGGTAGTGTNNNNCTCTCAGTTTGAAGACATTCTCTT	CTCTCAGTTTGAAGACATTCTCTT	GGACTGTGTGAATTCCCTGA
MSH2	MSH2_3_0006	2	-	47637424	47637439	47637279	47637304	ACCAATGGAAGCTGACATATCATTGTNNNNCTTCAGCTTCCCGATATCCGACGGTAGTGTNNNNGAGGAGAGCCTCAAGA	GAGGAGAGCCTCAAGA	ACCAATGGAAGCTGACATATCATTGT
MSH2	MSH2_3_0003	2	+	47637360	47637375	47637490	47637516	AGACATGGGGAAACTGAGACAGGTAAGNNNNCTTCAGCTTCCCGATATCCGACGGTAGTGTNNNNATGTGGATTCCATACA	ATGTGGATTCCATACA	AGACATGGGGAAACTGAGACAGGTAAG
MSH2	MSH2_3_0007	2	-	47637512	47637527	47637368	47637394	ACACAGTCCTAGTTTCCTCTGTATGGANNNNCTTCAGCTTCCCGATATCCGACGGTAGTGTNNNNGACTCAATTTGCTTAC	GACTCAATTTGCTTAC	ACACAGTCCTAGTTTCCTCTGTATGGA
MSH2	MSH2_3_0004	2	+	47637407	47637422	47637537	47637563	AGGAGATTCCAGGCCTAGGAAAGGCTCNNNNCTTCAGCTTCCCGATATCCGACGGTAGTGTNNNNAATGATCAGTTCTCCA	AATGATCAGTTCTCCA	AGGAGATTCCAGGCCTAGGAAAGGCTC
MSH2	MSH2_3_0008	2	-	47637609	47637624	47637469	47637497	CCATGTCTCCAGCAGTCTCTCCTCCGGGTNNNNCTTCAGCTTCCCGATATCCGACGGTAGTGTNNNNTACAAAAAAAAGAGTT	TACAAAAAAAAGAGTT	CCATGTCTCCAGCAGTCTCTCCTCCGGGT
MSH2	MSH2_4_0004	2	-	47639620	47639635	47639475	47639503	AGCAAAAATGAAAATTATAACATTGATAANNNNCTTCAGCTTCCCGATATCCGACGGTAGTGTNNNNCGGTTGAGGTCCTGAT	CGGTTGAGGTCCTGAT	AGCAAAAATGAAAATTATAACATTGATAA
MSH2	MSH2_4_0001	2	+	47639499	47639521	47639627	47639648	CCTCAACCGGTTGTTGAAAGGCNNNNCTTCAGCTTCCCGATATCCGACGGTAGTGTNNNNTTGCTTTTCTTATTCCTTTTCTC	TTGCTTTTCTTATTCCTTTTCTC	CCTCAACCGGTTGTTGAAAGGC
MSH2	MSH2_4_0002	2	+	47639571	47639586	47639698	47639726	AGGTACATGGATTATAAATGTGAATTACANNNNCTTCAGCTTCCCGATATCCGACGGTAGTGTNNNNATTCTGATCACAGAAA	ATTCTGATCACAGAAA	AGGTACATGGATTATAAATGTGAATTACA
MSH2	MSH2_4_0005	2	-	47639714	47639729	47639580	47639608	GTGGAAAAGTCAGCTTTTTTTCTTTCTGTNNNNCTTCAGCTTCCCGATATCCGACGGTAGTGTNNNNTATTGTAATTCACATT	TATTGTAATTCACATT	GTGGAAAAGTCAGCTTTTTTTCTTTCTGT
MSH2	MSH2_4_0003	2	+	47639655	47639671	47639777	47639804	GTGACTTTTTAGAAGGATATTTCTGTCANNNNCTTCAGCTTCCCGATATCCGACGGTAGTGTNNNNGGAGAGCAGATGAATAG	GGAGAGCAGATGAATAG	GTGACTTTTTAGAAGGATATTTCTGTCA
MSH2	MSH2_4_0006	2	-	47639807	47639830	47639680	47639700	CCTGATTCTCCATTTCTGGCANNNNCTTCAGCTTCCCGATATCCGACGGTAGTGTNNNNACACAGTTTAGGTTTTGAGATAAA	ACACAGTTTAGGTTTTGAGATAAA	CCTGATTCTCCATTTCTGGCA
MSH2	MSH2_5_0003	2	-	47641469	47641484	47641324	47641352	AGATTTTAAAAAACAAATGCAAAATGAAANNNNCTTCAGCTTCCCGATATCCGACGGTAGTGTNNNNTCAAACTGTCCAAAGT	TCAAACTGTCCAAAGT	AGATTTTAAAAAACAAATGCAAAATGAAA
MSH2	MSH2_5_0001	2	+	47641350	47641365	47641478	47641505	AGTTTGAACTGACTACTTTTGACTTCAGNNNNCTTCAGCTTCCCGATATCCGACGGTAGTGTNNNNTCTTTAGAACTGGATC	TCTTTAGAACTGGATC	AGTTTGAACTGACTACTTTTGACTTCAG
MSH2	MSH2_5_0004	2	-	47641542	47641557	47641402	47641428	AGACAGTGATGAAACTGCAACCTAAAANNNNCTTCAGCTTCCCGATATCCGACGGTAGTGTNNNNCTGAAAAAGGTTAAGG	CTGAAAAAGGTTAAGG	AGACAGTGATGAAACTGCAACCTAAAA
MSH2	MSH2_5_0002	2	+	47641448	47641463	47641579	47641607	AAAAAAAAGGGTTAAAAATGTTGAATGGTNNNNCTTCAGCTTCCCGATATCCGACGGTAGTGTNNNNAACTCTTATCAGATGA	AACTCTTATCAGATGA	AAAAAAAAGGGTTAAAAATGTTGAATGGT
MSH2	MSH2_5_0005	2	-	47641635	47641650	47641494	47641522	CCAATTTCATATACTGGCTGAAGTCAAAANNNNCTTCAGCTTCCCGATATCCGACGGTAGTGTNNNNCTTTATAAGCTTCTTC	CTTTATAAGCTTCTTC	CCAATTTCATATACTGGCTGAAGTCAAAA
MSH2	MSH2_6_0001	2	+	47643360	47643375	47643495	47643523	ACCCCTCAAGGACAAAGACTTGTTAACCANNNNCTTCAGCTTCCCGATATCCGACGGTAGTGTNNNNCTCTGTTTTTCATGGC	CTCTGTTTTTCATGGC	ACCCCTCAAGGACAAAGACTTGTTAACCA
MSH2	MSH2_6_0003	2	-	47643532	47643547	47643378	47643404	GGCAAGCTCATTAGTGAAAACCTTACTNNNNCTTCAGCTTCCCGATATCCGACGGTAGTGTNNNNTCCATGAGAGGCTGCT	TCCATGAGAGGCTGCT	GGCAAGCTCATTAGTGAAAACCTTACT
MSH2	MSH2_6_0002	2	+	47643462	47643484	47643602	47643621	TGTAACCTGCAGTTACCCACNNNNCTTCAGCTTCCCGATATCCGACGGTAGTGTNNNNCAGTCTCTGGCTGCCTTGCTGAA	CAGTCTCTGGCTGCCTTGCTGAA	TGTAACCTGCAGTTACCCAC
MSH2	MSH2_6_0004	2	-	47643613	47643629	47643480	47643507	GTCCTTGAGGGGTTTTACACTTATTCAGNNNNCTTCAGCTTCCCGATATCCGACGGTAGTGTNNNNATAATCATGTGGGTAAC	ATAATCATGTGGGTAAC	GTCCTTGAGGGGTTTTACACTTATTCAG
MSH2	MSH2_7_0001	2	+	47656785	47656800	47656914	47656942	AGAATTGAGGCAGACTTTACAAGAAGATTNNNNCTTCAGCTTCCCGATATCCGACGGTAGTGTNNNNATTTTGAGCTGATTTA	ATTTTGAGCTGATTTA	AGAATTGAGGCAGACTTTACAAGAAGATT
MSH2	MSH2_7_0004_SNP_a	2	-	47656949	47656964	47656802	47656828	TTTATCAACTAAGCACGTAAGTCTCAANNNNCTTCAGCTTCCCGATATCCGACGGTAGTGTNNNNAGATCTGGGAATCGAC	AGATCTGGGAATCGAC	TTTATCAACTAAGCACGTAAGTCTCAA
MSH2	MSH2_7_0004_SNP_b	2	-	47656949	47656964	47656802	47656828	TTTATCAACTAAGCATGTAAGTCTCAANNNNCTTCAGCTTCCCGATATCCGACGGTAGTGTNNNNAGATCTGGGAATCGAC	AGATCTGGGAATCGAC	TTTATCAACTAAGCATGTAAGTCTCAA
MSH2	MSH2_7_0002	2	+	47656884	47656899	47657020	47657048	CGACTCTATCAGGGTATAAATCAACTACCNNNNCTTCAGCTTCCCGATATCCGACGGTAGTGTNNNNGAATTTAGTGGAAGCT	GAATTTAGTGGAAGCT	CGACTCTATCAGGGTATAAATCAACTACC
MSH2	MSH2_7_0005	2	-	47657041	47657065	47656906	47656925	TGCCTCAATTCTGCATCTTCNNNNCTTCAGCTTCCCGATATCCGACGGTAGTGTNNNNGAGCCTGTATAACATTAGGTAGTTG	GAGCCTGTATAACATTAGGTAGTTG	TGCCTCAATTCTGCATCTTC
MSH2	MSH2_7_0003	2	+	47656986	47657005	47657130	47657151	ACTTGGCAATGTGCTGTCCTCANNNNCTTCAGCTTCCCGATATCCGACGGTAGTGTNNNNTCAAAGACAAGCAGCAAACT	TCAAAGACAAGCAGCAAACT	ACTTGGCAATGTGCTGTCCTCA
MSH2	MSH2_7_0006	2	-	47657142	47657157	47656999	47657026	AGAGTCGGTAACAATCTTGTAAGTTTGCNNNNCTTCAGCTTCCCGATATCCGACGGTAGTGTNNNNACTTTATGAGGACAGC	ACTTTATGAGGACAGC	AGAGTCGGTAACAATCTTGTAAGTTTGC
MSH2	MSH2_8_0003	2	-	47672756	47672771	47672607	47672635	ACAAATCATAAAATTTTGACTGAGATAAANNNNCTTCAGCTTCCCGATATCCGACGGTAGTGTNNNNATCATTTCCTGAAACT	ATCATTTCCTGAAACT	ACAAATCATAAAATTTTGACTGAGATAAA
MSH2	MSH2_8_0001	2	+	47672640	47672655	47672772	47672800	AGAAACAACTTTAGATATGGATCAGGTATNNNNCTTCAGCTTCCCGATATCCGACGGTAGTGTNNNNTGTAAAATGAGATCTT	TGTAAAATGAGATCTT	AGAAACAACTTTAGATATGGATCAGGTAT
MSH2	MSH2_8_0002	2	+	47672710	47672725	47672841	47672869	AGCAAAGGCCACTTTAAGAAAGTTTGTAGNNNNCTTCAGCTTCCCGATATCCGACGGTAGTGTNNNNGCAGTTTTTGTGACTC	GCAGTTTTTGTGACTC	AGCAAAGGCCACTTTAAGAAAGTTTGTAG
MSH2	MSH2_8_0004	2	-	47672872	47672887	47672726	47672754	GGAGAAGTCAGAACGAAGATCAGTAAGAGNNNNCTTCAGCTTCCCGATATCCGACGGTAGTGTNNNNGATACTAAAAAGAAAA	GATACTAAAAAGAAAA	GGAGAAGTCAGAACGAAGATCAGTAAGAG
MSH2	MSH2_9_0003	2	-	47690227	47690242	47690082	47690110	AGCAAATATTTCCTCCCACTTAAATTTTANNNNCTTCAGCTTCCCGATATCCGACGGTAGTGTNNNNCATTCATTATTTCTCT	CATTCATTATTTCTCT	AGCAAATATTTCCTCCCACTTAAATTTTA
MSH2	MSH2_9_0001	2	+	47690120	47690135	47690252	47690280	AGAAGATGCAGTCAACATTAATAAGTGCANNNNCTTCAGCTTCCCGATATCCGACGGTAGTGTNNNNCTGTCTTTACCCATTA	CTGTCTTTACCCATTA	AGAAGATGCAGTCAACATTAATAAGTGCA
MSH2	MSH2_9_0004	2	-	47690314	47690329	47690171	47690199	AGGTTTTACAAGGAATTCATGGTTTTCCANNNNCTTCAGCTTCCCGATATCCGACGGTAGTGTNNNNAAAGAATTATTCCAAC	AAAGAATTATTCCAAC	AGGTTTTACAAGGAATTCATGGTTTTCCA
MSH2	MSH2_9_0002	2	+	47690204	47690219	47690337	47690364	ACACTGTATAGACAAAATATTGATGCCANNNNCTTCAGCTTCCCGATATCCGACGGTAGTGTNNNNTTGATCCTAATCTCAG	TTGATCCTAATCTCAG	ACACTGTATAGACAAAATATTGATGCCA
MSH2	MSH2_10_0004	2	-	47693833	47693848	47693709	47693737	GTAATTCTAAAATTATTTAAATAGTGAAANNNNCTTCAGCTTCCCGATATCCGACGGTAGTGTNNNNTATCCAAACTGTGCAC	TATCCAAACTGTGCAC	GTAATTCTAAAATTATTTAAATAGTGAAA
MSH2	MSH2_10_0001	2	+	47693741	47693757	47693857	47693884	GTGTAACCTGTAAGGAAGAAAAAGTCCTNNNNCTTCAGCTTCCCGATATCCGACGGTAGTGTNNNNGAAAAATGGTAGTAGGT	GAAAAATGGTAGTAGGT	GTGTAACCTGTAAGGAAGAAAAAGTCCT
MSH2	MSH2_10_0005	2	-	47693917	47693932	47693793	47693819	AATCTGTTTGCCAGGGTCCAAGCCTTGNNNNCTTCAGCTTCCCGATATCCGACGGTAGTGTNNNNACACCATTCTTCTGGA	ACACCATTCTTCTGGA	AATCTGTTTGCCAGGGTCCAAGCCTTG
MSH2	MSH2_10_0002	2	+	47693819	47693845	47693941	47693958	CCAACAGGTTTGCAAGTCNNNNCTTCAGCTTCCCGATATCCGACGGTAGTGTNNNNTAAACTGGATTCCAGTGCACAGTTTGG	TAAACTGGATTCCAGTGCACAGTTTGG	CCAACAGGTTTGCAAGTC
MSH2	MSH2_10_0006	2	-	47693997	47694012	47693873	47693900	GTTTTTATTGTTACGAAGGACTTTTTCTNNNNCTTCAGCTTCCCGATATCCGACGGTAGTGTNNNNTCACATCATGTTAGAG	TCACATCATGTTAGAG	GTTTTTATTGTTACGAAGGACTTTTTCT
MSH2	MSH2_10_0003	2	+	47693907	47693922	47694040	47694068	AGTCATCAGGTAAGAGTCAAGCTTTCTTCNNNNCTTCAGCTTCCCGATATCCGACGGTAGTGTNNNNACTGTAGATATCCAGA	ACTGTAGATATCCAGA	AGTCATCAGGTAAGAGTCAAGCTTTCTTC
MSH2	MSH2_11_0003	2	-	47698161	47698176	47698016	47698043	ACTACGTGAAACATATCCAAAGTATCCTNNNNCTTCAGCTTCCCGATATCCGACGGTAGTGTNNNNAACAATGGCATCCTGG	AACAATGGCATCCTGG	ACTACGTGAAACATATCCAAAGTATCCT
MSH2	MSH2_11_0001	2	+	47698049	47698064	47698179	47698207	AGAAATTGTCAATATTTCTTCAGGTAAACNNNNCTTCAGCTTCCCGATATCCGACGGTAGTGTNNNNTTGCTTCTAGTACACA	TTGCTTCTAGTACACA	AGAAATTGTCAATATTTCTTCAGGTAAAC
MSH2	MSH2_11_0002	2	+	47698083	47698107	47698224	47698243	TGTTCTGAATGTCACCTGGCNNNNCTTCAGCTTCCCGATATCCGACGGTAGTGTNNNNAACTGTTATTTCGATTTGCAGCAAA	AACTGTTATTTCGATTTGCAGCAAA	TGTTCTGAATGTCACCTGGC
MSH2	MSH2_11_0004	2	-	47698267	47698282	47698122	47698149	TTCTGTTTTATTTTTGGTATACTCTTCANNNNCTTCAGCTTCCCGATATCCGACGGTAGTGTNNNNCACACTTCAAATATCA	CACACTTCAAATATCA	TTCTGTTTTATTTTTGGTATACTCTTCA
MSH2	MSH2_12_0005	2	-	47702217	47702232	47702066	47702093	ACATTTAATCCCCCCATTTGGGAATTCANNNNCTTCAGCTTCCCGATATCCGACGGTAGTGTNNNNGAGCAAAGCTGACAAC	GAGCAAAGCTGACAAC	ACATTTAATCCCCCCATTTGGGAATTCA
MSH2	MSH2_12_0001	2	+	47702110	47702126	47702244	47702271	GGAGCACCTGTTCCATATGTACGACCAGNNNNCTTCAGCTTCCCGATATCCGACGGTAGTGTNNNNTCTGTTTATTATTCAGT	TCTGTTTATTATTCAGT	GGAGCACCTGTTCCATATGTACGACCAG
MSH2	MSH2_12_0006	2	-	47702313	47702335	47702185	47702206	TGAGCTAACACATCATTGAGTGNNNNCTTCAGCTTCCCGATATCCGACGGTAGTGTNNNNACTTCAACACAAGCATGCCTGGA	ACTTCAACACAAGCATGCCTGGA	TGAGCTAACACATCATTGAGTG
MSH2	MSH2_12_0002	2	+	47702202	47702222	47702328	47702351	GTTGAAGTTCAAGATGAAATTGCANNNNCTTCAGCTTCCCGATATCCGACGGTAGTGTNNNNGCTCAGCTAGATGCTGTTGTC	GCTCAGCTAGATGCTGTTGTC	GTTGAAGTTCAAGATGAAATTGCA
MSH2	MSH2_12_0007	2	-	47702399	47702421	47702272	47702293	CCTTGTCCTTTCTCCAAAATGGNNNNCTTCAGCTTCCCGATATCCGACGGTAGTGTNNNNCAGGTTTTTTACCAGTAATGATG	CAGGTTTTTTACCAGTAATGATG	CCTTGTCCTTTCTCCAAAATGG
MSH2	MSH2_12_0003	2	+	47702287	47702312	47702418	47702436	CCTGGTTTTTGGGCTTTGTNNNNCTTCAGCTTCCCGATATCCGACGGTAGTGTNNNNGACAAGGAAGAATTATATTAAAAGCA	GACAAGGAAGAATTATATTAAAAGCA	CCTGGTTTTTGGGCTTTGT
MSH2	MSH2_12_0008	2	-	47702492	47702507	47702340	47702368	ACGTCATTAGGAATAAATGCAATTTCATCNNNNCTTCAGCTTCCCGATATCCGACGGTAGTGTNNNNTCTCCATCAATTTTAA	TCTCCATCAATTTTAA	ACGTCATTAGGAATAAATGCAATTTCATC
MSH2	MSH2_12_0004	2	+	47702386	47702405	47702513	47702537	CCCAGTTCTTAACATTAGAAAGGGANNNNCTTCAGCTTCCCGATATCCGACGGTAGTGTNNNNAACAGATGTTCCACATCATT	AACAGATGTTCCACATCATT	CCCAGTTCTTAACATTAGAAAGGGA
MSH2	MSH2_13_0004	2	-	47703573	47703588	47703419	47703446	GGATTGTTAGTCCTAAACTGTACACTGANNNNCTTCAGCTTCCCGATATCCGACGGTAGTGTNNNNTGGCACAAAACACCCA	TGGCACAAAACACCCA	GGATTGTTAGTCCTAAACTGTACACTGA
MSH2	MSH2_13_0001	2	+	47703457	47703475	47703586	47703607	CCATGTGAGTCAGCAGAAGTGTNNNNCTTCAGCTTCCCGATATCCGACGGTAGTGTNNNNAGCAGAAAGAAGTTTAAAA	AGCAGAAAGAAGTTTAAAA	CCATGTGAGTCAGCAGAAGTGT
MSH2	MSH2_13_0005	2	-	47703672	47703688	47703538	47703560	AGTACTATCACCCCAGTTTGTCGNNNNCTTCAGCTTCCCGATATCCGACGGTAGTGTNNNNACATTTCAGCCATGAAC	ACATTTCAGCCATGAAC	AGTACTATCACCCCAGTTTGTCG
MSH2	MSH2_13_0002	2	+	47703558	47703575	47703690	47703711	GGAAACTGCTTCTATCCTCAGGNNNNCTTCAGCTTCCCGATATCCGACGGTAGTGTNNNNACTCATGGCCCAAATTGG	ACTCATGGCCCAAATTGG	GGAAACTGCTTCTATCCTCAGG
MSH2	MSH2_13_0003	2	+	47703612	47703631	47703749	47703768	TGTCTCTGTCCTGTGAGAAGNNNNCTTCAGCTTCCCGATATCCGACGGTAGTGTNNNNTGTGGACTGCATCTTAGCCC	TGTGGACTGCATCTTAGCCC	TGTCTCTGTCCTGTGAGAAG
MSH2	MSH2_13_0006	2	-	47703759	47703777	47703628	47703648	GTCACCAGCCCCTACTCGGGCNNNNCTTCAGCTTCCCGATATCCGACGGTAGTGTNNNNATACTTTTCCTTCTCACAG	ATACTTTTCCTTCTCACAG	GTCACCAGCCCCTACTCGGGC
MSH2	MSH2_14_0001	2	+	47705334	47705358	47705474	47705493	TGGATTTGGGTTAGCATGGGNNNNCTTCAGCTTCCCGATATCCGACGGTAGTGTNNNNTGTCTTAATTTTGTTTTTGTATGTG	TGTCTTAATTTTGTTTTTGTATGTG	TGGATTTGGGTTAGCATGGG
MSH2	MSH2_14_0004	2	-	47705500	47705515	47705350	47705378	ACATAAAATGTGGTAACATACACATACAANNNNCTTCAGCTTCCCGATATCCGACGGTAGTGTNNNNGTTGCAATGTATTCTG	GTTGCAATGTATTCTG	ACATAAAATGTGGTAACATACACATACAA
MSH2	MSH2_14_0002	2	+	47705447	47705462	47705586	47705613	ACTGTTAATAATCTACATGTCACAGCACNNNNCTTCAGCTTCCCGATATCCGACGGTAGTGTNNNNATTGGGAAGAGGAACT	ATTGGGAAGAGGAACT	ACTGTTAATAATCTACATGTCACAGCAC
MSH2	MSH2_14_0005	2	-	47705603	47705626	47705457	47705477	TCCATCGTAGGTAGAAGTTCCNNNNCTTCAGCTTCCCGATATCCGACGGTAGTGTNNNNTCTTCAGTGGTGAGTGCTGTGACA	TCTTCAGTGGTGAGTGCTGTGACA	TCCATCGTAGGTAGAAGTTCC
MSH2	MSH2_14_0003	2	+	47705556	47705571	47705687	47705715	AGAACTTGGTAATGGGAAACTTACTACCCNNNNCTTCAGCTTCCCGATATCCGACGGTAGTGTNNNNGAACTTACTGCCTTGG	GAACTTACTGCCTTGG	AGAACTTGGTAATGGGAAACTTACTACCC
MSH2	MSH2_14_0006	2	-	47705705	47705728	47705565	47705585	TGGTATCTGATTGGCCAAGGCNNNNCTTCAGCTTCCCGATATCCGACGGTAGTGTNNNNCTGATGATTTCAAGGGTAGTAAGT	CTGATGATTTCAAGGGTAGTAAGT	TGGTATCTGATTGGCCAAGGC
MSH2	MSH2_15_0004	2	-	47707891	47707906	47707748	47707775	AATGGAATTTATCCTTCTCACCTTGTCANNNNCTTCAGCTTCCCGATATCCGACGGTAGTGTNNNNCACACTCTATTACATG	CACACTCTATTACATG	AATGGAATTTATCCTTCTCACCTTGTCA
MSH2	MSH2_15_0001	2	+	47707785	47707804	47707913	47707934	AGAAAGCCCTGGAACTTGAGGANNNNCTTCAGCTTCCCGATATCCGACGGTAGTGTNNNNTGCTGTCTCTTCTCATGCTG	TGCTGTCTCTTCTCATGCTG	AGAAAGCCCTGGAACTTGAGGA
MSH2	MSH2_15_0005	2	-	47707987	47708002	47707850	47707874	AGCTCTGCAACATGAATCCCAAAACNNNNCTTCAGCTTCCCGATATCCGACGGTAGTGTNNNNCCAGATAGCACTTCTT	CCAGATAGCACTTCTT	AGCTCTGCAACATGAATCCCAAAAC
MSH2	MSH2_15_0002	2	+	47707863	47707887	47708000	47708019	TGGAAAGAGAGGTTTGTCAGNNNNCTTCAGCTTCCCGATATCCGACGGTAGTGTNNNNTGTTGCAGAGCTTGCTAATTTCCCT	TGTTGCAGAGCTTGCTAATTTCCCT	TGGAAAGAGAGGTTTGTCAG
MSH2	MSH2_15_0006	2	-	47708068	47708083	47707924	47707952	TCTCCAATATACTGAAACTCCTCAAGTTCNNNNCTTCAGCTTCCCGATATCCGACGGTAGTGTNNNNAACCTTCATCTTAGTG	AACCTTCATCTTAGTG	TCTCCAATATACTGAAACTCCTCAAGTTC
MSH2	MSH2_15_0003	2	+	47707946	47707961	47708073	47708098	AGATGAAGGTTTTTTGTTGTTGTTTGNNNNCTTCAGCTTCCCGATATCCGACGGTAGTGTNNNNTTGGAGAATCGCAAGG	TTGGAGAATCGCAAGG	AGATGAAGGTTTTTTGTTGTTGTTTG
MSH2	MSH2_16_0004	2	-	47709972	47709987	47709835	47709859	AGACAGTGACAAATTGTTTCATTTCNNNNCTTCAGCTTCCCGATATCCGACGGTAGTGTNNNNCTTCTGACATTTCAGT	CTTCTGACATTTCAGT	AGACAGTGACAAATTGTTTCATTTC
MSH2	MSH2_16_0001	2	+	47709854	47709869	47709986	47710013	AGAAAACATCACAATAAAGTTAAAACAGNNNNCTTCAGCTTCCCGATATCCGACGGTAGTGTNNNNCTGTCTAACATGACTT	CTGTCTAACATGACTT	AGAAAACATCACAATAAAGTTAAAACAG
MSH2	MSH2_16_0005	2	-	47710061	47710085	47709936	47709954	CCTTGGACAGGAACTCCTGNNNNCTTCAGCTTCCCGATATCCGACGGTAGTGTNNNNCGTAGTAACTTTTATTCGTGAAATG	CGTAGTAACTTTTATTCGTGAAATG	CCTTGGACAGGAACTCCTG
MSH2	MSH2_16_0002	2	+	47709952	47709967	47710084	47710111	CGTGAAAAATCCCAGTAATGGAATGAAGNNNNCTTCAGCTTCCCGATATCCGACGGTAGTGTNNNNAGGTGAAACAAATGCC	AGGTGAAACAAATGCC	CGTGAAAAATCCCAGTAATGGAATGAAG
MSH2	MSH2_16_0006	2	-	47710164	47710179	47710019	47710047	AGCTATTATTCTTTGCTATTACTTCAGCTNNNNCTTCAGCTTCCCGATATCCGACGGTAGTGTNNNNACACTATGGAAAAAGG	ACACTATGGAAAAAGG	AGCTATTATTCTTTGCTATTACTTCAGCT
MSH2	MSH2_16_0003	2	+	47710046	47710061	47710175	47710201	AGTGTTAACTGTCAGTGCCCATGGGCTNNNNCTTCAGCTTCCCGATATCCGACGGTAGTGTNNNNCTTTGTAAATGAAATC	CTTTGTAAATGAAATC	AGTGTTAACTGTCAGTGCCCATGGGCT
MSH2	MSH2_17_0001	2	+	47739374	47739389	47739505	47739532	CGTGGGGGAAAGAGATCTGCTTGCAGTCNNNNCTTCAGCTTCCCGATATCCGACGGTAGTGTNNNNGAGTATCGTTCTTGAT	GAGTATCGTTCTTGAT	CGTGGGGGAAAGAGATCTGCTTGCAGTC
MSH2	MSH2_17_0004	2	-	47739514	47739530	47739381	47739406	GTTCCACGGGGATTTCCATCAAGAACNNNNCTTCAGCTTCCCGATATCCGACGGTAGTGTNNNNCTGCAAGCAGATCTCTT	CTGCAAGCAGATCTCTT	GTTCCACGGGGATTTCCATCAAGAAC
MSH2	MSH2_17_0002	2	+	47739447	47739473	47739579	47739596	TGTCTGTTGCCTTCTGGTNNNNCTTCAGCTTCCCGATATCCGACGGTAGTGTNNNNCAGAGTGACAGAGCCAAAAGACCAGTG	CAGAGTGACAGAGCCAAAAGACCAGTG	TGTCTGTTGCCTTCTGGT
MSH2	MSH2_17_0005	2	-	47739598	47739615	47739466	47739492	CCATGTCAGCAAAATGAGGCACTGGTCNNNNCTTCAGCTTCCCGATATCCGACGGTAGTGTNNNNATTACAAATGAAAAACTT	ATTACAAATGAAAAACTT	CCATGTCAGCAAAATGAGGCACTGGTC
MSH2	MSH2_17_0003	2	+	47739553	47739568	47739685	47739713	AGGGGTCAGGAATATAACTTTCTCTGCCCNNNNCTTCAGCTTCCCGATATCCGACGGTAGTGTNNNNGGCAGTGGTGAGCTCT	GGCAGTGGTGAGCTCT	AGGGGTCAGGAATATAACTTTCTCTGCCC
MSH6	MSH6_1_0009_SNP_b	2	-	48010191	48010216	48010065	48010082	CCGCGCGGGGAACTGCTGNNNNCTTCAGCTTCCCGATATCCGACGGTAGTGTNNNNGCAGGCGGTGCGCGCCAGGCCCCGCC	GCAGGCGGTGCGCGCCAGGCCCCGCC	CCGCGCGGGGAACTGCTG
MSH6	MSH6_1_0009_SNP_a	2	-	48010191	48010216	48010065	48010082	CCGCGCGGGGAACTGCTGNNNNCTTCAGCTTCCCGATATCCGACGGTAGTGTNNNNGCGGGCGGTGCGCGCCAGGCCCCGCC	GCGGGCGGTGCGCGCCAGGCCCCGCC	CCGCGCGGGGAACTGCTG
MSH6	MSH6_1_0001	2	+	48010088	48010109	48010240	48010257	GGCCACTGGGGCCCGGGTNNNNCTTCAGCTTCCCGATATCCGACGGTAGTGTNNNNAGGCGTCGGCGGCAGGGCGGGC	AGGCGTCGGCGGCAGGGCGGGC	GGCCACTGGGGCCCGGGT
MSH6	MSH6_1_0005	2	-	48010276	48010300	48010139	48010156	TGGCACACTGGTGGGTAGNNNNCTTCAGCTTCCCGATATCCGACGGTAGTGTNNNNCTGCTGGCGGGAAATCTGGGGGGAG	CTGCTGGCGGGAAATCTGGGGGGAG	TGGCACACTGGTGGGTAG
MSH6	MSH6_1_0002	2	+	48010223	48010238	48010362	48010390	CGGCTGTCGGTATGTCGCGACAGAGCACCNNNNCTTCAGCTTCCCGATATCCGACGGTAGTGTNNNNCGAGGCGCCTGTTGAT	CGAGGCGCCTGTTGAT	CGGCTGTCGGTATGTCGCGACAGAGCACC
MSH6	MSH6_1_0010	2	-	48010364	48010390	48010239	48010256	CCCGGGCCCCAGTGGCCANNNNCTTCAGCTTCCCGATATCCGACGGTAGTGTNNNNGGTGCTCTGTCGCGACATACCGACAGC	GGTGCTCTGTCGCGACATACCGACAGC	CCCGGGCCCCAGTGGCCA
[truncated: 638 more rows]
